# Supplementary material for: Integrating mandibular evidence to assess morphological variation of the Australopithecus afarensis maxilla
Source: Anat Rec (Hoboken). 2025 Jul 31;309(6):1483–505. doi: 10.1002/ar.70027 (PMC13138283; doi:10.1002/ar.70027)
Supplement: Supplementary file 1 — Data S1. Procrustes coordinates and natural logarithms of centroid sizes for the fossil and extant maxillae provided as a separate supplementary file in text format. [file AR-309-1483-s004.txt]

"1.X" "1.Y" "1.Z" "2.X" "2.Y" "2.Z" "3.X" "3.Y" "3.Z" "4.X" "4.Y" "4.Z" "5.X" "5.Y" "5.Z" "6.X" "6.Y" "6.Z" "7.X" "7.Y" "7.Z" "8.X" "8.Y" "8.Z" "9.X" "9.Y" "9.Z" "10.X" "10.Y" "10.Z" "11.X" "11.Y" "11.Z" "12.X" "12.Y" "12.Z" "13.X" "13.Y" "13.Z" "14.X" "14.Y" "14.Z" "15.X" "15.Y" "15.Z" "16.X" "16.Y" "16.Z" "17.X" "17.Y" "17.Z" "18.X" "18.Y" "18.Z" "19.X" "19.Y" "19.Z" "20.X" "20.Y" "20.Z" "21.X" "21.Y" "21.Z" "22.X" "22.Y" "22.Z" "23.X" "23.Y" "23.Z" "24.X" "24.Y" "24.Z" "25.X" "25.Y" "25.Z" "26.X" "26.Y" "26.Z" "27.X" "27.Y" "27.Z" "28.X" "28.Y" "28.Z" "29.X" "29.Y" "29.Z" "30.X" "30.Y" "30.Z" "31.X" "31.Y" "31.Z" "32.X" "32.Y" "32.Z" "33.X" "33.Y" "33.Z" "34.X" "34.Y" "34.Z" "35.X" "35.Y" "35.Z" "36.X" "36.Y" "36.Z" "37.X" "37.Y" "37.Z" "38.X" "38.Y" "38.Z" "39.X" "39.Y" "39.Z" "40.X" "40.Y" "40.Z" "41.X" "41.Y" "41.Z" "42.X" "42.Y" "42.Z" "43.X" "43.Y" "43.Z" "44.X" "44.Y" "44.Z" "45.X" "45.Y" "45.Z" "46.X" "46.Y" "46.Z" "47.X" "47.Y" "47.Z" "48.X" "48.Y" "48.Z" "49.X" "49.Y" "49.Z" "50.X" "50.Y" "50.Z" "51.X" "51.Y" "51.Z" "52.X" "52.Y" "52.Z" "53.X" "53.Y" "53.Z" "54.X" "54.Y" "54.Z" "55.X" "55.Y" "55.Z" "56.X" "56.Y" "56.Z" "ln.CSize"
"A.L. 199-1" 0.00535629711436494 -0.0994542592646993 0.00269272759048919 0.0500481125386122 -0.094594796942869 0.00257007793735249 0.0301404316769354 -0.101547157518373 -0.0254075600330926 0.0247250458608944 -0.0694448377592605 -0.000353537258559574 -0.00535629711436512 -0.0994542592646993 0.00269272759048919 -0.0500481125386124 -0.0945947969428688 0.00257007793735243 -0.0301404316769356 -0.101547157518373 -0.0254075600330926 -0.0247250458608946 -0.0694448377592605 -0.0003535372585596 0.0572871593672159 -0.0882590473599961 0.00574048077607382 0.0845921558666 -0.0764896128555362 0.0092612493213558 0.0768904304663225 -0.0907453648056656 -0.019348285018552 0.0568247950988244 -0.0575684024263007 0.00261613890963087 -0.0572871593672161 -0.088259047359996 0.00574048077607376 -0.0845921558666002 -0.0764896128555362 0.00926124932135575 -0.0768904304663227 -0.0907453648056655 -0.019348285018552 -0.0568247950988245 -0.0575684024263006 0.00261613890963085 0.0865601659012622 -0.0686447446662914 0.0160364305282652 0.113969485494372 -0.036340414127605 0.00589011969980848 0.112735189592013 -0.067365437827087 -0.0188966315023848 0.0783120539109053 -0.0287920608151374 0.00452793549101531 -0.0865601659012623 -0.0686447446662913 0.0160364305282651 -0.113969485494372 -0.0363404141276049 0.00589011969980842 -0.112735189592013 -0.0673654378270868 -0.0188966315023849 -0.0783120539109054 -0.0287920608151372 0.00452793549101524 0.108850703796281 -0.0257666528680131 0.00945687371959267 0.118002820014668 0.00365873858319284 0.0116494703157435 0.137115634348143 -0.0238198250684225 -0.000846245786141416 0.078727060599544 -0.00384731822254607 0.00496375633674898 -0.108850703796281 -0.0257666528680129 0.00945687371959262 -0.118002820014668 0.00365873858319305 0.0116494703157435 -0.137115634348143 -0.0238198250684224 -0.000846245786141525 -0.078727060599544 -0.00384731822254596 0.00496375633674897 0.120937141903488 0.00913082122887039 0.0103387799154565 0.126790847267077 0.0412236745676205 0.00615562636511709 0.151724951520637 0.0188680697286742 -0.00342123155031505 0.0924377511420301 0.0304116665579857 0.00407253595819146 -0.120937141903488 0.0091308212288706 0.0103387799154565 -0.126790847267077 0.0412236745676207 0.00615562636511701 -0.151724951520637 0.0188680697286745 -0.0034212315503151 -0.0924377511420301 0.0304116665579859 0.0040725359581914 0.12623615956776 0.0504583361606811 0.00609119553891023 0.144567848692516 0.0959418251568337 -0.00189506240904192 0.168093643079417 0.0611393622776547 -0.0056654532776771 0.103177773580795 0.0858808174854229 0.00321514858180815 -0.12623615956776 0.0504583361606812 0.00609119553891017 -0.144567848692516 0.095941825156834 -0.00189506240904195 -0.168093643079417 0.0611393622776549 -0.00566545327767716 -0.103177773580795 0.0858808174854231 0.00321514858180811 0.136252919383921 0.106666481869573 -0.00298670631394954 0.149819477230263 0.159422819092429 -0.0117881769966823 0.18004669141872 0.125193538750131 -0.0141006602441948 0.105538845298521 0.144683781068732 -0.000568996594967854 -0.136252919383921 0.106666481869573 -0.00298670631394961 -0.149819477230262 0.159422819092429 -0.0117881769966824 -0.180046691418719 0.125193538750131 -0.0141006602441949 -0.105538845298521 0.144683781068732 -0.0005689965949679 171.241130815606
"A.L. 200-1a" 0.0062817686983101 -0.105699090165079 -0.00291491119583549 0.0497746218147959 -0.100701726157442 0.00524224442333119 0.0318551437810566 -0.109441392486313 -0.024159715447069 0.022180614535958 -0.0805008938673122 0.00120241367151576 -0.00628176869831021 -0.105699090165079 -0.00291491119583549 -0.049774621814796 -0.100701726157442 0.00524224442333122 -0.0318551437810567 -0.109441392486313 -0.0241597154470689 -0.0221806145359581 -0.0805008938673121 0.00120241367151578 0.052843969473805 -0.096238523059793 0.00713260458868948 0.0773549581432081 -0.0829403745976625 0.00713595416734346 0.0711655277426558 -0.098291704371962 -0.0177188543558265 0.0548244795880628 -0.0724207920643646 0.00498437465819448 -0.0528439694738052 -0.0962385230597929 0.00713260458868955 -0.0773549581432082 -0.0829403745976623 0.00713595416734355 -0.0711655277426559 -0.0982917043719619 -0.0177188543558264 -0.0548244795880629 -0.0724207920643644 0.00498437465819455 0.0925469378873325 -0.0690196764216902 0.00517002231718256 0.118291615702609 -0.0423279230986202 0.00478936684862867 0.118438970970811 -0.0697750018575824 -0.0190084583149168 0.084428718661667 -0.0292733783446518 0.00430690637788712 -0.0925469378873325 -0.06901967642169 0.00517002231718265 -0.118291615702609 -0.04232792309862 0.00478936684862879 -0.118438970970811 -0.0697750018575821 -0.0190084583149166 -0.084428718661667 -0.0292733783446517 0.00430690637788721 0.112731851516581 -0.0283616354923261 0.0106139012373338 0.120849772346233 0.00478317468342386 0.0115774254226021 0.140430129449003 -0.0198246613996373 0.000990487074661787 0.0859115538658358 -0.00526260440875635 0.00421849576725759 -0.112731851516581 -0.0283616354923259 0.0106139012373339 -0.120849772346233 0.00478317468342408 0.0115774254226022 -0.140430129449003 -0.0198246613996369 0.000990487074661914 -0.0859115538658358 -0.0052626044087562 0.00421849576725767 0.116528082771114 0.0139688780423391 0.0103917865466422 0.12004623520961 0.0481423924783489 0.00613281062720982 0.146429747540174 0.0258449756418926 0.00665623475067928 0.0874830104316695 0.0335987597848807 0.00362687876837506 -0.116528082771114 0.0139688780423393 0.0103917865466424 -0.12004623520961 0.0481423924783491 0.00613281062720988 -0.146429747540174 0.0258449756418929 0.00665623475067945 -0.0874830104316694 0.0335987597848809 0.00362687876837514 0.117376423345036 0.0557166417620073 0.00511443311777689 0.130764409132362 0.1053724168515 -0.00194326262111809 0.157121476651607 0.0712364601503161 0.00134512658050864 0.0906925749481404 0.0892945911763307 0.00278286517882991 -0.117376423345036 0.0557166417620076 0.005114433117777 -0.130764409132362 0.1053724168515 -0.00194326262111796 -0.157121476651607 0.0712364601503164 0.00134512658050877 -0.0906925749481404 0.0892945911763309 0.00278286517883002 0.120583916163054 0.114072037672878 -0.00355358472277731 0.128460254442158 0.166464988088117 -0.0180144421959422 0.16099833492671 0.132915208298368 -0.00882506478555798 0.0874736449377856 0.148668853162787 -0.00727603848560788 -0.120583916163054 0.114072037672878 -0.00355358472277719 -0.128460254442158 0.166464988088117 -0.018014442195942 -0.16099833492671 0.132915208298369 -0.00882506478555787 -0.0874736449377855 0.148668853162787 -0.00727603848560777 197.418477644759
"A.L. 417-1d" 0.00451023913452959 -0.109790294928291 0.000896127308726412 0.0418957648086095 -0.103968261214997 0.00111442465636721 0.0258116020824119 -0.107833743404986 -0.0318229845571518 0.0209465951700635 -0.0809129948956993 -0.00331619129904063 -0.00451023913452974 -0.109790294928291 0.000896127308726424 -0.0418957648086096 -0.103968261214997 0.00111442465636718 -0.0258116020824119 -0.107833743404986 -0.0318229845571518 -0.0209465951700636 -0.0809129948956993 -0.00331619129904065 0.0478186576096345 -0.0981551685293968 0.00495590220653908 0.0695166081352768 -0.0862780347550165 0.00686108436521427 0.0656219919157147 -0.0927307221066102 -0.0256573090642618 0.0497648177435601 -0.0700940911666245 0.00536259425224037 -0.0478186576096346 -0.0981551685293968 0.00495590220653907 -0.0695166081352768 -0.0862780347550163 0.00686108436521422 -0.0656219919157149 -0.0927307221066102 -0.0256573090642618 -0.0497648177435602 -0.0700940911666245 0.00536259425224033 0.0758374181812187 -0.075555102760984 0.0126893695600761 0.104684864490995 -0.0395842490623234 0.0118070934203453 0.109549406267072 -0.0668076309285578 -0.0197977593975439 0.0694912406032715 -0.0384852559704208 0.00814149245996943 -0.0758374181812188 -0.0755551027609839 0.0126893695600761 -0.104684864490995 -0.0395842490623233 0.0118070934203453 -0.109549406267072 -0.0668076309285576 -0.019797759397544 -0.0694912406032716 -0.0384852559704206 0.00814149245996936 0.104095870298694 -0.0305222364001258 0.00927764309928618 0.110216906857567 0.00190082837232683 0.0186832975683168 0.136373692557787 -0.0211741905377401 0.00971641826234388 0.0742902629232182 -0.0079495535855246 0.00210481676731877 -0.104095870298694 -0.0305222364001256 0.00927764309928611 -0.110216906857567 0.00190082837232701 0.0186832975683167 -0.136373692557787 -0.0211741905377399 0.00971641826234381 -0.0742902629232182 -0.0079495535855245 0.00210481676731873 0.11302452783136 0.0089064611342954 0.0167499801808018 0.124782163485455 0.0482953588258028 0.0116241143001378 0.149712877736537 0.0150345554240487 0.00834098902061965 0.0841426760534529 0.0306496867196911 0.00539715964317583 -0.11302452783136 0.00890646113429557 0.0167499801808018 -0.124782163485455 0.048295358825803 0.0116241143001377 -0.149712877736537 0.0150345554240489 0.00834098902061953 -0.0841426760534528 0.0306496867196912 0.00539715964317577 0.117976065106345 0.0580794053418649 0.00943181271730767 0.128468875902029 0.104634599793789 -0.00659102093236213 0.162712166465146 0.0712392805071272 0.00243627270447423 0.0827795506156573 0.0877499379231953 -0.00668233111259204 -0.117976065106345 0.058079405341865 0.00943181271730761 -0.128468875902029 0.104634599793789 -0.00659102093236221 -0.162712166465146 0.0712392805071275 0.00243627270447417 -0.0827795506156571 0.0877499379231955 -0.0066823311125921 0.127447551836366 0.123213058249771 -0.00630664394228502 0.138747046546623 0.17802827081958 -0.0186242747391269 0.174134199364902 0.143066959998863 -0.0112509083080173 0.0915602287836688 0.159043127136941 -0.0155411691408784 -0.127447551836366 0.123213058249771 -0.00630664394228509 -0.138747046546622 0.17802827081958 -0.018624274739127 -0.174134199364902 0.143066959998863 -0.0112509083080174 -0.0915602287836686 0.159043127136941 -0.0155411691408784 167.237792728649
"A.L. 427-1a" 0.00275045753250672 -0.109239902845127 -0.00155993885739744 0.045404602313694 -0.10182049560739 -0.00292881864166401 0.0234563611256137 -0.11408272331397 -0.0295578259674554 0.0208359265899635 -0.081807895150051 0.00771768275353185 -0.00275045753250684 -0.109239902845127 -0.00155993885739746 -0.0454046023136942 -0.101820495607389 -0.002928818641664 -0.0234563611256139 -0.11408272331397 -0.0295578259674554 -0.0208359265899636 -0.0818078951500511 0.0077176827535319 0.0494959379451857 -0.0963996222816278 0.00686638151522456 0.0804905227090511 -0.087439502677869 0.00966525864960401 0.0672694110087748 -0.0978936121338222 -0.0192917922868737 0.0585909242081715 -0.068351740335575 0.00742751075478704 -0.0494959379451858 -0.0963996222816277 0.00686638151522461 -0.0804905227090512 -0.0874395026778688 0.00966525864960403 -0.067269411008775 -0.0978936121338221 -0.0192917922868737 -0.0585909242081716 -0.0683517403355749 0.00742751075478707 0.079186245566853 -0.0762052366825073 0.0167062211778273 0.112735511568639 -0.0471532884467854 0.00219420062972508 0.107741339224185 -0.0749035783263937 -0.0258352835108085 0.0828018705819233 -0.0370382105888698 0.00956899546803149 -0.0791862455668531 -0.0762052366825072 0.0167062211778273 -0.112735511568639 -0.0471532884467852 0.0021942006297251 -0.107741339224185 -0.0749035783263935 -0.0258352835108085 -0.0828018705819233 -0.0370382105888696 0.00956899546803145 0.0998563157114249 -0.030286374270259 0.00827053828546971 0.108684373628879 0.00708296549731649 0.00863980419165793 0.133054117276485 -0.0196381663623081 -0.00366636250087755 0.0671614312327955 -0.00383549441614883 0.0109948681287099 -0.099856315711425 -0.0302863742702588 0.00827053828546974 -0.108684373628879 0.00708296549731668 0.00863980419165796 -0.133054117276485 -0.0196381663623079 -0.00366636250087746 -0.0671614312327955 -0.00383549441614867 0.0109948681287099 0.112167619115297 0.0110062217961807 0.00982559115225965 0.123084232248436 0.0497592388299738 0.00115197264112718 0.146289294498772 0.0225700239168436 0.00352813789400644 0.0818507440233646 0.0421556777410388 0.0150120758689163 -0.112167619115297 0.0110062217961808 0.0098255911522597 -0.123084232248436 0.0497592388299741 0.00115197264112719 -0.146289294498772 0.0225700239168438 0.00352813789400651 -0.0818507440233645 0.042155677741039 0.0150120758689164 0.117963541321245 0.0548140501545586 0.00210440217176665 0.124097024010331 0.105961650734941 -0.00720904843127909 0.162320705226763 0.0770355399269776 -0.00334337346805088 0.0799578395643204 0.0889249449382771 0.0131780492354298 -0.117963541321245 0.0548140501545589 0.00210440217176674 -0.124097024010331 0.105961650734941 -0.00720904843127901 -0.162320705226762 0.0770355399269778 -0.00334337346805081 -0.0799578395643203 0.0889249449382772 0.0131780492354299 0.12694935947529 0.119017605972063 -0.00885204180604957 0.136492058428589 0.173017946578382 -0.01859404077536 0.172096886160712 0.138895133286535 -0.0131711171033705 0.0920688342211486 0.155854844065615 0.00115795283111121 -0.12694935947529 0.119017605972063 -0.00885204180604952 -0.136492058428589 0.173017946578382 -0.0185940407753599 -0.172096886160712 0.138895133286535 -0.0131711171033705 -0.0920688342211484 0.155854844065615 0.00115795283111128 195.83736124439
"A.L. 442-1" 0.00526515024101742 -0.109052460733461 0.00353107860221674 0.0489209588577516 -0.10395290417094 0.00274600158163006 0.0296922457002803 -0.110221617224966 -0.0233623171949434 0.0249052941094858 -0.0797976066673599 0.00345839885556152 -0.0052651502410175 -0.109052460733461 0.00353107860221677 -0.0489209588577517 -0.10395290417094 0.00274600158163015 -0.0296922457002804 -0.110221617224966 -0.0233623171949433 -0.0249052941094858 -0.0797976066673599 0.00345839885556157 0.0561346095270762 -0.0980575714191027 0.00577456781310148 0.0817617446343 -0.0869078763812249 0.00579224905162907 0.0752467879008347 -0.0959719313690975 -0.0197999462545303 0.0594561894201713 -0.0708519862687541 0.00763194345373241 -0.0561346095270763 -0.0980575714191025 0.00577456781310152 -0.0817617446343 -0.0869078763812248 0.00579224905162921 -0.0752467879008347 -0.0959719313690973 -0.0197999462545302 -0.0594561894201714 -0.070851986268754 0.00763194345373249 0.0920193010189597 -0.0778310852929514 0.00351249243481886 0.115838221933426 -0.0427697752395422 0.00743517205877483 0.119914702795507 -0.071813785829838 -0.0177485130488526 0.0784620163567295 -0.0444630534826769 0.0110784633297752 -0.0920193010189598 -0.0778310852929512 0.003512492434819 -0.115838221933426 -0.042769775239542 0.00743517205877506 -0.119914702795507 -0.0718137858298378 -0.0177485130488524 -0.0784620163567296 -0.0444630534826767 0.0110784633297753 0.108403949218192 -0.0304452444234229 0.0088557439333227 0.114595068148697 0.000878776608600295 0.006236308770211 0.14375689156613 -0.0253477510297745 0.00370629813179316 0.0759142370059752 -0.0117858670415466 0.0062555203799641 -0.108403949218192 -0.0304452444234227 0.00885574393332289 -0.114595068148697 0.000878776608600515 0.00623630877021123 -0.14375689156613 -0.0253477510297742 0.00370629813179335 -0.0759142370059752 -0.0117858670415464 0.00625552037996424 0.111420941903017 0.0112924495038276 0.00564686297082934 0.113799850629887 0.0450086093512478 0.00179902056092076 0.140321525268346 0.0242705288034457 0.00935796931988421 0.0755758655588461 0.0316562129017927 -0.000231222281049777 -0.111420941903017 0.0112924495038278 0.00564686297082954 -0.113799850629887 0.045008609351248 0.00179902056092094 -0.140321525268346 0.024270528803446 0.00935796931988447 -0.0755758655588461 0.0316562129017928 -0.000231222281049657 0.115943928931512 0.0610534980827987 -0.00125075383514072 0.123709587335738 0.107932854277412 -0.00787268965121059 0.16018052649653 0.077723450551702 0.00162620169713193 0.0791200689788011 0.0941496552544681 0.00416201042795598 -0.115943928931512 0.0610534980827989 -0.00125075383514056 -0.123709587335737 0.107932854277413 -0.00787268965121042 -0.16018052649653 0.0777234505517023 0.00162620169713218 -0.079120068978801 0.0941496552544683 0.0041620104279561 0.112752875523516 0.123180896130177 -0.0114272432728868 0.120496158680982 0.174649333553854 -0.0117337383447323 0.156379117456557 0.147205489118156 -0.00256969059502018 0.0781388463989179 0.160268762437174 -0.00261018889488916 -0.112752875523516 0.123180896130178 -0.0114272432728866 -0.120496158680982 0.174649333553854 -0.0117337383447321 -0.156379117456556 0.147205489118156 -0.00256969059501988 -0.0781388463989178 0.160268762437174 -0.00261018889488901 164.686017983492
"A.L. 444-2a" 0.00586245397006758 -0.10696910625398 0.0082558232728581 0.0455015789913859 -0.100379766683161 -0.00298628234881252 0.0277972916216281 -0.10792660431598 -0.0217723693883018 0.0281289814142276 -0.0833879672888935 0.00591964570316458 -0.00586245397006782 -0.10696910625398 0.00825582327285811 -0.0455015789913861 -0.100379766683161 -0.00298628234881248 -0.0277972916216284 -0.10792660431598 -0.0217723693883018 -0.0281289814142278 -0.0833879672888934 0.00591964570316458 0.054964394220845 -0.0983722587976826 0.000407333503581657 0.0768276121171587 -0.0876119794656361 0.0028645122086764 0.0681427319885795 -0.0954997432221283 -0.0230746711483536 0.0581338520210204 -0.0707951914358225 0.00368184378105782 -0.0549643942208453 -0.0983722587976825 0.000407333503581704 -0.0768276121171589 -0.087611979465636 0.00286451220867645 -0.0681427319885797 -0.0954997432221282 -0.0230746711483535 -0.0581338520210205 -0.0707951914358224 0.00368184378105785 0.0907511244984065 -0.0682570322676568 0.0090999778613903 0.110936622773814 -0.0359164159861066 0.00708597953339387 0.117318356827636 -0.0676357920046206 -0.0113004508948898 0.078214506431947 -0.0348051244742567 0.00346365358097208 -0.0907511244984066 -0.0682570322676567 0.00909997786139036 -0.110936622773814 -0.0359164159861064 0.00708597953339394 -0.117318356827636 -0.0676357920046204 -0.0113004508948897 -0.078214506431947 -0.0348051244742566 0.00346365358097212 0.111500553432782 -0.023876522553115 0.00433548807624976 0.115733635862457 0.00442307980567948 0.00816312593709677 0.141171813601402 -0.0177250099233089 0.00534841486773341 0.0781325914656897 -0.00865174087420842 0.00728547374892554 -0.111500553432783 -0.0238765225531148 0.00433548807624983 -0.115733635862457 0.00442307980567962 0.00816312593709684 -0.141171813601402 -0.0177250099233087 0.00534841486773348 -0.0781325914656896 -0.0086517408742083 0.00728547374892559 0.117376071086488 0.00858429975635478 0.00727447462299257 0.120076953404677 0.0484590379750368 0.00414354221165716 0.147359413630864 0.0259688307752603 0.00470781858964212 0.0850633202416587 0.0304299682653255 0.00877261984739569 -0.117376071086488 0.00858429975635495 0.00727447462299261 -0.120076953404677 0.048459037975037 0.00414354221165724 -0.147359413630864 0.0259688307752605 0.00470781858964222 -0.0850633202416586 0.0304299682653257 0.00877261984739575 0.120750575484945 0.0554087233421139 0.00130045414702705 0.131306771678319 0.10756225169437 0.00131531619709987 0.158435807281095 0.0771451928790473 -0.000888793717406901 0.0903204699522594 0.0890697400503739 0.00231025373715636 -0.120750575484945 0.055408723342114 0.00130045414702713 -0.131306771678319 0.10756225169437 0.00131531619709997 -0.158435807281095 0.0771451928790475 -0.000888793717406805 -0.0903204699522592 0.089069740050374 0.00231025373715641 0.128927601837286 0.113342543597837 0.0010987373082463 0.132944787340021 0.163863976716342 -0.0161626964303561 0.162536943760086 0.136516950014384 -0.00686081290482953 0.0934267465419419 0.147035660674431 -0.0137884119033679 -0.128927601837286 0.113342543597837 0.00109873730824637 -0.132944787340021 0.163863976716342 -0.016162696430356 -0.162536943760086 0.136516950014384 -0.00686081290482943 -0.0934267465419415 0.147035660674431 -0.0137884119033679 219.187956203204
"A.L. 486-1" 0.0101444156044018 -0.098176305931752 -0.012403358701606 0.0488623743352438 -0.104479591686833 0.00135034119775214 0.0306355799149801 -0.105363275902342 -0.0283425412400229 0.0243043602017081 -0.079435289603049 0.00109961388523981 -0.0101444156044019 -0.0981763059317519 -0.012403358701606 -0.048862374335244 -0.104479591686833 0.00135034119775218 -0.0306355799149803 -0.105363275902342 -0.0283425412400229 -0.0243043602017082 -0.0794352896030489 0.00109961388523978 0.0511574886232849 -0.0945618544618253 0.00493739973685967 0.0803871703686147 -0.0887543059336481 0.00367926836649118 0.0685950303204802 -0.0990505791574416 -0.0188000805008626 0.0644393539783759 -0.0699880457352086 0.00799836371655421 -0.051157488623285 -0.0945618544618253 0.0049373997368597 -0.0803871703686148 -0.088754305933648 0.00367926836649122 -0.0685950303204803 -0.0990505791574415 -0.0188000805008625 -0.064439353978376 -0.0699880457352085 0.00799836371655422 0.0860575277820053 -0.0790569430950225 0.00811513906499699 0.117239093151218 -0.0439553472098484 0.0106433267347921 0.114138972142729 -0.0727440534776749 -0.0148898548492387 0.0787761036861625 -0.0365643518207024 0.0100336779851988 -0.0860575277820054 -0.0790569430950224 0.00811513906499706 -0.117239093151218 -0.0439553472098482 0.0106433267347921 -0.114138972142729 -0.0727440534776747 -0.0148898548492387 -0.0787761036861626 -0.0365643518207022 0.0100336779851988 0.107666311173398 -0.0327069568084653 0.011403463212411 0.112869874818835 0.0044244955718759 0.0105455328823131 0.137605829147658 -0.0218728160442629 0.00398475062090222 0.0801219879598319 -0.00934407727137872 0.0118854526030125 -0.107666311173398 -0.0327069568084652 0.0114034632124111 -0.112869874818835 0.00442449557187608 0.0105455328823132 -0.137605829147657 -0.0218728160442627 0.00398475062090229 -0.0801219879598319 -0.00934407727137858 0.0118854526030125 0.113853461426194 0.00911671781027268 0.00989114720362107 0.116968896869095 0.0511082860863678 0.00686132621630399 0.144789722032676 0.0244715191253978 0.00459825882432533 0.0819547415256994 0.0321336317195826 0.0109126146734575 -0.113853461426194 0.0091167178102728 0.00989114720362115 -0.116968896869095 0.051108286086368 0.00686132621630404 -0.144789722032676 0.024471519125398 0.00459825882432537 -0.0819547415256993 0.0321336317195827 0.0109126146734575 0.119257210391522 0.057556657024554 0.00598915518015102 0.13038565273011 0.111415968807457 0.000517630337576322 0.160344449388256 0.0764292071614157 0.00189470239993537 0.0885646889827051 0.0909919444724587 0.00131495420667049 -0.119257210391522 0.0575566570245542 0.00598915518015105 -0.130385652730109 0.111415968807457 0.000517630337576363 -0.160344449388256 0.0764292071614159 0.00189470239993541 -0.088564688982705 0.0909919444724588 0.00131495420667054 0.119181869690823 0.116491815537995 -0.000246159751534758 0.130075773540957 0.169744497354106 -0.0242894798712562 0.160924362036917 0.136895792650021 -0.015466696005562 0.0888364485584208 0.155273260817949 -0.0132179481284822 -0.119181869690822 0.116491815537995 -0.000246159751534718 -0.130075773540957 0.169744497354106 -0.0242894798712561 -0.160924362036916 0.136895792650021 -0.0154666960055619 -0.0888364485584204 0.155273260817949 -0.0132179481284821 198.593848275127
"A.L. 822-1" 0.00289753943116662 -0.117040092288412 0.00241690110913095 0.0499001440652419 -0.112388280475997 0.00906321789219323 0.0283519882193125 -0.113383122410098 -0.0338545356049187 0.0242176615761835 -0.0903762208462429 -0.00147935400627013 -0.00289753943116678 -0.117040092288412 0.00241690110913098 -0.0499001440652421 -0.112388280475997 0.00906321789219318 -0.0283519882193127 -0.113383122410098 -0.0338545356049188 -0.0242176615761837 -0.0903762208462428 -0.00147935400627021 0.0568686820044971 -0.101204152192019 0.00697500543169841 0.0773675481842932 -0.0845260857703405 0.00116567578764215 0.077096002464647 -0.0931479565217145 -0.0299382492344534 0.058139887521842 -0.0720046072794692 0.00597676639356404 -0.0568686820044973 -0.101204152192018 0.00697500543169843 -0.0773675481842934 -0.0845260857703403 0.00116567578764211 -0.0770960024646471 -0.0931479565217143 -0.0299382492344535 -0.0581398875218421 -0.0720046072794691 0.00597676639356401 0.0822760305333338 -0.0748642907481145 0.00527071728282196 0.104957372039075 -0.0378902296302246 0.012921190806614 0.110911142412612 -0.0645402032584183 -0.0197923225360604 0.0628712611712013 -0.040253048464966 0.000956185836242225 -0.0822760305333339 -0.0748642907481145 0.005270717282822 -0.104957372039075 -0.0378902296302244 0.012921190806614 -0.110911142412612 -0.0645402032584181 -0.0197923225360604 -0.0628712611712014 -0.0402530484649659 0.000956185836242226 0.0951773711594816 -0.0308393386442521 0.0167344154908228 0.105638622025596 0.00509609934508517 0.0161093937478037 0.129131584130547 -0.0234223236893683 0.0114474112162754 0.0677862415293656 0.000646947419162199 0.0100032971951082 -0.0951773711594818 -0.0308393386442519 0.0167344154908228 -0.105638622025596 0.00509609934508539 0.0161093937478036 -0.129131584130547 -0.0234223236893681 0.0114474112162753 -0.0677862415293656 0.000646947419162363 0.0100032971951081 0.108058518120378 0.0125628100854341 0.0111939508857147 0.1136060269027 0.0508987841750991 0.00789921747922214 0.140524594271943 0.0269561347440849 0.0115983504747283 0.0772865820096895 0.0347299092691661 0.011573365162057 -0.108058518120378 0.0125628100854343 0.0111939508857147 -0.1136060269027 0.0508987841750993 0.00789921747922212 -0.140524594271943 0.0269561347440852 0.0115983504747282 -0.0772865820096894 0.0347299092691663 0.011573365162057 0.121160437661032 0.0591704630598803 0.00294058307953776 0.132102978553843 0.107078386069202 -0.00722559558183478 0.164747729378054 0.0761663546371919 0.00310404499080767 0.0859962221732198 0.0927754688959463 0.000256283981700387 -0.121160437661032 0.0591704630598805 0.00294058307953773 -0.132102978553842 0.107078386069202 -0.00722559558183483 -0.164747729378054 0.0761663546371921 0.00310404499080764 -0.0859962221732197 0.0927754688959465 0.000256283981700317 0.125440417745412 0.121353646905303 -0.0111023991107828 0.135030630383909 0.173081923289597 -0.0188189329777906 0.167563642086321 0.14115225104428 -0.00812197551221557 0.092417004996648 0.154210773280203 -0.0172726096793591 -0.125440417745411 0.121353646905303 -0.0111023991107828 -0.135030630383909 0.173081923289597 -0.0188189329777906 -0.167563642086321 0.141152251044281 -0.00812197551221564 -0.0924170049966477 0.154210773280203 -0.0172726096793591 184.028486933691
"A.L. 922-1" 0.00691913886927157 -0.115815533001568 0.0108505887566078 0.0423965276614651 -0.104325429943376 0.00270460651417739 0.0274844939489917 -0.113631347602412 -0.0203011974619516 0.0228388524690316 -0.0840126536184855 0.00462049257745028 -0.00691913886927177 -0.115815533001568 0.0108505887566078 -0.0423965276614652 -0.104325429943376 0.00270460651417737 -0.0274844939489919 -0.113631347602412 -0.0203011974619517 -0.0228388524690317 -0.0840126536184855 0.00462049257745029 0.0532461950448735 -0.0945891848480398 0.0048565578348388 0.0784774026937123 -0.0755870137734363 0.000812511198118386 0.0699808936039529 -0.0859219972879841 -0.0250600958310192 0.0544444556861684 -0.0642643303991321 0.0149108372765895 -0.0532461950448736 -0.0945891848480397 0.00485655783483877 -0.0784774026937125 -0.0755870137734362 0.000812511198118381 -0.069980893603953 -0.0859219972879841 -0.0250600958310192 -0.0544444556861685 -0.0642643303991321 0.0149108372765896 0.0863255298695872 -0.0700712058855842 0.00636470305255598 0.113143470059774 -0.0340390357442142 0.0074906670895682 0.108808653658761 -0.0573894628132321 -0.0306551023371054 0.0745427701435933 -0.0341137796058676 0.00747888002891721 -0.0863255298695873 -0.0700712058855841 0.00636470305255597 -0.113143470059774 -0.034039035744214 0.00749066708956818 -0.108808653658761 -0.057389462813232 -0.0306551023371054 -0.0745427701435934 -0.0341137796058675 0.00747888002891722 0.105077669076134 -0.0280530669390736 0.0176531543217761 0.118833757208545 0.00349960921344033 0.0127345902599867 0.134600665320634 -0.0264130449803616 -0.0140458543501187 0.0740872766822512 0.00196104665089005 0.00715712209232617 -0.105077669076134 -0.0280530669390735 0.0176531543217761 -0.118833757208545 0.00349960921344045 0.0127345902599867 -0.134600665320634 -0.0264130449803615 -0.0140458543501187 -0.0740872766822511 0.00196104665089015 0.00715712209232619 0.114877241809685 0.0103273836190516 0.0117978781335747 0.125751482775485 0.0426338752238328 0.013119469091672 0.150836967024022 0.0150859316940649 -0.00779360550994002 0.0816645319501102 0.0373488004004991 0.00268339808949781 -0.114877241809685 0.0103273836190518 0.0117978781335747 -0.125751482775484 0.0426338752238329 0.013119469091672 -0.150836967024022 0.0150859316940652 -0.00779360550994003 -0.0816645319501102 0.0373488004004993 0.00268339808949779 0.117046848690681 0.0532853348583852 0.0118491719380237 0.137965384358536 0.102519668643486 0.00562613983492194 0.161349985702411 0.0654019940547875 -0.0110949685995006 0.0919117379836636 0.0901750706108116 0.00139153446886967 -0.117046848690681 0.0532853348583854 0.0118491719380236 -0.137965384358535 0.102519668643486 0.005626139834922 -0.161349985702411 0.0654019940547877 -0.0110949685995006 -0.0919117379836634 0.0901750706108117 0.00139153446886965 0.127388907351078 0.114658431139371 0.00342578820822886 0.145050552645311 0.167324528589144 -0.00846967098858972 0.174827185625766 0.127732763518541 -0.0205580469410143 0.0974923796954382 0.15627264822646 -0.00954954874846199 -0.127388907351078 0.114658431139372 0.00342578820822884 -0.145050552645311 0.167324528589144 -0.00846967098858971 -0.174827185625766 0.127732763518542 -0.0205580469410143 -0.097492379695438 0.15627264822646 -0.00954954874846201 202.494958468558
"RMCA RG 2263" 0.00512997407474509 -0.138290837005782 0.00394280736229055 0.0519621579878986 -0.13231911795982 0.00617064096305901 0.0316015195701528 -0.145432646825427 -0.0233942374899 0.0244735444499702 -0.107069667785886 0.005412093740403 -0.00512997407474519 -0.138290837005782 0.00394280736229058 -0.0519621579878988 -0.13231911795982 0.00617064096305907 -0.0316015195701529 -0.145432646825427 -0.0233942374899 -0.0244735444499703 -0.107069667785886 0.00541209374040299 0.053056302887953 -0.124775882244637 0.00847044682424538 0.0787567189320429 -0.0975311360037081 0.00581713883665327 0.080728609923357 -0.123050460957439 -0.00896930538593599 0.050014962507324 -0.0818256839942325 -0.00270218710427997 -0.053056302887953 -0.124775882244637 0.00847044682424546 -0.078756718932043 -0.0975311360037079 0.00581713883665316 -0.0807286099233571 -0.123050460957439 -0.00896930538593602 -0.050014962507324 -0.0818256839942324 -0.00270218710427999 0.0990610035408877 -0.0840295038969618 0.0041026502521062 0.108633567130124 -0.0294918074098919 0.00574413643759319 0.123477643460145 -0.0730970548536874 -0.0127666285068116 0.0822855252307295 -0.0455458042054 0.00397552945290955 -0.0990610035408877 -0.0840295038969616 0.00410265025210627 -0.108633567130124 -0.0294918074098917 0.00574413643759315 -0.123477643460145 -0.0730970548536871 -0.0127666285068117 -0.0822855252307295 -0.0455458042053998 0.00397552945290943 0.103944688795149 -0.0214118623798779 0.0064159483032972 0.103783670317952 0.0129344317856417 0.00863867720130511 0.13011281569584 -0.00406131007476725 -0.00363607697234231 0.0662391510396945 -0.000183398355151147 -0.00297533999939901 -0.103944688795149 -0.0214118623798777 0.00641594830329726 -0.103783670317952 0.0129344317856419 0.00863867720130506 -0.130112815695841 -0.00406131007476699 -0.00363607697234233 -0.0662391510396944 -0.000183398355151013 -0.00297533999939909 0.0999150009165353 0.0189085555844606 0.00901728873258055 0.0968438654476685 0.0605860969983911 0.00549251312818932 0.126456769793255 0.0406131573782818 -0.00143857756208061 0.0599501270767213 0.0390902945428047 -0.00343700358767548 -0.0999150009165352 0.0189085555844608 0.00901728873258052 -0.0968438654476685 0.0605860969983913 0.00549251312818941 -0.126456769793254 0.040613157378282 -0.00143857756208058 -0.0599501270767213 0.0390902945428048 -0.00343700358767548 0.0972050096088374 0.0728603005989381 0.00270770559552571 0.102892798859115 0.121746160567774 0.00465045829762309 0.130404592601033 0.0965789458164037 -0.0102924125978019 0.0664947703298726 0.106018809115732 -0.00105149616833709 -0.0972050096088373 0.0728603005989382 0.00270770559552567 -0.102892798859115 0.121746160567775 0.00465045829762315 -0.130404592601033 0.0965789458164041 -0.0102924125978019 -0.0664947703298725 0.106018809115732 -0.0010514961683371 0.0886936768217275 0.128831057141071 0.00649024336143781 0.097934668813717 0.184930789806558 -0.00322156227901037 0.127420020999338 0.155856458813725 -0.0115225955482867 0.0595050880799289 0.169161115802885 -0.00164085528735898 -0.0886936768217274 0.128831057141071 0.00649024336143781 -0.0979346688137168 0.184930789806558 -0.00322156227901046 -0.127420020999338 0.155856458813725 -0.0115225955482866 -0.0595050880799288 0.169161115802885 -0.00164085528735904 243.494025262114
"RMCA RG 8607" 0.00766365023070004 -0.129954076304402 0.00266479448358682 0.046918734933749 -0.130098468810392 0.00620581665021309 0.0279819116429537 -0.140739911841098 -0.0241307402785269 0.0262540310866901 -0.104373820820171 0.00141287467249339 -0.0076636502307002 -0.129954076304402 0.00266479448358689 -0.0469187349337492 -0.130098468810392 0.00620581665021306 -0.0279819116429539 -0.140739911841098 -0.0241307402785268 -0.0262540310866902 -0.104373820820171 0.00141287467249339 0.04983965113315 -0.124868367687427 0.00861795142399029 0.0739550221839475 -0.0995504339500135 0.00454354065183756 0.0756325202686895 -0.11934920851281 -0.0148094756199661 0.0481068103962482 -0.0888030727723111 -0.00021677041226499 -0.0498396511331501 -0.124868367687427 0.00861795142399033 -0.0739550221839477 -0.0995504339500134 0.00454354065183759 -0.0756325202686897 -0.11934920851281 -0.0148094756199661 -0.0481068103962483 -0.088803072772311 -0.000216770412264969 0.0893632381268133 -0.0805125248515536 0.00686731052330538 0.105402437206727 -0.0285169803157183 0.00447430783205872 0.117293316734257 -0.0682384244401995 -0.00442229323037294 0.0803106113081811 -0.0443348231174661 0.0040314203160822 -0.0893632381268134 -0.0805125248515535 0.00686731052330517 -0.105402437206727 -0.0285169803157182 0.00447430783205865 -0.117293316734257 -0.0682384244401994 -0.00442229323037302 -0.0803106113081812 -0.044334823117466 0.00403142031608217 0.09818360508962 -0.0178212524211372 0.00728658025437043 0.103769132644624 0.016824072500451 0.00271984773423895 0.12909347045447 -0.00748731972407452 0.00168650856761347 0.0723667241772697 0.00820061662098411 0.00126149736173001 -0.09818360508962 -0.0178212524211371 0.00728658025437043 -0.103769132644624 0.0168240725004511 0.00271984773423879 -0.12909347045447 -0.00748731972407438 0.00168650856761337 -0.0723667241772696 0.00820061662098422 0.00126149736172996 0.101133721795707 0.0247544860912256 0.00258277011783137 0.101583966105693 0.0548586662166549 0.000864152174952625 0.131715581336173 0.0371238323694632 0.00164676629213164 0.0703070675483844 0.0428505398406371 0.00140517183940871 -0.101133721795707 0.0247544860912257 0.00258277011783131 -0.101583966105692 0.0548586662166549 0.000864152174952518 -0.131715581336173 0.0371238323694634 0.00164676629213151 -0.0703070675483844 0.0428505398406371 0.0014051718394086 0.102059309281938 0.0711396775846191 3.95663960725944e-05 0.108017272221135 0.116101615735144 -0.00218551802524465 0.138012213760414 0.0899097222705055 -0.00028241796096515 0.073136689258167 0.0986605846285827 7.24272535764702e-05 -0.102059309281938 0.0711396775846192 3.95663960724747e-05 -0.108017272221135 0.116101615735145 -0.00218551802524472 -0.138012213760414 0.0899097222705057 -0.000282417960965181 -0.0731366892581669 0.0986605846285828 7.24272535763862e-05 0.100424224300839 0.131770561555186 -0.00319890640434291 0.109221860476785 0.182242283657096 -0.0056373194420331 0.137693628085322 0.14901706270069 -0.00332777017860941 0.0719147955562221 0.161194963797534 -0.000172092993166431 -0.100424224300839 0.131770561555186 -0.00319890640434306 -0.109221860476785 0.182242283657096 -0.00563731944203325 -0.137693628085321 0.14901706270069 -0.00332777017860948 -0.0719147955562219 0.161194963797534 -0.000172092993166463 257.268714637952
"USNM 396935" 0.00775059678528365 -0.12860733963051 0.000638383147300019 0.0569226954573106 -0.13202570418401 0.000975794754336073 0.0292032241872405 -0.123846015786397 -0.0309270898776515 0.0308343331336467 -0.1041128288508 0.00340818999261769 -0.00775059678528378 -0.12860733963051 0.000638383147299871 -0.0569226954573108 -0.132025704184009 0.000975794754336074 -0.0292032241872406 -0.123846015786397 -0.0309270898776516 -0.0308343331336469 -0.1041128288508 0.00340818999261771 0.0525857140938308 -0.120103477389167 0.00636740368468575 0.0840992823057157 -0.0979563070015186 0.00445422644790484 0.077844769996847 -0.122243544297071 -0.00712183970483183 0.0568040480936441 -0.0831622268647975 -0.000374803807413398 -0.0525857140938309 -0.120103477389166 0.00636740368468584 -0.0840992823057157 -0.0979563070015184 0.0044542264479046 -0.0778447699968471 -0.122243544297071 -0.00712183970483173 -0.0568040480936443 -0.0831622268647977 -0.000374803807413161 0.0923305552304042 -0.0876244452542987 0.00528442438467281 0.10909597444385 -0.0343798595252175 0.0134969085959038 0.124243776852125 -0.066262836815616 -0.00382028019740589 0.0817909080880492 -0.0486536842601372 0.00188786000632228 -0.0923305552304044 -0.0876244452542986 0.00528442438467284 -0.10909597444385 -0.0343798595252173 0.013496908595904 -0.124243776852125 -0.066262836815616 -0.00382028019740582 -0.0817909080880492 -0.0486536842601369 0.00188786000632198 0.101013163801776 -0.022780412750995 0.0168495484803963 0.105587639703571 0.01173471171423 0.00976769555928051 0.130622397297691 -0.00896250673639749 0.00428867461915794 0.0727103407215867 0.00874378276511926 -0.00568581727614291 -0.101013163801776 -0.0227804127509949 0.0168495484803965 -0.10558763970357 0.01173471171423 0.00976769555928105 -0.130622397297691 -0.00896250673639737 0.0042886746191581 -0.0727103407215866 0.00874378276511956 -0.00568581727614306 0.0997502102862718 0.0216992242295701 0.0100009229519724 0.100895831391737 0.0561770262897411 0.00383058757585268 0.128569424254002 0.035303633950576 0.000760982753881347 0.064526020115648 0.0431474857776054 -0.0100440911199595 -0.0997502102862717 0.0216992242295703 0.0100009229519722 -0.100895831391737 0.0561770262897413 0.00383058757585258 -0.128569424254002 0.0353036339505765 0.000760982753881279 -0.0645260201156479 0.0431474857776054 -0.0100440911199594 0.101123526251109 0.0731290301847808 0.0004834106588746 0.107190619544448 0.118991873245496 -0.00217451371111089 0.137755459441474 0.0930683685669537 -0.00285091024978312 0.0694826360253556 0.103356372856992 -0.000678946149408583 -0.101123526251109 0.0731290301847811 0.000483410658874524 -0.107190619544448 0.118991873245497 -0.00217451371111108 -0.137755459441473 0.0930683685669541 -0.00285091024978324 -0.0694826360253556 0.103356372856992 -0.00067894614940866 0.100435639679752 0.129058352811789 -0.00360982890360561 0.105655142662245 0.176312719619747 -0.00616910528417837 0.137611486135216 0.151495042175854 -0.00590513439050488 0.0673775990545799 0.158503565158475 -0.00313265294116438 -0.100435639679752 0.129058352811789 -0.00360982890360527 -0.105655142662244 0.176312719619747 -0.0061691052841785 -0.137611486135216 0.151495042175854 -0.0059051343905049 -0.0673775990545797 0.158503565158475 -0.00313265294116442 242.418570112693
"USNM 396937" 0.00402009442925178 -0.135272458643292 0.000693039022660775 0.0501773285830497 -0.131241234618639 0.00417180868206268 0.0291795093596367 -0.133736227685962 -0.0280796103308029 0.0245733299610323 -0.110817767565625 0.00459301951062879 -0.004020094429252 -0.135272458643292 0.000693039022660892 -0.0501773285830499 -0.131241234618639 0.0041718086820627 -0.029179509359637 -0.133736227685962 -0.0280796103308028 -0.0245733299610324 -0.110817767565625 0.00459301951062892 0.0525058202706612 -0.123257806811441 0.00587914163543093 0.0791054977465783 -0.100189028654157 0.00477612678774913 0.0768945912525687 -0.1175419709767 -0.0127286441721188 0.0558298615143771 -0.088041938078505 0.00377096863858777 -0.0525058202706614 -0.12325780681144 0.00587914163543097 -0.0791054977465785 -0.100189028654156 0.0047761267877489 -0.0768945912525688 -0.117541970976699 -0.012728644172119 -0.0558298615143771 -0.0880419380785051 0.00377096863858769 0.0936594272367161 -0.083556399183703 0.00729376720919561 0.110110146586541 -0.0311970769436754 0.0126902801041416 0.116338081693489 -0.0735295773528499 -0.00897109862174118 0.0798089532173554 -0.0419868712072532 0.00155905161079975 -0.0936594272367161 -0.0835563991837028 0.00729376720919564 -0.110110146586541 -0.0311970769436749 0.0126902801041416 -0.116338081693489 -0.0735295773528493 -0.00897109862174141 -0.0798089532173555 -0.0419868712072529 0.00155905161079963 0.100865505596184 -0.0192322249971421 0.0107452318503236 0.100547319656294 0.0134576895523298 0.010958809904745 0.128449336830016 -0.0052727493144122 -0.00192053158258052 0.0677674010130655 -0.0023430545932887 -0.00385243153944544 -0.100865505596184 -0.0192322249971418 0.0107452318503234 -0.100547319656294 0.0134576895523299 0.010958809904745 -0.128449336830016 -0.00527274931441202 -0.00192053158258049 -0.0677674010130655 -0.00234305459328866 -0.00385243153944546 0.0998948815639392 0.0248246942739094 0.00849489758532531 0.10082107265227 0.0590026954644601 0.0087147374406284 0.1275865962056 0.0380514094841726 -0.00017988167371252 0.0659661128543 0.041825239410609 -0.00411985541434413 -0.0998948815639392 0.0248246942739095 0.00849489758532571 -0.10082107265227 0.0590026954644603 0.00871473744062836 -0.1275865962056 0.0380514094841722 -0.000179881673712231 -0.0659661128542999 0.0418252394106089 -0.00411985541434415 0.0988535380257566 0.0757472612837588 -0.000138851298812098 0.106091909245823 0.119425658704359 0.00609622922154888 0.135387101888329 0.0945232742545908 -0.00811414845173422 0.0682294935966098 0.103772631689137 -0.00221190690840917 -0.0988535380257564 0.0757472612837589 -0.000138851298812192 -0.106091909245823 0.11942565870436 0.00609622922154904 -0.135387101888328 0.0945232742545908 -0.00811414845173416 -0.0682294935966096 0.103772631689137 -0.00221190690840906 0.0974470100611069 0.129258059559952 0.00308718176447507 0.104416702245955 0.180738644241714 -0.00354857552008826 0.133720817290917 0.15002419162259 -0.0116358929718501 0.0667738031795579 0.166564937085057 -0.00802286248266407 -0.0974470100611066 0.129258059559952 0.00308718176447522 -0.104416702245955 0.180738644241713 -0.00354857552008791 -0.133720817290917 0.150024191622591 -0.0116358929718502 -0.0667738031795576 0.166564937085057 -0.00802286248266396 240.623311598737
"USNM 397353" 0.00392325925930077 -0.143653155304955 0.00875172642042106 0.0514508567745695 -0.132626902876642 0.0088803929593689 0.032365933271364 -0.14704247015943 -0.0202377896206776 0.0232108963823066 -0.10750466964402 0.00265314049577732 -0.00392325925930096 -0.143653155304955 0.00875172642042112 -0.0514508567745697 -0.132626902876642 0.0088803929593688 -0.0323659332713643 -0.14704247015943 -0.0202377896206775 -0.0232108963823067 -0.10750466964402 0.00265314049577752 0.0525348053221447 -0.121614179184005 0.00998820801748656 0.0770844019198194 -0.0941937461453651 0.00169840807879081 0.0775094753960473 -0.122490066047772 -0.0065965525965754 0.0489015848509602 -0.07970041697939 -0.00671730448726553 -0.0525348053221449 -0.121614179184005 0.00998820801748669 -0.0770844019198195 -0.0941937461453647 0.0016984080787909 -0.0775094753960475 -0.122490066047772 -0.00659655259657536 -0.0489015848509603 -0.0797004169793898 -0.00671730448726563 0.0961918804438918 -0.0808408446114791 0.00440131769500756 0.110196824324008 -0.0310734065639848 0.00629102615810258 0.118207299957164 -0.0722800702534719 -0.010022740473456 0.0775260654023933 -0.0465457334778375 -0.0034540150160405 -0.0961918804438919 -0.0808408446114794 0.00440131769500748 -0.110196824324009 -0.0310734065639845 0.00629102615810255 -0.118207299957164 -0.0722800702534714 -0.0100227404734564 -0.0775260654023934 -0.0465457334778374 -0.00345401501604029 0.101826398194638 -0.018835640379294 0.00750207587938193 0.100273183627465 0.0147538054613923 0.00863602396448712 0.126940864406662 -0.00256237905807674 -0.000632169195727165 0.0664264116992188 -0.000285122539564373 -0.00711185693519577 -0.101826398194638 -0.0188356403792944 0.00750207587938219 -0.100273183627465 0.0147538054613922 0.00863602396448731 -0.126940864406662 -0.00256237905807611 -0.000632169195727642 -0.0664264116992188 -0.000285122539564337 -0.00711185693519588 0.0954112735130688 0.0243648614320515 0.00510957846084943 0.093670633229195 0.0605593070691795 0.0066108711624891 0.12531852736824 0.0411740686281896 0.0032381347948395 0.0616106948605186 0.0444716557517828 -0.0111721710042326 -0.0954112735130688 0.0243648614320512 0.00510957846084964 -0.0936706332291949 0.0605593070691793 0.00661087116248926 -0.12531852736824 0.0411740686281903 0.00323813479483894 -0.0616106948605186 0.0444716557517829 -0.0111721710042328 0.0992484167988733 0.0730311494589028 -0.000183343410591608 0.106369702961303 0.114892005258784 0.00243349286219033 0.137295312295526 0.0916651123871978 -0.000885864759807812 0.0703802509011794 0.103523071920253 -0.00702888371500257 -0.0992484167988732 0.0730311494589032 -0.000183343410591685 -0.106369702961303 0.114892005258784 0.00243349286219032 -0.137295312295526 0.091665112387198 -0.000885864759807767 -0.0703802509011792 0.103523071920254 -0.00702888371500239 0.0971726642347288 0.133026194596703 0.00180422682548567 0.107394010539628 0.183992509322437 0.00398318232724128 0.137275136917662 0.151222713061096 -0.00427586353913873 0.0645202500076827 0.164572348877314 -0.00366325134820464 -0.0971726642347286 0.133026194596703 0.00180422682548599 -0.107394010539628 0.183992509322437 0.00398318232724126 -0.137275136917662 0.151222713061097 -0.00427586353913909 -0.0645202500076826 0.164572348877314 -0.0036632513482047 238.720646251441
"USNM 397364" 0.00533105115690396 -0.135873479374646 -0.0016164643272693 0.0530350777447391 -0.131528077539022 0.0010809171994222 0.0333660938239888 -0.120910404782648 -0.0418106788160714 0.0277388626432764 -0.102211429938518 -0.00403093201363955 -0.00533105115690426 -0.135873479374646 -0.00161646432726925 -0.0530350777447394 -0.131528077539022 0.00108091719942229 -0.0333660938239891 -0.120910404782647 -0.0418106788160717 -0.0277388626432767 -0.102211429938518 -0.00403093201363952 0.0512121480822074 -0.12655529763607 0.002767347050346 0.078464549646819 -0.102659485965599 0.0086616002544254 0.0768994925080531 -0.1149292960774 -0.0173758739501062 0.052786587117037 -0.0851840594957678 -0.00208349450360595 -0.0512121480822076 -0.12655529763607 0.0027673470503461 -0.0784645496468191 -0.102659485965599 0.00866160025442535 -0.0768994925080535 -0.1149292960774 -0.0173758739501063 -0.0527865871170372 -0.0851840594957674 -0.00208349450360624 0.09713894718068 -0.0823837967621814 0.0122929280153776 0.107297914522319 -0.024859526103777 0.0158082360765815 0.123009874704966 -0.0660103860260246 0.00200301684569875 0.0836053011024004 -0.0395461138871407 0.00575764253112177 -0.0971389471806803 -0.0823837967621812 0.0122929280153775 -0.107297914522319 -0.0248595261037767 0.0158082360765812 -0.123009874704966 -0.0660103860260248 0.00200301684569881 -0.0836053011024005 -0.0395461138871408 0.00575764253112165 0.103685053849572 -0.0158789945264867 0.017964134718674 0.106166505813049 0.0181210760734099 0.0152571615350854 0.131304005688186 -0.00527250805656441 0.00786273832077043 0.0718042332006276 0.00741003388417518 -0.00157167512851956 -0.103685053849573 -0.0158789945264864 0.0179641347186738 -0.106166505813049 0.0181210760734102 0.0152571615350854 -0.131304005688186 -0.00527250805656458 0.00786273832077059 -0.0718042332006276 0.00741003388417482 -0.00157167512851911 0.103034739613502 0.0223225079985506 0.016252108640966 0.103357660095864 0.0546101705887184 0.00901886417359255 0.12917100928948 0.0360935573918745 0.00443032934304114 0.0699874214915352 0.0376570905185969 -0.00577409069564804 -0.103034739613502 0.022322507998551 0.016252108640966 -0.103357660095864 0.0546101705887186 0.00901886417359223 -0.12917100928948 0.0360935573918744 0.00443032934304141 -0.0699874214915351 0.037657090518597 -0.00577409069564811 0.102779870812484 0.0700617427277996 0.00389216356075743 0.109603836786457 0.116968278221566 0.00160291017861398 0.139090791502059 0.0903651285542402 -0.00227925574786492 0.0723219376590297 0.0985454030390244 -0.00816293981455951 -0.102779870812484 0.0700617427277995 0.00389216356075741 -0.109603836786457 0.116968278221566 0.00160291017861358 -0.139090791502059 0.0903651285542405 -0.00227925574786513 -0.0723219376590295 0.0985454030390245 -0.00816293981455964 0.101397543011392 0.125577602820916 -0.00121740933933969 0.110616931367178 0.17364435584163 -0.0100496420647743 0.135303021295598 0.144435803307872 -0.0145309462106946 0.0737364408412909 0.157990105203473 -0.014148695832381 -0.101397543011391 0.125577602820916 -0.00121740933933991 -0.110616931367177 0.17364435584163 -0.0100496420647743 -0.135303021295598 0.144435803307872 -0.0145309462106946 -0.0737364408412905 0.157990105203473 -0.0141486958323811 248.290399574799
"USNM 545026" 0.00681982467279154 -0.13293072914934 0.00212479859017004 0.0502920188896844 -0.129657160955767 0.00425860646429973 0.0303707892996497 -0.13779817278762 -0.0261749742431793 0.0257692962940131 -0.103817703699778 0.00200067423297736 -0.00681982467279177 -0.132930729149341 0.00212479859017021 -0.0502920188896846 -0.129657160955767 0.00425860646429967 -0.03037078929965 -0.13779817278762 -0.0261749742431793 -0.0257692962940133 -0.103817703699777 0.00200067423297711 0.0545017411835067 -0.124676801648567 0.00482171169177511 0.0755515267802585 -0.0950773190575438 0.00362362748695705 0.0791060843571345 -0.117347969529259 -0.0118673425085308 0.0470457317717538 -0.0869689620157128 -0.00253225630800756 -0.054501741183507 -0.124676801648567 0.00482171169177508 -0.0755515267802586 -0.0950773190575439 0.00362362748695725 -0.0791060843571347 -0.117347969529259 -0.011867342508531 -0.047045731771754 -0.0869689620157126 -0.00253225630800795 0.0893021648412699 -0.0905193076153268 0.000496599648449743 0.106178060000169 -0.0403805530556451 0.00977972567574179 0.116493993565596 -0.0696763347537665 -0.000837913454492332 0.0753290287885849 -0.051311209374141 -0.00133115808544894 -0.08930216484127 -0.0905193076153269 0.000496599648449679 -0.106178060000169 -0.040380553055645 0.00977972567574176 -0.116493993565596 -0.0696763347537662 -0.000837913454492707 -0.0753290287885851 -0.0513112093741408 -0.00133115808544894 0.0989465191746168 -0.0216624661243237 0.0154340172964308 0.106891569497598 0.0133516831005916 0.00889483246364644 0.125933811772577 -0.0133926396417587 -0.000791535373468136 0.074405608260538 0.0103728923622857 0.0041362262326888 -0.0989465191746169 -0.0216624661243234 0.0154340172964306 -0.106891569497598 0.0133516831005915 0.00889483246364688 -0.125933811772577 -0.0133926396417581 -0.000791535373468576 -0.074405608260538 0.0103728923622859 0.00413622623268858 0.100743464534358 0.0223588371802348 0.0109518365317678 0.1008995841976 0.0588138716194063 0.00258178541423522 0.129485398131523 0.0362721836167875 -0.00335732647249993 0.0665361620078806 0.0456706547886444 -0.00134211774527635 -0.100743464534358 0.0223588371802353 0.0109518365317676 -0.100899584197599 0.058813871619407 0.00258178541423502 -0.129485398131523 0.0362721836167876 -0.00335732647250018 -0.0665361620078805 0.045670654788644 -0.0013421177452759 0.0971937513177411 0.0766442402433307 0.00284156387110236 0.106399822951201 0.121677497623892 0.00305582433181703 0.134613051091792 0.0933216226436876 -0.00318157133807067 0.0673713931466935 0.110379229256827 0.00320978322530773 -0.0971937513177409 0.076644240243331 0.00284156387110218 -0.106399822951201 0.121677497623892 0.00305582433181735 -0.134613051091792 0.093321622643688 -0.00318157133807115 -0.0673713931466934 0.110379229256827 0.00320978322530741 0.0984816773631959 0.129892248630099 0.00179929833746739 0.104063263887846 0.18029204991395 -0.0128004956278578 0.13481715311043 0.151368759173039 -0.0138479895108417 0.068296894464357 0.16480155925577 -0.00194623082715809 -0.0984816773631957 0.129892248630099 0.00179929833746729 -0.104063263887845 0.18029204991395 -0.0128004956278578 -0.13481715311043 0.151368759173039 -0.0138479895108415 -0.0682968944643566 0.16480155925577 -0.00194623082715799 244.818845304045
"USNM 545027" 0.00574937663482643 -0.130310564236863 0.00354591288229095 0.0496708833413954 -0.124308522183808 0.00846047621936321 0.0327270017315558 -0.133312965192712 -0.0271066093746463 0.0244440164033665 -0.100541707619617 0.00542272909541911 -0.00574937663482664 -0.130310564236863 0.00354591288229098 -0.0496708833413955 -0.124308522183808 0.00846047621936333 -0.032727001731556 -0.133312965192712 -0.0271066093746459 -0.0244440164033667 -0.100541707619617 0.00542272909541929 0.0540379264214957 -0.120334834302056 0.00678863260829149 0.0812284983869009 -0.0944093071070474 0.00574510114645004 0.0787129927060806 -0.115946810468063 -0.0135352859048435 0.0516913900513936 -0.0811663210342182 0.000130076448730369 -0.0540379264214959 -0.120334834302055 0.00678863260829131 -0.0812284983869009 -0.0944093071070476 0.00574510114645013 -0.0787129927060808 -0.115946810468062 -0.0135352859048435 -0.0516913900513938 -0.081166321034218 0.000130076448730382 0.0942903894080113 -0.0857940033230454 0.00294448720783428 0.109393902623838 -0.0296921574019745 0.0104832412669228 0.117184776534985 -0.0765129449351471 -0.0127306504405353 0.0773059223904754 -0.0462886828847845 -0.00192665761457247 -0.0942903894080114 -0.085794003323045 0.00294448720783432 -0.109393902623838 -0.0296921574019742 0.0104832412669227 -0.117184776534985 -0.076512944935147 -0.0127306504405351 -0.0773059223904755 -0.0462886828847842 -0.0019266576145725 0.1086882555094 -0.0226211990348824 0.0122998268111478 0.110175822982176 0.0199597377322875 0.00664087081970246 0.134778412614942 -0.00824050177140032 -0.000878602761298348 0.0722025567218914 -0.000440522311559352 -0.00368937152535448 -0.1086882555094 -0.0226211990348823 0.0122998268111481 -0.110175822982176 0.0199597377322876 0.00664087081970246 -0.134778412614942 -0.00824050177139983 -0.000878602761298315 -0.0722025567218913 -0.000440522311559042 -0.00368937152535457 0.101831606888821 0.0258942392184296 0.00715237253912544 0.104919428386739 0.0598833066310572 0.00629001062016979 0.126228241407894 0.0407890225781833 0.000554390433377572 0.0712070549647513 0.0448263400980237 -0.00279002857363982 -0.101831606888821 0.02589423921843 0.00715237253912527 -0.104919428386739 0.0598833066310573 0.00629001062016982 -0.126228241407894 0.0407890225781835 0.000554390433377672 -0.0712070549647512 0.0448263400980235 -0.00279002857363953 0.104938567923266 0.0733921972097275 0.00823990870114879 0.111481057891038 0.117236510651814 -0.000577987157255968 0.137090106890354 0.090787331768807 -0.00342476953857464 0.0734154468264031 0.102551945261005 0.00182172791747467 -0.104938567923266 0.0733921972097276 0.00823990870114895 -0.111481057891038 0.117236510651814 -0.000577987157255791 -0.137090106890354 0.0907873317688071 -0.00342476953857463 -0.073415446826403 0.102551945261006 0.0018217279174746 0.0991502311269696 0.124736846011812 -0.00327834070497693 0.110177947865799 0.170236353074748 -0.00554847963180068 0.138732350679145 0.140700561283796 -0.00485091154094247 0.0704745885323531 0.158926652287482 -0.0061820699490092 -0.0991502311269694 0.124736846011812 -0.00327834070497681 -0.110177947865799 0.170236353074748 -0.00554847963180069 -0.138732350679145 0.140700561283797 -0.00485091154094237 -0.0704745885323528 0.158926652287482 -0.00618206994900899 248.377772704423
"USNM 545029" 0.00455625908327027 -0.134969295207212 0.0070125605437211 0.0459684388715212 -0.129945842608641 0.00724755085506615 0.0285253132046269 -0.134739679787898 -0.0312184621835219 0.0239333629343684 -0.109703927337564 0.0102411184365521 -0.0045562590832705 -0.134969295207212 0.00701256054372112 -0.0459684388715215 -0.12994584260864 0.00724755085506598 -0.0285253132046272 -0.134739679787898 -0.031218462183522 -0.0239333629343687 -0.109703927337565 0.0102411184365524 0.0498457817081596 -0.120263415779121 0.00593076275321788 0.0741281512581449 -0.0961669970046586 0.00321661485514038 0.0717350648346351 -0.115898614381581 -0.0160561498266767 0.0466510103586849 -0.0833467607989229 0.00148485346675419 -0.0498457817081599 -0.120263415779121 0.00593076275321813 -0.0741281512581452 -0.0961669970046587 0.0032166148551406 -0.0717350648346352 -0.115898614381581 -0.0160561498266765 -0.046651010358685 -0.0833467607989226 0.00148485346675419 0.0920698937493899 -0.0754559061539124 0.0046664739069627 0.108406367707709 -0.0312910215667928 0.00863449053173544 0.111290173441623 -0.0693442376942591 -0.00523545742301671 0.0806269511378941 -0.040944092385175 0.00392306437184376 -0.0920698937493901 -0.0754559061539122 0.00466647390696266 -0.108406367707709 -0.0312910215667926 0.00863449053173563 -0.111290173441623 -0.0693442376942594 -0.00523545742301654 -0.0806269511378941 -0.0409440923851752 0.00392306437184413 0.105781512035613 -0.0205070990369251 0.00903956513716069 0.102419074600997 0.0131821132654226 0.0102945056021617 0.127179763253159 -0.0014522712695598 -0.010227234233023 0.0700333979968652 -0.00498584024194022 -0.0038863308239746 -0.105781512035613 -0.0205070990369249 0.00903956513716059 -0.102419074600997 0.013182113265423 0.0102945056021615 -0.127179763253159 -0.0014522712695597 -0.0102272342330228 -0.0700333979968652 -0.00498584024194034 -0.00388633082397423 0.104605106419038 0.0257428357929598 0.00649585783002933 0.103106062132612 0.0613979730109785 0.00700680837629242 0.131556046230641 0.0460670274583241 -0.00341599879596783 0.0730838051935168 0.0457887598854159 -0.00209043103340812 -0.104605106419038 0.02574283579296 0.00649585783002969 -0.103106062132612 0.0613979730109782 0.00700680837629265 -0.131556046230641 0.0460670274583245 -0.00341599879596781 -0.0730838051935167 0.0457887598854159 -0.00209043103340822 0.102913445495939 0.0730864456758108 0.00190347594389724 0.112974937609596 0.114327587982522 0.00436087794166757 0.13750681455033 0.0877999245993941 -0.00497050753901192 0.0787477574019756 0.103539730027923 0.00429188923703899 -0.102913445495939 0.0730864456758111 0.00190347594389721 -0.112974937609596 0.114327587982522 0.00436087794166769 -0.137506814550329 0.0877999245993943 -0.0049705075390117 -0.0787477574019754 0.103539730027923 0.00429188923703891 0.106434948649944 0.123322889443355 0.00185801922643291 0.112105854458636 0.173291251298036 -0.00858257352148293 0.143041299184565 0.143444255694726 -0.00828922090782531 0.0772242464731024 0.158024207119295 -0.00363612272776834 -0.106434948649943 0.123322889443356 0.00185801922643308 -0.112105854458636 0.173291251298036 -0.00858257352148278 -0.143041299184565 0.143444255694726 -0.00828922090782519 -0.0772242464731021 0.158024207119296 -0.0036361227277686 251.508849006127
"USNM 545030" 0.00409221078112244 -0.128252877594255 -0.00362771157209193 0.0461044268296649 -0.124003523927399 0.00413551490194863 0.0290774124564025 -0.127708805087845 -0.0313866043473528 0.0214499561702104 -0.103493493431443 0.00857414866912671 -0.00409221078112266 -0.128252877594254 -0.00362771157209198 -0.0461044268296652 -0.124003523927399 0.0041355149019486 -0.0290774124564027 -0.127708805087845 -0.0313866043473526 -0.0214499561702106 -0.103493493431443 0.00857414866912702 0.0492933284826946 -0.116624250859165 0.00688549658396896 0.076980757457409 -0.0960857739156908 0.00654956397497984 0.0732028175109947 -0.116008789265464 -0.0138289850445297 0.0509560519362013 -0.080827498668066 0.00955025747042505 -0.0492933284826947 -0.116624250859165 0.00688549658396862 -0.0769807574574091 -0.0960857739156906 0.00654956397497977 -0.073202817510995 -0.116008789265463 -0.0138289850445298 -0.0509560519362016 -0.0808274986680659 0.00955025747042518 0.0955264744781885 -0.0796448199509666 0.00943433048007019 0.113010735490222 -0.0326751654240131 0.0122895419569591 0.118001196210602 -0.0705507732700223 -0.0109216581159732 0.088083930181327 -0.0430240725996649 0.011292423480498 -0.0955264744781888 -0.0796448199509666 0.0094343304800704 -0.113010735490222 -0.0326751654240127 0.012289541956959 -0.118001196210602 -0.0705507732700218 -0.0109216581159734 -0.0880839301813272 -0.0430240725996647 0.011292423480498 0.107833192607666 -0.0232217878743655 0.0102932814975876 0.101056475590232 0.0115329189748182 -0.00319822026699435 0.132114625725176 -0.0030479173501995 -0.00418084608266969 0.0753117108688802 -0.00473844557413035 0.0042661508289519 -0.107833192607666 -0.0232217878743655 0.0102932814975876 -0.101056475590232 0.0115329189748179 -0.00319822026699403 -0.132114625725176 -0.00304791735019949 -0.0041808460826696 -0.0753117108688803 -0.0047384455741302 0.00426615082895191 0.109130519714761 0.0256361375752369 -0.00291153272564021 0.0997202221241717 0.0546593982770138 0.00822283304997872 0.130789032099625 0.0500537290519113 -0.00379269503427794 0.0751664173655296 0.0294939023661871 0.00061841544291817 -0.109130519714761 0.0256361375752371 -0.00291153272564017 -0.0997202221241717 0.054659398277014 0.00822283304997856 -0.130789032099625 0.0500537290519114 -0.00379269503427793 -0.0751664173655296 0.0294939023661869 0.000618415442918134 0.105632232333351 0.0714337648644481 0.00189628873552075 0.111913305250784 0.115295807147022 -0.000440229502988434 0.139079283870823 0.0895766073127375 -0.00868798327040491 0.0758805348142402 0.100378524159366 0.00187748614002479 -0.105632232333351 0.0714337648644482 0.00189628873552081 -0.111913305250783 0.115295807147022 -0.000440229502988329 -0.139079283870822 0.0895766073127376 -0.00868798327040493 -0.0758805348142402 0.100378524159366 0.00187748614002479 0.101211604910562 0.124203755216525 -5.02869724009799e-05 0.1152795372202 0.175025402875756 -0.00172538575720889 0.140679833826256 0.141431606272819 -0.00791078347704729 0.0737053620340188 0.161186440698846 -0.00322281104337909 -0.101211604910562 0.124203755216525 -5.02869724010046e-05 -0.1152795372202 0.175025402875756 -0.00172538575720882 -0.140679833826256 0.141431606272819 -0.00791078347704712 -0.0737053620340185 0.161186440698846 -0.00322281104337884 253.044425295607
"USNM 545031" 0.00494087269632156 -0.141750920004088 0.00457765261959142 0.0462322371364908 -0.136578027873558 0.00754867241700881 0.0298386614272519 -0.140277815846913 -0.0310205105226845 0.0243732623778146 -0.115761594839976 0.00271129191417034 -0.00494087269632174 -0.141750920004088 0.00457765261959121 -0.046232237136491 -0.136578027873557 0.00754867241700857 -0.029838661427252 -0.140277815846913 -0.0310205105226843 -0.0243732623778147 -0.115761594839976 0.00271129191417038 0.0502409467330042 -0.13034624961016 0.00703548784275947 0.0749428851736675 -0.106920261732554 0.00361934653670901 0.0741026429096753 -0.121739848045317 -0.0201533814768428 0.0502321784007491 -0.0953594116787029 0.00161213012629261 -0.0502409467330044 -0.13034624961016 0.00703548784275968 -0.0749428851736677 -0.106920261732554 0.00361934653670919 -0.0741026429096754 -0.121739848045317 -0.0201533814768428 -0.0502321784007493 -0.095359411678703 0.00161213012629284 0.0965450783266502 -0.0793522700658348 0.00651731843750315 0.112417634396057 -0.0277601364234148 0.0119597419628344 0.122374533360076 -0.0703243605562366 -0.001906987370264 0.0861976686852858 -0.0408957952031215 0.00676600578034012 -0.0965450783266502 -0.0793522700658347 0.0065173184375033 -0.112417634396057 -0.0277601364234143 0.0119597419628343 -0.122374533360076 -0.0703243605562366 -0.00190698737026361 -0.0861976686852859 -0.0408957952031211 0.00676600578034012 0.101362402623702 -0.0108425888251712 0.0114644433825091 0.10484254887328 0.0201595319979685 0.00800693574227907 0.132532520633333 -0.00287595088328609 -0.00295300496892922 0.0687721138372581 0.013970632298962 0.00125797218487006 -0.101362402623702 -0.0108425888251712 0.0114644433825092 -0.104842548873279 0.0201595319979685 0.00800693574227911 -0.132532520633333 -0.00287595088328563 -0.00295300496892922 -0.0687721138372581 0.013970632298962 0.00125797218487039 0.0965439351663527 0.0293314392062679 0.0063304814278316 0.101268140707823 0.0617380106600998 0.00460975753440758 0.12804544816071 0.0388218740430677 -0.00683379875411853 0.0642488150988975 0.0515324834418715 0.000150249128163745 -0.0965439351663526 0.0293314392062685 0.0063304814278313 -0.101268140707823 0.0617380106601004 0.00460975753440739 -0.12804544816071 0.0388218740430675 -0.00683379875411832 -0.0642488150988975 0.0515324834418717 0.000150249128163677 0.0960883643556788 0.0766397213632303 -7.3384169056433e-05 0.10022571537326 0.118902321504497 0.00143736469733728 0.129472491440912 0.0976341627159325 -0.00997576980647281 0.064221270545113 0.104487232306717 0.000144964309275705 -0.0960883643556786 0.0766397213632305 -7.33841690563819e-05 -0.10022571537326 0.118902321504498 0.00143736469733712 -0.129472491440912 0.0976341627159329 -0.00997576980647294 -0.0642212705451128 0.104487232306718 0.000144964309275447 0.0939233955319691 0.127669922430918 0.00152949582008142 0.100725002314624 0.172976328525747 1.70636585750186e-05 0.128465577900504 0.147116154192441 -0.013362290723243 0.0664986032068182 0.159805416900609 -0.0010172477309285 -0.093923395531969 0.127669922430918 0.00152949582008176 -0.100725002314624 0.172976328525747 1.70636585749891e-05 -0.128465577900504 0.147116154192441 -0.0133622907232429 -0.066498603206818 0.15980541690061 -0.00101724773092865 241.407897193646
"RMCA RG 17161" 0.00291032338754733 -0.134839430534825 0.00666095035703244 0.047679788238116 -0.128386585672963 0.00502236583257003 0.0285307788748181 -0.12835964026042 -0.0293108181527733 0.0246480381702289 -0.105420415847025 0.00652481448895459 -0.00291032338754753 -0.134839430534825 0.00666095035703243 -0.0476797882381162 -0.128386585672963 0.00502236583257004 -0.0285307788748183 -0.12835964026042 -0.0293108181527732 -0.0246480381702291 -0.105420415847025 0.00652481448895455 0.0494379192839461 -0.125274465975352 0.00732018709806509 0.0786446735186261 -0.103458755497006 -4.89639739039449e-05 0.0694351279655177 -0.119273233509197 -0.0161637870591322 0.0569542852793711 -0.0909903891463642 0.00411868585347237 -0.0494379192839463 -0.125274465975352 0.00732018709806507 -0.0786446735186262 -0.103458755497006 -4.89639739039978e-05 -0.0694351279655178 -0.119273233509197 -0.0161637870591322 -0.0569542852793713 -0.0909903891463641 0.00411868585347237 0.0939013238527495 -0.0804783766813761 0.00263369602783194 0.114021880325016 -0.0153037415836212 0.0127341021331615 0.127773692354728 -0.0657170460953935 -0.0196210348897511 0.0835178601774991 -0.044058201321616 0.00248044847577951 -0.0939013238527497 -0.0804783766813759 0.00263369602783188 -0.114021880325016 -0.0153037415836211 0.0127341021331614 -0.127773692354728 -0.0657170460953934 -0.0196210348897512 -0.0835178601774991 -0.0440582013216158 0.00248044847577948 0.113144470709994 -0.0104300024178564 0.0139524263383436 0.110695364156711 0.0220769604116892 0.0109793397063422 0.135982857302208 0.00187569935579527 -0.00103108418132973 0.0798622966699907 0.00154838916894762 -0.000104722565958735 -0.113144470709994 -0.0104300024178563 0.0139524263383435 -0.110695364156711 0.0220769604116895 0.0109793397063421 -0.135982857302208 0.00187569935579549 -0.00103108418132976 -0.0798622966699907 0.00154838916894777 -0.000104722565958807 0.107926908734114 0.0275778172234702 0.0112303905694128 0.101826974276612 0.0608973548485293 0.0085730079717047 0.131348389549948 0.0464750325375185 0.000476672718358105 0.0740548189571349 0.0364675468488112 -0.00481332393601136 -0.107926908734114 0.0275778172234703 0.0112303905694127 -0.101826974276612 0.0608973548485295 0.00857300797170466 -0.131348389549948 0.0464750325375187 0.00047667271835805 -0.0740548189571348 0.0364675468488113 -0.00481332393601136 0.102724908020782 0.0680517585942511 0.00829040982135269 0.106265262040591 0.113343030119891 0.00403032719299974 0.133465556953395 0.088901228169537 -0.00267249997538029 0.0753266812602201 0.0937828256864187 -0.00323203984550355 -0.102724908020782 0.0680517585942512 0.00829040982135269 -0.106265262040591 0.113343030119891 0.0040303271929997 -0.133465556953394 0.0889012281695372 -0.00267249997538037 -0.07532668126022 0.0937828256864188 -0.00323203984550357 0.0974251267892628 0.119214369853534 0.00271499285238813 0.101347001786097 0.173167643393032 -0.007030052628548 0.131743991694134 0.143365692040065 -0.0126860784261345 0.0668656496687408 0.155244936291524 -0.0110284118033424 -0.0974251267892626 0.119214369853535 0.00271499285238806 -0.101347001786096 0.173167643393032 -0.00703005262854808 -0.131743991694134 0.143365692040065 -0.0126860784261345 -0.0668656496687406 0.155244936291524 -0.0110284118033424 296.604199688811
"RMCA RG 2257" 0.00422961488529705 -0.148608826676832 0.00592440534169878 0.0426063642666121 -0.138428283150029 0.00998613179387112 0.0307488085988298 -0.146244794635317 -0.0288025671853142 0.0180020685433142 -0.116998242313338 0.00711521523366752 -0.00422961488529725 -0.148608826676833 0.00592440534169876 -0.0426063642666123 -0.138428283150029 0.0099861317938711 -0.03074880859883 -0.146244794635317 -0.0288025671853142 -0.0180020685433144 -0.116998242313338 0.0071152152336676 0.0469982349656485 -0.137579653439238 0.0116876466866625 0.0761312282984956 -0.111016815082099 0.00569221341266633 0.0738187631952624 -0.131936258290745 -0.0132387582980536 0.048605980957172 -0.101962204781202 0.00830580163854029 -0.0469982349656487 -0.137579653439238 0.0116876466866624 -0.0761312282984957 -0.111016815082099 0.00569221341266637 -0.0738187631952626 -0.131936258290745 -0.0132387582980536 -0.0486059809571721 -0.101962204781202 0.00830580163854029 0.100074994049767 -0.0811399193767279 0.00552385064045038 0.112347433550513 -0.0122891901641386 0.00413160419075519 0.13714289249965 -0.0676514507076996 -0.0284191544448338 0.082697507057513 -0.0388467785686901 0.00407595019238657 -0.100074994049767 -0.0811399193767278 0.00552385064045054 -0.112347433550513 -0.0122891901641385 0.00413160419075513 -0.13714289249965 -0.0676514507076994 -0.0284191544448338 -0.082697507057513 -0.0388467785686901 0.00407595019238657 0.108490299309546 -0.00207091357975193 0.00609009700697409 0.103061553445046 0.0303686155481694 -0.000962541187040176 0.131750971249151 0.0133377487090391 -0.00362996881790368 0.0786061785046494 0.0148877756579829 0.000871908735323093 -0.108490299309546 -0.00207091357975185 0.00609009700697404 -0.103061553445046 0.0303686155481696 -0.000962541187040122 -0.131750971249151 0.0133377487090392 -0.00362996881790371 -0.0786061785046493 0.0148877756579831 0.000871908735323102 0.0949669490764573 0.035376898536173 0.00103125077561648 0.0947262426402922 0.0677868455961367 0.00711430450017896 0.121955113374734 0.0528648875177305 6.18541604458182e-05 0.0660781154318722 0.0445852225225767 -0.000351362643345926 -0.0949669490764573 0.0353768985361731 0.00103125077561642 -0.0947262426402921 0.0677868455961366 0.00711430450017902 -0.121955113374734 0.0528648875177309 6.1854160445806e-05 -0.0660781154318721 0.0445852225225769 -0.000351362643345943 0.0955732164727756 0.0735165018519216 0.00670302651495795 0.0977882309079135 0.116682301742597 0.00494470144198959 0.124217157043723 0.0957926373270653 -0.00617821776411193 0.066576633651002 0.098948523703698 0.0029783784840228 -0.0955732164727755 0.0735165018519217 0.00670302651495792 -0.0977882309079134 0.116682301742598 0.00494470144198952 -0.124217157043723 0.0957926373270655 -0.00617821776411191 -0.0665766336510018 0.0989485237036981 0.00297837848402282 0.0922070333944076 0.121102433605445 0.00552102214338002 0.0968800296262424 0.169930585115843 -0.00420049487294905 0.122800886879118 0.143655546972734 -0.00980936920950211 0.0630581599959494 0.155936806358693 -0.00216692847053205 -0.0922070333944075 0.121102433605446 0.00552102214337995 -0.0968800296262422 0.169930585115843 -0.00420049487294896 -0.122800886879118 0.143655546972735 -0.00980936920950203 -0.0630581599959492 0.155936806358693 -0.0021669284705321 297.302573114541
"RMCA RG 8608" 0.00708128581104422 -0.140478872602456 -0.000373994947276887 0.0477132444223636 -0.134260536109812 0.00535579795847068 0.0305903496441894 -0.147151177144629 -0.0228403854143547 0.0217365872183224 -0.112671360522663 0.00283571694760941 -0.00708128581104442 -0.140478872602456 -0.000373994947276886 -0.0477132444223638 -0.134260536109812 0.00535579795847061 -0.0305903496441896 -0.147151177144628 -0.0228403854143548 -0.0217365872183225 -0.112671360522663 0.00283571694760947 0.0482594829929525 -0.131063973545539 0.00738170026443863 0.0730052204027965 -0.108444335995184 0.00831949538362287 0.0734598079713882 -0.131809866166026 -0.0080129229503976 0.0462661524488642 -0.0975884482230287 0.00449469992319278 -0.0482594829929527 -0.131063973545539 0.00738170026443857 -0.0730052204027967 -0.108444335995184 0.00831949538362282 -0.0734598079713884 -0.131809866166026 -0.00801292295039751 -0.0462661524488643 -0.0975884482230285 0.0044946999231928 0.0870814383936167 -0.0958405630034423 0.00126018045674971 0.106603500468505 -0.0117650408436657 0.00912198203562788 0.131614269911935 -0.0682688430405871 -0.0291574596252867 0.0736658421889614 -0.0368630400866236 -0.000967926438593377 -0.0870814383936168 -0.0958405630034422 0.00126018045674962 -0.106603500468505 -0.0117650408436654 0.00912198203562801 -0.131614269911935 -0.0682688430405868 -0.0291574596252868 -0.0736658421889614 -0.0368630400866234 -0.000967926438593387 0.104225229316325 -0.00939537324592031 0.0100065640714548 0.101729611406586 0.0251741769205916 0.00705306191234399 0.130769619298151 0.00427264231183587 0.00491855488517707 0.0754680616183987 0.00502304655808865 0.000431837936706681 -0.104225229316325 -0.00939537324592017 0.0100065640714548 -0.101729611406586 0.0251741769205917 0.00705306191234404 -0.130769619298151 0.0042726423118361 0.00491855488517711 -0.0754680616183987 0.00502304655808882 0.000431837936706768 0.100386451733335 0.0298462706050294 0.00768314151941418 0.0964573702497615 0.0616513590037499 0.000897330432193212 0.128822152169979 0.046426039180363 0.0059231233255062 0.0701792975052045 0.0426642476354394 0.00288583914630222 -0.100386451733335 0.0298462706050296 0.00768314151941428 -0.0964573702497615 0.0616513590037501 0.000897330432193276 -0.128822152169979 0.0464260391803633 0.0059231233255062 -0.0701792975052045 0.0426642476354395 0.00288583914630231 0.0950714742900774 0.0775648341269424 0.00278915359159095 0.0976600471296174 0.12030483142304 -0.00392620632053053 0.130327108537978 0.09454383983257 0.00295135456314244 0.0661599822205353 0.101276112575563 0.000882546725256692 -0.0950714742900773 0.0775648341269425 0.00278915359159089 -0.0976600471296173 0.12030483142304 -0.00392620632053049 -0.130327108537977 0.0945438398325702 0.00295135456314258 -0.0661599822205352 0.101276112575563 0.000882546725256765 0.0905435023194393 0.13112411081984 -0.00401424097684927 0.0941512723592677 0.177819743586797 -0.00747336738993549 0.12549646331177 0.151850193970043 -0.0075663184965893 0.0631551171729336 0.156059981979681 -0.00085925851898709 -0.0905435023194391 0.13112411081984 -0.00401424097684917 -0.0941512723592674 0.177819743586797 -0.00747336738993544 -0.12549646331177 0.151850193970044 -0.00756631849658924 -0.0631551171729333 0.156059981979681 -0.000859258518987111 279.770095379446
"USNM 239883" 0.0061890665981617 -0.133305959300587 0.00729839133926021 0.0466088848946156 -0.129680600744367 0.00999606625844182 0.0282455800222554 -0.134733748394997 -0.0247757332590115 0.0233471600057031 -0.103458474731263 0.0051868143985719 -0.00618906659816192 -0.133305959300587 0.00729839133926028 -0.0466088848946158 -0.129680600744367 0.00999606625844192 -0.0282455800222556 -0.134733748394997 -0.0247757332590115 -0.0233471600057032 -0.103458474731263 0.00518681439857201 0.0505206611264914 -0.126682230942342 0.0124752131668546 0.0762596920741624 -0.106881884097361 0.0118953754379201 0.075549731109052 -0.124037228223494 -0.0137776516214519 0.0506655281838126 -0.0912086187683201 0.00581339012919741 -0.0505206611264915 -0.126682230942342 0.0124752131668547 -0.0762596920741626 -0.106881884097361 0.0118953754379201 -0.0755497311090522 -0.124037228223494 -0.0137776516214517 -0.0506655281838128 -0.0912086187683201 0.00581339012919757 0.106910218985362 -0.0948518560304311 0.00331918603431654 0.120740087708447 -0.0298879832024606 0.00882482064138359 0.142847447132353 -0.0653956286754366 -0.0458382353778188 0.0932721680891989 -0.0592478029763969 0.0118001645608189 -0.106910218985362 -0.0948518560304308 0.00331918603431649 -0.120740087708447 -0.0298879832024606 0.00882482064138368 -0.142847447132353 -0.0653956286754365 -0.0458382353778188 -0.093272168089199 -0.0592478029763966 0.0118001645608189 0.107972403665056 -0.0135677431391039 0.0101485276715962 0.107194322300742 0.0185731984135802 0.0078210438660014 0.1316552735721 0.00296724450589117 -0.00378227745636001 0.0769559352732912 0.00960313405408854 -0.00488495078596502 -0.107972403665056 -0.0135677431391037 0.0101485276715964 -0.107194322300742 0.0185731984135805 0.0078210438660013 -0.1316552735721 0.00296724450589145 -0.00378227745636004 -0.0769559352732911 0.00960313405408854 -0.00488495078596501 0.100590389187637 0.0280330320620631 0.0111263514202779 0.0925266334946963 0.0601024698995877 0.00485373073950391 0.12217425668497 0.0497061234365999 0.00136956322449359 0.0664232741564608 0.0439645747515025 -0.00653583620198074 -0.100590389187637 0.0280330320620634 0.0111263514202778 -0.0925266334946962 0.060102469899588 0.00485373073950387 -0.12217425668497 0.0497061234366 0.00136956322449359 -0.0664232741564608 0.0439645747515024 -0.00653583620198055 0.095562254365924 0.0789022429818545 0.00350637142699585 0.0977383469158888 0.114231015769912 0.000977732219207453 0.126358296842081 0.0950739260642481 -0.00322785223490325 0.0646813345624246 0.103475646176396 -0.00120160518088266 -0.0955622543659239 0.0789022429818547 0.00350637142699576 -0.0977383469158887 0.114231015769912 0.000977732219207548 -0.126358296842081 0.0950739260642482 -0.00322785223490317 -0.0646813345624244 0.103475646176397 -0.0012016051808828 0.0897818156077641 0.129670497881888 -0.000154715500839107 0.0950385025835485 0.173268843308581 -0.00335011599471286 0.124646527154639 0.147999418836853 -0.00707621306858698 0.0598486544539171 0.157368391083516 -0.00180755585233059 -0.0897818156077638 0.129670497881888 -0.000154715500839047 -0.0950385025835483 0.173268843308581 -0.0033501159947128 -0.124646527154639 0.147999418836853 -0.00707621306858699 -0.0598486544539168 0.157368391083516 -0.00180755585233047 308.947618719836
"USNM 395636" 0.00476734214178103 -0.139599852061673 0.00565029510135561 0.0473088972807594 -0.136331880328363 0.00976182401514095 0.0293356090537733 -0.142058822253097 -0.0238226199359966 0.0237121832710174 -0.108748709323679 0.000484470201850056 -0.00476734214178128 -0.139599852061673 0.00565029510135583 -0.0473088972807597 -0.136331880328363 0.00976182401514091 -0.0293356090537735 -0.142058822253097 -0.0238226199359965 -0.0237121832710175 -0.108748709323679 0.000484470201850151 0.0486190730580108 -0.127370059084579 0.00926916632926015 0.0798997086749287 -0.105925850998229 0.00189217938703968 0.07265561788922 -0.129523874382758 -0.00911805933983046 0.0559584095421163 -0.087906595306676 -0.0046161405702615 -0.0486190730580111 -0.127370059084579 0.00926916632925987 -0.0798997086749289 -0.105925850998229 0.00189217938704001 -0.0726556178892202 -0.129523874382758 -0.00911805933983074 -0.0559584095421165 -0.087906595306676 -0.00461614057026159 0.102774574679164 -0.0853958289472903 -0.000739643702137279 0.120979674505663 -0.0189360161648271 0.00947722469772778 0.13812950513952 -0.0593098475785774 -0.015498224465801 0.0797593098921789 -0.0410809176191619 -0.00644718747923533 -0.102774574679165 -0.08539582894729 -0.000739643702137317 -0.120979674505663 -0.018936016164827 0.00947722469772794 -0.13812950513952 -0.0593098475785773 -0.0154982244658009 -0.0797593098921789 -0.0410809176191619 -0.00644718747923529 0.109781926346148 -0.0114303375244667 0.0132526880826132 0.106884168538416 0.0247808812716227 0.0145111013379235 0.131450634091244 0.0076451220286025 0.00126354967534604 0.0767577612616717 0.00753612791036156 -0.00445300343173733 -0.109781926346148 -0.0114303375244666 0.0132526880826129 -0.106884168538416 0.0247808812716229 0.0145111013379234 -0.131450634091244 0.0076451220286028 0.00126354967534602 -0.0767577612616717 0.0075361279103614 -0.00445300343173721 0.101365438323928 0.0287441159889805 0.0140523145214216 0.098257049012063 0.0596537853926463 0.011493352199168 0.122098426193677 0.0447683868870675 0.00151722710939714 0.0688582543584279 0.0416702141628437 -0.00734289592228332 -0.101365438323928 0.0287441159889806 0.0140523145214215 -0.0982570490120628 0.0596537853926463 0.0114933521991678 -0.122098426193677 0.0447683868870679 0.00151722710939708 -0.0688582543584279 0.0416702141628436 -0.00734289592228333 0.0972051515036519 0.0742009399853184 0.00780051377133333 0.10045694856082 0.113691125694515 -0.00238034018833658 0.127256810098968 0.0935526903298625 -0.00568724390049112 0.0686213814760794 0.100805761197547 0.00125181308386892 -0.0972051515036517 0.0742009399853188 0.0078005137713331 -0.10045694856082 0.113691125694515 -0.00238034018833684 -0.127256810098968 0.0935526903298628 -0.00568724390049122 -0.0686213814760792 0.100805761197547 0.00125181308386901 0.0940584050124377 0.125988397812386 -0.00762928803000346 0.0983825036533526 0.173360847426581 -0.00279240367753059 0.127174098133406 0.145104562201646 -0.00848637524429921 0.0637430967524316 0.152115633283397 -0.00266429362550073 -0.0940584050124376 0.125988397812386 -0.00762928803000341 -0.0983825036533523 0.173360847426582 -0.00279240367753102 -0.127174098133405 0.145104562201646 -0.00848637524429917 -0.0637430967524314 0.152115633283397 -0.00266429362550095 289.523246633074
"USNM 396934" 0.00635515478203981 -0.134843590572083 0.00307168030372145 0.0425147452510044 -0.129225221193766 0.0093252367987388 0.0298689472678314 -0.135333337582357 -0.0298522821770621 0.0200878475677771 -0.105937606202952 0.00312653407450812 -0.00635515478204004 -0.134843590572083 0.00307168030372142 -0.0425147452510046 -0.129225221193766 0.00932523679873878 -0.0298689472678317 -0.135333337582356 -0.0298522821770623 -0.0200878475677773 -0.105937606202952 0.00312653407450816 0.0469896093256165 -0.127489438939037 0.0103677412262522 0.0706729315887014 -0.106393101532159 0.0118824994298251 0.0707565685009428 -0.123629799001102 -0.00924301450698982 0.0451951504798815 -0.0958709393204391 0.00816874061837651 -0.0469896093256167 -0.127489438939037 0.0103677412262523 -0.0706729315887015 -0.106393101532158 0.0118824994298252 -0.070756568500943 -0.123629799001102 -0.0092430145069894 -0.0451951504798816 -0.0958709393204391 0.00816874061837651 0.0979630183588017 -0.0972455929393924 0.000946674048390168 0.105913867840285 -0.0160140373213147 0.0112560101615244 0.128061652855382 -0.0759801302514053 -0.0424360811229832 0.0724166534226514 -0.0505679527290073 0.00258861526869437 -0.0979630183588018 -0.0972455929393923 0.000946674048390266 -0.105913867840285 -0.0160140373213147 0.0112560101615246 -0.128061652855383 -0.0759801302514052 -0.0424360811229832 -0.0724166534226514 -0.0505679527290073 0.00258861526869444 0.106156156345191 -0.00376788994596512 0.0116405522089318 0.103461816651788 0.0266423505192271 0.00852880181358762 0.129032665075267 0.00629283347614041 0.00738949039452539 0.0829473636347223 0.0104883071335079 -0.000526393585519149 -0.106156156345191 -0.00376788994596482 0.0116405522089318 -0.103461816651788 0.0266423505192271 0.00852880181358776 -0.129032665075267 0.00629283347614041 0.00738949039452569 -0.0829473636347223 0.0104883071335081 -0.00052639358551925 0.102412393835216 0.03333250527674 0.00858285092623565 0.101653098355773 0.0635978700297727 0.00691288996754299 0.126578537453047 0.0451560525343557 0.00111063343733822 0.0736867948772282 0.0466279480133172 -0.00998563021677666 -0.102412393835216 0.0333325052767401 0.00858285092623584 -0.101653098355773 0.063597870029773 0.00691288996754289 -0.126578537453047 0.045156052534356 0.00111063343733812 -0.0736867948772281 0.0466279480133175 -0.00998563021677686 0.102349004806392 0.0797703299355873 0.00238437517289797 0.106977488742997 0.115431721404313 0.00191265557152847 0.13476229780343 0.0933052428654382 -0.00191818378088899 0.0762843584140422 0.100532811913588 -0.00111216207719649 -0.102349004806392 0.0797703299355874 0.00238437517289803 -0.106977488742997 0.115431721404313 0.00191265557152851 -0.134762297803429 0.0933052428654385 -0.00191818378088909 -0.0762843584140421 0.100532811913588 -0.00111216207719652 0.101627088614059 0.126427302398412 0.00470869556834355 0.100109036520924 0.166233282398387 -0.00762712894599567 0.133321308557826 0.143139369718947 -0.0045124395090475 0.070853600490164 0.145320709913244 -0.00669136106850367 -0.101627088614059 0.126427302398412 0.00470869556834359 -0.100109036520923 0.166233282398387 -0.00762712894599566 -0.133321308557826 0.143139369718947 -0.00451243950904719 -0.0708536004901638 0.145320709913244 -0.00669136106850353 292.838608903472
"USNM 396942" 0.00507975761178139 -0.141348159991226 0.00506272782623755 0.0451160266997227 -0.134673679518204 0.00834032833801001 0.0289352570679075 -0.145339188306723 -0.02024733333659 0.0209355063864247 -0.113183942004854 0.00572905365549954 -0.0050797576117816 -0.141348159991226 0.00506272782623745 -0.0451160266997229 -0.134673679518204 0.00834032833801012 -0.0289352570679077 -0.145339188306723 -0.0202473333365897 -0.0209355063864249 -0.113183942004854 0.00572905365549958 0.0519961749522265 -0.132732425753063 0.0119582529235359 0.0784814747089479 -0.104803798844991 0.00395903399522728 0.077887898958652 -0.12690900384045 -0.00981775754777881 0.0520610855580133 -0.098972145644644 0.00515985396105939 -0.0519961749522267 -0.132732425753064 0.0119582529235359 -0.0784814747089481 -0.104803798844991 0.00395903399522727 -0.0778878989586522 -0.12690900384045 -0.0098177575477787 -0.0520610855580135 -0.0989721456446438 0.00515985396105941 0.0974717949971213 -0.0844099164324298 0.00114889526991582 0.114866013910053 -0.019123993762564 0.00867180304125373 0.129165336800724 -0.0708290962530133 -0.0228942096508451 0.0857983459484661 -0.0392166696865325 -0.00404861304808209 -0.0974717949971214 -0.0844099164324294 0.00114889526991562 -0.114866013910053 -0.0191239937625638 0.00867180304125349 -0.129165336800725 -0.0708290962530132 -0.0228942096508452 -0.0857983459484662 -0.0392166696865324 -0.00404861304808231 0.108410734845495 -0.00679087796137604 0.0111629990955114 0.107412463900562 0.024082511635499 0.00730774588920554 0.130160353169472 0.00678037022997382 -0.00521039385193204 0.078272066822213 0.00929910322687774 -0.00600777076498802 -0.108410734845495 -0.00679087796137554 0.0111629990955113 -0.107412463900562 0.0240825116354991 0.00730774588920544 -0.130160353169472 0.00678037022997417 -0.00521039385193223 -0.078272066822213 0.00929910322687771 -0.00600777076498792 0.100352424285502 0.0324057578169636 0.00750591715438973 0.0936367269786652 0.0606996378749826 0.00763464246330128 0.122822960433588 0.048609158551962 0.00281563092167258 0.0658488275615369 0.0421067007050799 -0.0153775448438878 -0.100352424285502 0.0324057578169637 0.00750591715438992 -0.093636726978665 0.0606996378749828 0.00763464246330113 -0.122822960433588 0.0486091585519624 0.00281563092167238 -0.0658488275615368 0.0421067007050798 -0.0153775448438877 0.0945349428089649 0.0774922011927861 0.00408767576488399 0.0988884724740097 0.115786658057771 0.00360740192032083 0.127564915646321 0.0930646390352524 -0.00194352395276396 0.066135848037922 0.104138919165807 -0.00506077319647037 -0.0945349428089648 0.0774922011927861 0.0040876757648842 -0.0988884724740095 0.115786658057771 0.00360740192032088 -0.127564915646321 0.0930646390352525 -0.0019435239527641 -0.0661358480379219 0.104138919165807 -0.00506077319647038 0.093793762723522 0.130489947628436 0.000468308910811107 0.0964522642630465 0.171186986038842 0.00277097592713239 0.125914029100684 0.147813315947422 -0.0018615973646668 0.0603198569070165 0.154376990892415 -0.00492172949996312 -0.0937937627235217 0.130489947628436 0.000468308910810986 -0.0964522642630463 0.171186986038842 0.00277097592713226 -0.125914029100684 0.147813315947422 -0.00186159736466687 -0.0603198569070163 0.154376990892415 -0.00492172949996315 295.385131301641
"USNM 397351" 0.00723456543746268 -0.134888512181571 0.00468202707237668 0.0432079925524204 -0.127064723002471 0.00841534118054491 0.0312344724063926 -0.129028903807283 -0.0378487433174211 0.0208753504174758 -0.11029129333637 0.00504023115639631 -0.00723456543746283 -0.134888512181571 0.00468202707237663 -0.0432079925524205 -0.127064723002472 0.00841534118054501 -0.0312344724063927 -0.129028903807283 -0.0378487433174212 -0.020875350417476 -0.11029129333637 0.00504023115639627 0.049675019534127 -0.124849176996265 0.0106347524065243 0.0726149872261528 -0.101317213236036 0.0113252965666106 0.0732807815990133 -0.12143445106737 -0.00825678187987015 0.0457510140080965 -0.0934148096389947 0.00620416020386361 -0.0496750195341272 -0.124849176996265 0.0106347524065242 -0.072614987226153 -0.101317213236036 0.0113252965666106 -0.0732807815990135 -0.12143445106737 -0.00825678187987001 -0.0457510140080965 -0.0934148096389947 0.00620416020386368 0.0944857121697973 -0.0879270228130313 0.0124854506597646 0.115869512041082 -0.0240682467129091 0.0118373584140421 0.120631201951633 -0.0750568446892892 -0.019988778092403 0.0849596120785575 -0.0399194691325169 0.00904032314717637 -0.0944857121697975 -0.087927022813031 0.0124854506597645 -0.115869512041082 -0.0240682467129085 0.011837358414042 -0.120631201951633 -0.0750568446892891 -0.019988778092403 -0.0849596120785575 -0.0399194691325171 0.00904032314717637 0.116927618943496 -0.0117872873366808 0.0122258094608401 0.116451764612086 0.0182660290296176 0.00774432663000462 0.134442725017225 0.00373595419816605 -0.0124423093711923 0.0815012954347942 0.0110627287299178 -0.00636019369486942 -0.116927618943496 -0.0117872873366809 0.0122258094608403 -0.116451764612086 0.0182660290296178 0.00774432663000459 -0.134442725017225 0.00373595419816611 -0.0124423093711921 -0.0815012954347942 0.011062728729918 -0.00636019369486954 0.107451267282184 0.029763892908849 0.00429632585232986 0.10475699253951 0.057208544889681 0.00448814616467302 0.130829513472098 0.044249853867235 -0.00771461381981917 0.0749429062086479 0.0408135638624142 -0.0120028533660157 -0.107451267282184 0.0297638929088489 0.00429632585232996 -0.10475699253951 0.0572085448896813 0.00448814616467296 -0.130829513472098 0.0442498538672353 -0.00771461381981912 -0.0749429062086478 0.0408135638624145 -0.0120028533660159 0.100657442291237 0.0742299170954061 0.00224509400707391 0.101594914444627 0.112723392984771 0.00418454652712987 0.13122132144938 0.0952651597797254 -0.00493267765911573 0.0709524520417807 0.0976092213629952 -0.00423513750367871 -0.100657442291237 0.0742299170954063 0.00224509400707396 -0.101594914444627 0.11272339298477 0.00418454652712986 -0.13122132144938 0.0952651597797253 -0.00493267765911552 -0.0709524520417806 0.0976092213629952 -0.00423513750367891 0.0970081718097684 0.124522125744015 0.00242525796002513 0.0977753015874362 0.171732647923221 0.00502059350382873 0.128624314832315 0.14806598909251 -0.00128441728266685 0.062942540507423 0.151798932482263 -0.00722853492615287 -0.0970081718097683 0.124522125744016 0.00242525796002489 -0.0977753015874359 0.171732647923221 0.00502059350382871 -0.128624314832314 0.14806598909251 -0.00128441728266695 -0.0629425405074228 0.151798932482263 -0.0072285349261528 277.698881990067
"USNM 397358" 0.00710190986234767 -0.126936714305911 0.0046648241727062 0.0410922417482567 -0.122114093043404 0.00923849727859521 0.0275450229464397 -0.131064388027584 -0.0214320673793919 0.0193339034675627 -0.101047160133792 0.00683187299223935 -0.00710190986234786 -0.12693671430591 0.00466482417270592 -0.0410922417482569 -0.122114093043404 0.00923849727859539 -0.0275450229464398 -0.131064388027584 -0.0214320673793921 -0.0193339034675628 -0.101047160133792 0.00683187299223942 0.0495644576609511 -0.118859863031141 0.00920446562886817 0.0727297338039935 -0.0972156709161903 0.00512593028588334 0.0712201620740535 -0.116788794545186 -0.0131805832515201 0.0488499481509088 -0.0868716269942214 0.0058184204063723 -0.0495644576609513 -0.118859863031142 0.00920446562886862 -0.0727297338039936 -0.0972156709161902 0.00512593028588317 -0.0712201620740536 -0.116788794545186 -0.0131805832515201 -0.0488499481509089 -0.0868716269942212 0.00581842040637231 0.0963218876630886 -0.0831466791643658 0.00309789555676713 0.119049516104164 -0.0243905596832105 0.00681061859836603 0.136683711023041 -0.0723765561854912 -0.0205422335389292 0.0880296546074838 -0.0435154802710242 0.0024377693090367 -0.0963218876630889 -0.0831466791643658 0.00309789555676728 -0.119049516104164 -0.0243905596832101 0.00681061859836572 -0.136683711023041 -0.072376556185491 -0.0205422335389293 -0.0880296546074838 -0.0435154802710239 0.00243776930903642 0.113177827010217 -0.009407092963348 0.0165921527173067 0.112447392489382 0.0224121199792532 0.00197586102992221 0.132283971203692 0.00330745528674175 -0.00334245211865102 0.0838178757205811 0.0143320058217625 -0.00253937501121227 -0.113177827010217 -0.00940709296334803 0.0165921527173069 -0.112447392489382 0.0224121199792533 0.00197586102992224 -0.132283971203692 0.00330745528674231 -0.00334245211865139 -0.0838178757205811 0.0143320058217627 -0.00253937501121238 0.111812841655088 0.0291436830138726 0.00225973712106463 0.112726606827684 0.056824662676167 -0.000227965830130118 0.131959218029522 0.0410020453098734 -0.00901612899755721 0.0807511205939053 0.051243735613308 -0.00349286553270021 -0.111812841655088 0.029143683013873 0.00225973712106441 -0.112726606827684 0.0568246626761673 -0.000227965830130269 -0.131959218029522 0.0410020453098736 -0.00901612899755726 -0.0807511205939051 0.0512437356133081 -0.00349286553270033 0.107526832777214 0.0731209671949134 0.000161937324482087 0.111538718978665 0.108788798126446 0.0049596252955137 0.136563252708722 0.0902133557495479 -0.00844531998257361 0.0768539020062863 0.0949753514219172 0.00249658422923312 -0.107526832777214 0.0731209671949132 0.000161937324482403 -0.111538718978665 0.108788798126446 0.00495962529551367 -0.136563252708722 0.090213355749548 -0.00844531998257349 -0.0768539020062862 0.0949753514219174 0.00249658422923306 0.108378756323426 0.117562793497881 0.00435150529804591 0.114421065370039 0.155016096302932 0.00594511618384767 0.136213170136274 0.136242091557876 -0.00985575395172376 0.0760585382413807 0.139549517712374 0.000101932166141816 -0.108378756323425 0.117562793497882 0.00435150529804554 -0.114421065370039 0.155016096302932 0.00594511618384755 -0.136213170136274 0.136242091557876 -0.00985575395172366 -0.0760585382413805 0.139549517712375 0.000101932166141507 279.142225174263
"USNM 545028" 0.00697797885349781 -0.134252521179701 0.00275947101161536 0.0446480788811767 -0.132975703005784 0.00740736718289316 0.0293441133805474 -0.139457838419873 -0.0241764825661982 0.0253349170358622 -0.106741528460542 0.00072512504829279 -0.00697797885349802 -0.134252521179701 0.00275947101161495 -0.0446480788811769 -0.132975703005784 0.00740736718289331 -0.0293441133805477 -0.139457838419873 -0.0241764825661981 -0.0253349170358624 -0.106741528460542 0.000725125048292812 0.0522613517958039 -0.133283244981251 0.0114590105431903 0.0731444370118771 -0.104287232107859 0.0108004757479037 0.0777628522447296 -0.125169661297768 -0.00651019218649247 0.043876801468131 -0.0978673749629149 0.00255866036149635 -0.0522613517958041 -0.133283244981251 0.0114590105431905 -0.0731444370118772 -0.104287232107859 0.0108004757479039 -0.0777628522447299 -0.125169661297768 -0.00651019218649237 -0.0438768014681312 -0.0978673749629149 0.00255866036149631 0.0907989947964337 -0.093681800909921 0.00750964140441201 0.108136610019165 -0.0233952651523914 0.016997361235384 0.112844888387904 -0.0669194909264938 -0.0510128242947709 0.0723453399775719 -0.0504968717600473 -0.000168163342581054 -0.0907989947964339 -0.0936818009099211 0.0075096414044121 -0.108136610019165 -0.0233952651523909 0.0169973612353837 -0.112844888387905 -0.0669194909264938 -0.0510128242947705 -0.0723453399775721 -0.0504968717600472 -0.000168163342581073 0.106198943399753 -0.0114032979982407 0.0224214277511397 0.105507609671114 0.0193870594267266 0.00979121185029144 0.127978440487063 0.001085032417077 0.00363771877925179 0.0743270843209474 0.0111618016205316 -0.00340293256067359 -0.106198943399753 -0.0114032979982406 0.0224214277511398 -0.105507609671114 0.0193870594267267 0.00979121185029155 -0.127978440487063 0.00108503241707692 0.00363771877925188 -0.0743270843209474 0.0111618016205322 -0.00340293256067358 0.100220727914984 0.0261291626506969 0.00963275209297248 0.10113224237371 0.054457338954188 0.000702549953826996 0.12635689173685 0.03773187831698 0.000335365675004944 0.069488481625358 0.0454374745208778 -0.00302121282347752 -0.100220727914984 0.026129162650697 0.00963275209297253 -0.10113224237371 0.0544573389541884 0.000702549953827111 -0.12635689173685 0.0377318783169801 0.000335365675005 -0.0694884816253579 0.0454374745208777 -0.00302121282347729 0.0930259278994004 0.0792815747912728 0.00316967130469341 0.102857693931334 0.11674753550484 -0.000831644672768092 0.129000915310279 0.0895875927118396 -0.00126265312707349 0.0654426571471371 0.112262718195592 -0.00338999158426592 -0.0930259278994002 0.079281574791273 0.00316967130469343 -0.102857693931334 0.116747535504841 -0.000831644672767886 -0.129000915310279 0.0895875927118399 -0.00126265312707333 -0.065442657147137 0.112262718195593 -0.00338999158426601 0.0944031150721483 0.138713367550805 -0.00222966236832744 0.101024313161213 0.178264730550082 -0.00692080124468225 0.130041475089399 0.149647224927871 -0.00578340969063349 0.0681523137954482 0.160037339023404 -0.00119783948042469 -0.094403115072148 0.138713367550805 -0.00222966236832728 -0.101024313161213 0.178264730550082 -0.0069208012446824 -0.130041475089399 0.149647224927871 -0.00578340969063361 -0.068152313795448 0.160037339023404 -0.00119783948042448 287.157479237236
"USNM 545032" 0.00743357427630333 -0.139587505373036 0.00612602691551738 0.0469210262148195 -0.137859246781928 0.00771310855743806 0.0280198927056241 -0.143503977514136 -0.0204503183425072 0.0263576566494932 -0.109017892448086 0.00517240082380458 -0.0074335742763036 -0.139587505373036 0.00612602691551738 -0.0469210262148197 -0.137859246781928 0.00771310855743813 -0.0280198927056244 -0.143503977514137 -0.0204503183425073 -0.0263576566494934 -0.109017892448086 0.00517240082380477 0.0516679763263364 -0.133536119837964 0.00960111577693732 0.0792454199521618 -0.111720085080105 0.00905511156539384 0.0760942842794271 -0.130444986614608 -0.0105083028780033 0.054653388490561 -0.10130194342611 0.0084188494218359 -0.0516679763263366 -0.133536119837964 0.00960111577693734 -0.079245419952162 -0.111720085080105 0.00905511156539381 -0.0760942842794273 -0.130444986614608 -0.0105083028780035 -0.0546533884905612 -0.10130194342611 0.00841884942183593 0.101280269871291 -0.091695062285344 0.00119285365210935 0.115478457464586 -0.017267108085076 0.00405736748790581 0.131733360628191 -0.078392026449053 -0.0266034797573286 0.0817017679803699 -0.0453960090478819 -0.000991939764055612 -0.101280269871291 -0.0916950622853436 0.00119285365210934 -0.115478457464586 -0.017267108085076 0.00405736748790581 -0.131733360628191 -0.0783920264490528 -0.0266034797573285 -0.08170176798037 -0.0453960090478816 -0.000991939764055453 0.102038563513588 -0.00855616163057972 0.0103659527404151 0.098054099652988 0.0218176427986289 0.000616370746973825 0.125433644302858 0.00799353333555252 -0.00276839192220306 0.0709723707596015 0.00892060613568844 0.00127149296030212 -0.102038563513588 -0.00855616163057972 0.010365952740415 -0.098054099652988 0.0218176427986292 0.00061637074697372 -0.125433644302858 0.00799353333555284 -0.00276839192220303 -0.0709723707596015 0.00892060613568871 0.00127149296030214 0.0924293546288007 0.0328950870803715 0.0019547931719794 0.0913735277342543 0.0605466175389301 -0.000574252151273404 0.119093114509192 0.0460538384101117 -0.00490319348913114 0.0622697509910327 0.0499979910918081 -0.00416036634139484 -0.0924293546288006 0.0328950870803716 0.00195479317197951 -0.0913735277342542 0.0605466175389303 -0.000574252151273295 -0.119093114509192 0.0460538384101119 -0.00490319348913104 -0.0622697509910326 0.0499979910918083 -0.00416036634139491 0.0899562157261051 0.0792873786706859 0.00128614186860777 0.0978733274951809 0.12077277684167 0.00817886861601568 0.12333685251213 0.0932583890630737 0.000187087843458971 0.0636497523979505 0.106393940315507 0.000494201059380248 -0.089956215726105 0.0792873786706861 0.00128614186860787 -0.0978733274951807 0.12077277684167 0.0081788686160155 -0.12333685251213 0.0932583890630738 0.000187087843459117 -0.0636497523979504 0.106393940315507 0.00049420105938021 0.0910833706847605 0.131078187613696 0.00549725732986547 0.0986972266293199 0.179640023433999 -0.005654948306392 0.125434893130587 0.145750467244686 -0.00539659238121054 0.0637105714074103 0.163871644999497 0.00082278479555859 -0.0910833706847603 0.131078187613696 0.00549725732986539 -0.0986972266293195 0.179640023433999 -0.00565494830639183 -0.125434893130587 0.145750467244686 -0.00539659238121031 -0.06371057140741 0.163871644999497 0.000822784795558688 288.477000994627
"USNM 545034" 0.00520689713830609 -0.139514481000772 0.00453359740156195 0.0434247015446452 -0.132779191123651 0.00728396342518218 0.029111977563075 -0.133119949328284 -0.0365503305389732 0.0197246763084287 -0.109926569512705 0.00534415040142791 -0.00520689713830639 -0.139514481000772 0.00453359740156237 -0.0434247015446454 -0.13277919112365 0.00728396342518199 -0.0291119775630753 -0.133119949328284 -0.0365503305389731 -0.019724676308429 -0.109926569512705 0.00534415040142794 0.04692808991389 -0.129713329609054 0.009074566770176 0.0712916184378144 -0.106396931984662 0.00863483007402919 0.0714359079241206 -0.126211307734656 -0.0111152680846852 0.0448913324373042 -0.093691672178716 0.00388191693897557 -0.0469280899138903 -0.129713329609054 0.00907456677017592 -0.0712916184378146 -0.106396931984662 0.00863483007402943 -0.0714359079241209 -0.126211307734656 -0.0111152680846852 -0.0448913324373044 -0.0936916721787158 0.00388191693897561 0.0975516313459319 -0.0907967749066752 0.00304646997825986 0.115703888147088 -0.0176396917113506 0.0142332008529086 0.130173370452872 -0.0758867149879127 -0.0218037768339939 0.0744693706270848 -0.0390832049294171 -7.46676151351534e-05 -0.0975516313459321 -0.0907967749066749 0.00304646997825976 -0.115703888147088 -0.0176396917113506 0.0142332008529086 -0.130173370452873 -0.0758867149879124 -0.021803776833994 -0.0744693706270849 -0.0390832049294169 -7.46676151353702e-05 0.110865157726296 -0.00972149316807127 0.0159029202840612 0.10590703835414 0.0231948684348757 0.00597234669059625 0.131130715010359 0.00959751845721818 -0.00234675966464818 0.0793860048488741 0.00921119869356964 0.00205284372862694 -0.110865157726296 -0.0097214931680712 0.0159029202840611 -0.10590703835414 0.0231948684348761 0.00597234669059607 -0.131130715010359 0.00959751845721831 -0.0023467596646482 -0.0793860048488742 0.00921119869356966 0.00205284372862728 0.100870872334465 0.0299597327537206 0.00951627398952916 0.0975574163330845 0.0587937529619653 0.00425107229128704 0.123405126508949 0.045296498883441 -0.003263559757679 0.0704855279601853 0.0441755285849151 -0.000545002040121474 -0.100870872334465 0.0299597327537211 0.00951627398952889 -0.0975574163330844 0.0587937529619652 0.00425107229128727 -0.123405126508949 0.0452964988834409 -0.00326355975767879 -0.0704855279601852 0.0441755285849153 -0.000545002040121517 0.0982772773699479 0.0743246647283477 0.00330392715485724 0.103013521635401 0.117323639362558 0.00303757668551559 0.129230705579773 0.0933525298082754 -0.00604627109005812 0.0712134590088854 0.102076145454333 0.000294982606823314 -0.0982772773699478 0.0743246647283478 0.00330392715485715 -0.103013521635401 0.117323639362558 0.00303757668551555 -0.129230705579773 0.0933525298082755 -0.00604627109005801 -0.0712134590088852 0.102076145454333 0.000294982606823472 0.097798131585179 0.126561699070534 0.000673135579442638 0.102568199705187 0.172891171560309 -0.00720863400103283 0.129158716902351 0.144571252714788 -0.00682557564703506 0.066983581473307 0.153151110707076 -0.00525792957989817 -0.0977981315851788 0.126561699070535 0.000673135579442318 -0.102568199705187 0.172891171560309 -0.00720863400103282 -0.129158716902351 0.144571252714788 -0.00682557564703497 -0.0669835814733067 0.153151110707076 -0.00525792957989839 284.51319466593
"USNM 545035" 0.00524988690642161 -0.145372851409446 0.00400069897718806 0.0435799979971859 -0.14155587837575 0.00406702019028934 0.0269499462143365 -0.147613337805982 -0.0251974302377695 0.0229609392032782 -0.114909797597841 0.00357472264003438 -0.00524988690642176 -0.145372851409446 0.00400069897718799 -0.043579997997186 -0.14155587837575 0.00406702019028953 -0.0269499462143367 -0.147613337805982 -0.0251974302377696 -0.0229609392032783 -0.114909797597841 0.00357472264003454 0.0463709616713814 -0.139424123728435 0.00914799783229965 0.0713262896623432 -0.112778682819242 0.00667919548515119 0.0739588251289395 -0.133606763239845 -0.0127975681854575 0.0439186051320655 -0.0969935522306001 -0.000163801493746265 -0.0463709616713815 -0.139424123728435 0.00914799783229935 -0.0713262896623434 -0.112778682819241 0.0066791954851512 -0.0739588251289397 -0.133606763239845 -0.0127975681854576 -0.0439186051320656 -0.0969935522306001 -0.000163801493746361 0.100821620803133 -0.0956015546157676 0.00408548637737398 0.112617366055936 -0.0179512123721987 0.0128500615978806 0.129944162040433 -0.0759304142401476 -0.0257600469021828 0.0759413281273084 -0.0428338511742765 0.00244561290690187 -0.100821620803133 -0.095601554615767 0.00408548637737404 -0.112617366055936 -0.0179512123721985 0.0128500615978809 -0.129944162040434 -0.0759304142401474 -0.0257600469021828 -0.0759413281273084 -0.0428338511742766 0.00244561290690222 0.100708901592282 -0.00216711162228482 0.0108240125999696 0.103254428420482 0.0263336857479475 0.012138709372273 0.13014775034392 0.00764982301494912 -0.00319887199132634 0.0676417366689606 0.0134670214578905 -0.00213829373340148 -0.100708901592282 -0.00216711162228494 0.0108240125999699 -0.103254428420482 0.0263336857479478 0.012138709372273 -0.13014775034392 0.00764982301494893 -0.00319887199132606 -0.0676417366689607 0.0134670214578904 -0.0021382937334013 0.0958670554837338 0.0389846904285398 0.0110407020291521 0.0968642615330226 0.0681929956391257 0.0112620615269004 0.122007221678317 0.048623004719522 -0.0025149449765323 0.057495854708586 0.0507875661098904 -0.00510586423119922 -0.0958670554837338 0.03898469042854 0.0110407020291523 -0.0968642615330225 0.0681929956391261 0.0112620615269004 -0.122007221678317 0.0486230047195223 -0.0025149449765323 -0.057495854708586 0.0507875661098902 -0.00510586423119891 0.0918426651722934 0.0798763309127719 0.00582905561109306 0.0970070967362494 0.120021792188054 0.00329281560365443 0.12434462258074 0.0964162994351897 -0.00533252328005807 0.062438313748525 0.106070560486496 0.00134488448893437 -0.0918426651722933 0.0798763309127722 0.00582905561109322 -0.0970070967362492 0.120021792188054 0.00329281560365458 -0.12434462258074 0.09641629943519 -0.00533252328005811 -0.0624383137485249 0.106070560486496 0.00134488448893435 0.0874549665922364 0.130752681779866 0.00156896002272165 0.0957331744078317 0.174259260986589 -0.00599492589969357 0.123406010343095 0.144547248482757 -0.00779751146740189 0.0570968536466072 0.160756169842227 -0.00815021486304965 -0.0874549665922363 0.130752681779866 0.00156896002272194 -0.0957331744078315 0.174259260986589 -0.00599492589969362 -0.123406010343095 0.144547248482757 -0.00779751146740173 -0.057096853646607 0.160756169842227 -0.00815021486304967 292.604920758779
"USNM 545036" 0.00339042288812628 -0.14664147602268 0.0135987405622514 0.0434697161667302 -0.139920720091075 0.0140830017653118 0.0261559570984106 -0.148498934122722 -0.0241916524761765 0.0200015496449376 -0.116837714459975 0.00933596850419477 -0.0033904228881264 -0.14664147602268 0.0135987405622513 -0.0434697161667303 -0.139920720091075 0.0140830017653117 -0.0261559570984107 -0.148498934122722 -0.0241916524761764 -0.0200015496449377 -0.116837714459975 0.00933596850419477 0.0481068828220398 -0.139291805423434 0.0165851330749201 0.0743700004830735 -0.110861165378703 0.0121443859002794 0.0747460060464277 -0.128524676681639 -0.0183921169299278 0.0444292778213153 -0.0993380422658973 0.00777541966930132 -0.0481068828220399 -0.139291805423433 0.01658513307492 -0.0743700004830736 -0.110861165378703 0.0121443859002795 -0.0747460060464277 -0.128524676681639 -0.0183921169299277 -0.0444292778213154 -0.0993380422658972 0.00777541966930139 0.0959121282991916 -0.0947437386289266 0.00530550469697548 0.107082495182855 -0.0183607906181109 0.0110867524243946 0.122899417802611 -0.0655016641511934 -0.0586721440266869 0.078197169725173 -0.0450332819107203 0.00394994150883202 -0.0959121282991916 -0.0947437386289264 0.00530550469697529 -0.107082495182855 -0.0183607906181105 0.0110867524243946 -0.122899417802611 -0.065501664151193 -0.0586721440266868 -0.0781971697251731 -0.04503328191072 0.00394994150883186 0.102308211577029 -0.0078907839348427 0.0128768147912183 0.101370501798349 0.0267121419702989 -0.00204607641857403 0.127501527738818 0.00648429057239011 -0.00259423333437692 0.0711639770914187 0.0130423390785668 -0.00181880020295613 -0.102308211577029 -0.00789078393484241 0.0128768147912182 -0.101370501798349 0.0267121419702988 -0.00204607641857391 -0.127501527738818 0.00648429057239039 -0.00259423333437696 -0.0711639770914187 0.0130423390785669 -0.00181880020295594 0.0952279595258582 0.0299356511303003 -0.000262072049816637 0.0980426991101272 0.0631086475145695 0.00791675330885648 0.12228690658334 0.0441474406510102 -0.00179855773205679 0.0626619862891273 0.0479273822674439 -0.00388001861447849 -0.0952279595258582 0.0299356511303007 -0.000262072049816806 -0.0980426991101271 0.0631086475145699 0.00791675330885616 -0.12228690658334 0.0441474406510103 -0.00179855773205669 -0.0626619862891273 0.0479273822674438 -0.00388001861447837 0.0928163171876265 0.0787334280116544 0.00375768814066705 0.0965497008829804 0.118967263147865 0.00695117913769507 0.124185645195926 0.0996463385998055 -0.00516673605368587 0.0605482989849448 0.105470120512891 -0.00156230008272966 -0.0928163171876265 0.0787334280116546 0.0037576881406672 -0.0965497008829803 0.118967263147865 0.00695117913769502 -0.124185645195926 0.0996463385998056 -0.00516673605368572 -0.0605482989849447 0.105470120512891 -0.00156230008272979 0.0876774851040059 0.131487533606449 0.00613135753159487 0.0952193683933893 0.178867860432945 0.00120979665592051 0.123090490374965 0.152976510496363 -0.00730990441976711 0.0556198068996609 0.163937845697363 -0.00501382533118115 -0.0876774851040059 0.131487533606449 0.00613135753159477 -0.0952193683933893 0.178867860432945 0.00120979665592043 -0.123090490374965 0.152976510496364 -0.00730990441976711 -0.0556198068996608 0.163937845697363 -0.00501382533118097 288.440088652765
"RMCA 86.044-M-007" 0.00382131035621449 -0.125781321353918 -0.00613820394587276 0.0523243838922672 -0.123102967194376 -0.00345688443258063 0.0304818004191719 -0.130863119324261 -0.0245702725112775 0.0281345418099312 -0.0991919468420246 -0.000251525945461385 -0.00382131035621467 -0.125781321353918 -0.0061382039458728 -0.0523243838922675 -0.123102967194376 -0.00345688443258065 -0.0304818004191721 -0.13086311932426 -0.0245702725112775 -0.0281345418099314 -0.0991919468420246 -0.000251525945461403 0.0544148436032068 -0.116362989460041 0.000845998233467044 0.0793751963640196 -0.0932584939140338 0.00489583324864125 0.0789346943624279 -0.113794438520873 -0.0103352742331679 0.0535205838494219 -0.0840348228291081 0.00253435430504293 -0.054414843603207 -0.116362989460041 0.000845998233467018 -0.0793751963640198 -0.0932584939140336 0.00489583324864115 -0.0789346943624281 -0.113794438520873 -0.010335274233168 -0.053520583849422 -0.084034822829108 0.00253435430504291 0.090916054965658 -0.0818938176340479 0.00677666503215082 0.109547201515228 -0.0251723140481249 0.0116786833449084 0.11777561707443 -0.069776448578246 -0.00590041621147624 0.0778825764272762 -0.0458892732707775 0.00464765493891622 -0.090916054965658 -0.0818938176340478 0.00677666503215086 -0.109547201515228 -0.0251723140481247 0.0116786833449084 -0.11777561707443 -0.0697764485782457 -0.00590041621147625 -0.0778825764272763 -0.0458892732707774 0.00464765493891618 0.104122383029297 -0.0164035981224633 0.0118320317564394 0.106085954807776 0.0166747982625076 0.00943141287775787 0.133945401630574 -0.00728030824188316 0.00701022941667463 0.0716221046568263 -0.00129413103052502 0.00440667031943946 -0.104122383029297 -0.0164035981224631 0.0118320317564395 -0.106085954807776 0.0166747982625077 0.00943141287775783 -0.133945401630574 -0.00728030824188292 0.00701022941667466 -0.0716221046568264 -0.00129413103052489 0.00440667031943946 0.105297273892011 0.0217975979700212 0.00858384114475997 0.106987123977268 0.0592800600115558 0.00499797082948228 0.138618665067644 0.037848012938232 0.00484340235756651 0.0733969972469687 0.0408726544347426 0.000262527146927357 -0.105297273892011 0.0217975979700214 0.00858384114475994 -0.106987123977268 0.059280060011556 0.00499797082948231 -0.138618665067644 0.0378480129382322 0.00484340235756645 -0.0733969972469686 0.0408726544347427 0.000262527146927334 0.108997723329709 0.0667830230577567 0.00231006430415201 0.114649017044764 0.114896291918318 -0.00304385725896986 0.143588136078895 0.085965577014844 0.00274281754718956 0.079211000174343 0.0935892381960408 -0.000750187845163948 -0.108997723329709 0.0667830230577569 0.00231006430415196 -0.114649017044764 0.114896291918318 -0.00304385725896986 -0.143588136078895 0.0859655770148442 0.00274281754718951 -0.0792110001743428 0.0935892381960409 -0.00075018784516398 0.103861123220828 0.121232588967597 -0.00450314052020614 0.108755233038526 0.175491695286405 -0.0125116725215185 0.140435611135894 0.146243398254868 -0.0099220731013681 0.0739706578897256 0.153425054051812 -0.00641664827645215 -0.103861123220828 0.121232588967598 -0.00450314052020613 -0.108755233038525 0.175491695286405 -0.0125116725215185 -0.140435611135893 0.146243398254868 -0.00992207310136813 -0.0739706578897254 0.153425054051812 -0.00641664827645212 239.903548189695
"RMCA 86.044-M-008" 0.00099992073030365 -0.127749529765699 0.00531243458505698 0.0509050306729395 -0.122096589102851 0.00247973438886881 0.0305426236268589 -0.128286929115658 -0.0261798362540812 0.0271801362819909 -0.0979255882111335 0.00291967091203907 -0.000999920730303802 -0.127749529765699 0.00531243458505695 -0.0509050306729397 -0.12209658910285 0.00247973438886888 -0.0305426236268591 -0.128286929115658 -0.0261798362540812 -0.027180136281991 -0.0979255882111334 0.00291967091203908 0.0535005970592078 -0.120962419113274 0.0030706714104458 0.0802546481609942 -0.0950240189025916 0.000120185830244217 0.0774108875540219 -0.113295577055466 -0.0180812971864292 0.0555023620353138 -0.0857046803483241 0.000766982923622378 -0.0535005970592079 -0.120962419113274 0.00307067141044574 -0.0802546481609944 -0.0950240189025914 0.000120185830244202 -0.077410887554022 -0.113295577055466 -0.0180812971864292 -0.0555023620353139 -0.085704680348324 0.000766982923622405 0.0960633308155076 -0.0800723933776262 0.00513093195766001 0.110816371029037 -0.0268400718634368 0.0104855921359753 0.121349941974754 -0.0731201166264231 -0.00650725334080569 0.0846593834552665 -0.0432612473447026 0.0050600450610689 -0.0960633308155078 -0.0800723933776261 0.00513093195766002 -0.110816371029037 -0.0268400718634366 0.0104855921359753 -0.121349941974754 -0.0731201166264229 -0.00650725334080569 -0.0846593834552666 -0.0432612473447024 0.00506004506106899 0.105503221927503 -0.0169136150190623 0.0111251832356607 0.104902163817593 0.0118331676382234 0.00884352614616025 0.135215648939367 -0.00956391953617679 0.00949964151344442 0.0706197457560848 -0.00448428338462185 0.00179389610846641 -0.105503221927503 -0.0169136150190622 0.0111251832356607 -0.104902163817593 0.0118331676382236 0.00884352614616026 -0.135215648939367 -0.00956391953617651 0.00949964151344444 -0.0706197457560848 -0.00448428338462171 0.00179389610846639 0.105841218544784 0.0218018250436461 0.00894509785672929 0.102485550424857 0.0544250902563371 -0.00466174442512225 0.136592306175288 0.037977730162066 0.0107494708116485 0.0681922513151943 0.0350966468675606 -0.00870302740729716 -0.105841218544784 0.0218018250436463 0.00894509785672932 -0.102485550424857 0.0544250902563373 -0.00466174442512223 -0.136592306175288 0.0379777301620663 0.0107494708116486 -0.0681922513151942 0.0350966468675608 -0.00870302740729714 0.100574481380184 0.0687899076244508 0.000789315616475975 0.11008135862835 0.115652020136159 0.00319310922230228 0.138233875725178 0.0850618451391385 0.00388600182253666 0.0719593176559175 0.10273409635411 -0.00277327671358972 -0.100574481380183 0.068789907624451 0.000789315616476059 -0.11008135862835 0.115652020136159 0.00319310922230229 -0.138233875725178 0.0850618451391388 0.0038860018225367 -0.0719593176559173 0.102734096354111 -0.00277327671358963 0.0983313371921666 0.12565148366426 -6.45542819811065e-05 0.111301568370254 0.176653351215222 -0.00978763966207618 0.139348789733011 0.144207217990981 -0.00976520130923917 0.0721129927004494 0.16541659667489 -0.00764766095778477 -0.0983313371921664 0.12565148366426 -6.45542819810712e-05 -0.111301568370254 0.176653351215223 -0.00978763966207619 -0.139348789733011 0.144207217990981 -0.00976520130923914 -0.0721129927004492 0.16541659667489 -0.00764766095778473 238.447299571838
"RMCA 86.044-M-009" 0.00314583002616078 -0.123790034991822 0.00148000847588165 0.046355601697216 -0.117690822220964 0.00491585364092257 0.0302192826590491 -0.124886870727542 -0.0281677825194424 0.0227402472616863 -0.0960627051319695 -0.000402110491300926 -0.00314583002616096 -0.123790034991822 0.00148000847588166 -0.0463556016972162 -0.117690822220964 0.00491585364092257 -0.0302192826590494 -0.124886870727542 -0.0281677825194424 -0.0227402472616864 -0.0960627051319695 -0.000402110491300927 0.0493070051051549 -0.11633344965439 0.00506771716835687 0.0751972147240591 -0.0943574539863442 0.00321346422259389 0.0730335063863907 -0.114765238374936 -0.0143548210580622 0.0498207531576306 -0.0828960623016549 -0.000153781161671232 -0.0493070051051551 -0.11633344965439 0.00506771716835687 -0.0751972147240592 -0.0943574539863441 0.00321346422259391 -0.0730335063863909 -0.114765238374936 -0.0143548210580622 -0.0498207531576308 -0.0828960623016548 -0.00015378116167117 0.0913435881499736 -0.0813568022870297 0.00291171188968618 0.108952205326712 -0.0243200995138229 0.0109497461235008 0.114844918226242 -0.0739250171249366 -0.00929712670586401 0.0804725931426735 -0.044497985751632 0.00255208746419588 -0.0913435881499737 -0.0813568022870296 0.00291171188968625 -0.108952205326712 -0.0243200995138228 0.0109497461235009 -0.114844918226242 -0.0739250171249365 -0.00929712670586386 -0.0804725931426735 -0.0444979857516319 0.00255208746419597 0.107674894236961 -0.0192044316717078 0.0115944794452955 0.110076361932031 0.0134004248321088 0.00925964897789997 0.137647008824358 -0.0111889144209825 0.00883892641840659 0.0731252916276142 -0.00620290426328811 0.00123589600361273 -0.107674894236961 -0.0192044316717077 0.0115944794452956 -0.110076361932031 0.0134004248321089 0.00925964897790005 -0.137647008824358 -0.0111889144209824 0.00883892641840672 -0.0731252916276141 -0.00620290426328802 0.00123589600361281 0.107452304778272 0.0213786910071935 0.00756663045956358 0.110447137927679 0.0559534366586858 0.00859889139577039 0.140760849400178 0.0336799789530827 0.00675356662942285 0.0742948375844629 0.0436787769448854 -0.0031974030295481 -0.107452304778272 0.0213786910071936 0.00756663045956363 -0.110447137927679 0.055953436658686 0.0085988913957704 -0.140760849400178 0.0336799789530829 0.006753566629423 -0.0742948375844628 0.0436787769448855 -0.00319740302954804 0.10357371782925 0.0629596242849413 0.00802022680924587 0.114092362221707 0.112035094319562 -0.00551372422447109 0.141093713706369 0.0802847614190147 0.00491307482507521 0.077814822255641 0.0986721172514453 -0.00320204520728296 -0.10357371782925 0.0629596242849414 0.00802022680924593 -0.114092362221707 0.112035094319562 -0.00551372422447103 -0.141093713706368 0.0802847614190149 0.00491307482507531 -0.0778148222556408 0.0986721172514455 -0.00320204520728287 0.100935407085573 0.124776400755006 -0.00869170297865798 0.115736847716544 0.178450244060421 -0.00696500131084324 0.141154690111687 0.142059386628572 -0.0073183083084083 0.0758541436979786 0.164149855308104 -0.0106081229538792 -0.100935407085572 0.124776400755006 -0.00869170297865789 -0.115736847716543 0.178450244060421 -0.00696500131084308 -0.141154690111687 0.142059386628572 -0.00731830830840823 -0.0758541436979784 0.164149855308104 -0.0106081229538792 229.649984516102
"RMCA 86.044-M-019" 0.00176628297680175 -0.127526506607288 0.00185059434277579 0.0499858119808785 -0.115716806971044 -0.00439076011714847 0.0301753501210003 -0.124572957170563 -0.0290629142667135 0.024831321178781 -0.0955532589066302 0.00268397982401527 -0.00176628297680203 -0.127526506607288 0.00185059434277571 -0.0499858119808788 -0.115716806971044 -0.00439076011714852 -0.0301753501210006 -0.124572957170562 -0.0290629142667135 -0.0248313211787812 -0.0955532589066302 0.0026839798240153 0.0489044847477682 -0.11075621058159 -0.00166921591486352 0.0749289054863936 -0.0940023659332014 0.00662162195324844 0.0724273163956494 -0.11445954079677 -0.011570379955792 0.0463308787374139 -0.0789324845539291 0.00249808257171525 -0.0489044847477684 -0.11075621058159 -0.00166921591486357 -0.0749289054863938 -0.0940023659332013 0.00662162195324835 -0.0724273163956497 -0.11445954079677 -0.011570379955792 -0.046330878737414 -0.0789324845539291 0.00249808257171522 0.0870002364264967 -0.0829782480043019 0.00645659337446317 0.106304726304756 -0.0301292224995794 0.0100934347158863 0.113818556057742 -0.078263357761069 -0.0107222631115425 0.0744768080369723 -0.0513318087904486 0.00672233215425933 -0.0870002364264969 -0.0829782480043017 0.00645659337446313 -0.106304726304756 -0.0301292224995792 0.0100934347158862 -0.113818556057743 -0.0782633577610688 -0.0107222631115425 -0.0744768080369723 -0.0513318087904485 0.00672233215425923 0.10353883654446 -0.0218047804256849 0.0116238767959768 0.109024252202188 0.0126670182910389 0.00824260392369264 0.13801282475726 -0.0165595163610172 0.00641723403989031 0.0661974735376769 -0.00257338000688106 0.00431863989481185 -0.10353883654446 -0.0218047804256848 0.0116238767959767 -0.109024252202188 0.012667018291039 0.00824260392369262 -0.13801282475726 -0.0165595163610171 0.00641723403989023 -0.0661974735376769 -0.00257338000688096 0.00431863989481188 0.10400458231422 0.0205141179895538 0.00529638007116259 0.110396846736182 0.0568833718133666 0.0070518548862498 0.141369553122284 0.0297179551745712 0.00669492849316483 0.0691533387514964 0.0422226999456047 0.00241988381477444 -0.10400458231422 0.020514117989554 0.00529638007116257 -0.110396846736182 0.0568833718133668 0.00705185488624973 -0.141369553122284 0.0297179551745714 0.00669492849316482 -0.0691533387514962 0.0422226999456048 0.00241988381477439 0.105999347779059 0.0658153131641194 0.00398251494598646 0.114636802648951 0.116191511011346 0.000356208779406231 0.144391756297845 0.0833872959795703 0.00426492911829042 0.0747334627003803 0.0973521323651707 -0.00171823126371252 -0.105999347779059 0.0658153131641196 0.00398251494598641 -0.114636802648951 0.116191511011346 0.000356208779406232 -0.144391756297845 0.0833872959795705 0.00426492911829032 -0.0747334627003801 0.0973521323651708 -0.0017182312637125 0.103312366832934 0.127179325219785 -0.00102462346949999 0.114640010558491 0.17941586153306 -0.0163077855548041 0.145404638895857 0.148133458596497 -0.0104789433263895 0.0735581374193687 0.165680384286311 -0.0106505767193031 -0.103312366832933 0.127179325219786 -0.00102462346950001 -0.11464001055849 0.17941586153306 -0.0163077855548041 -0.145404638895857 0.148133458596497 -0.0104789433263896 -0.0735581374193684 0.165680384286311 -0.0106505767193032 232.783252420105
"RMCA 86.044-M-020" 0.00358402839084574 -0.127628975758368 -0.000906151500675734 0.0506395454621095 -0.118873099142577 0.0017126354462709 0.0319207557190966 -0.125691954363639 -0.0274726748777352 0.0245344824152142 -0.0972851226520179 0.000658134093494057 -0.00358402839084592 -0.127628975758368 -0.000906151500675709 -0.0506395454621097 -0.118873099142577 0.00171263544627086 -0.0319207557190968 -0.125691954363639 -0.0274726748777352 -0.0245344824152143 -0.0972851226520179 0.000658134093494059 0.0542766799441244 -0.116941016681193 0.00353547495175598 0.080135882721805 -0.0930192738711747 0.00268023897511256 0.0769489896516737 -0.110323673290877 -0.0169893782854667 0.0540346895500228 -0.0808983829230632 0.00312590906454476 -0.0542766799441245 -0.116941016681193 0.00353547495175596 -0.0801358827218052 -0.0930192738711747 0.00268023897511253 -0.0769489896516739 -0.110323673290877 -0.0169893782854668 -0.0540346895500229 -0.0808983829230631 0.00312590906454471 0.0934528296986414 -0.0799776967054002 0.00321036248444779 0.110552025687214 -0.0267482933994058 0.0100493777005864 0.120811636030955 -0.0723389406215617 -0.00982828007881548 0.0831600273248043 -0.0452694117755332 0.00541993180027029 -0.0934528296986415 -0.0799776967054001 0.0032103624844478 -0.110552025687214 -0.0267482933994057 0.0100493777005864 -0.120811636030955 -0.0723389406215615 -0.00982828007881556 -0.0831600273248045 -0.0452694117755331 0.00541993180027026 0.108302239537014 -0.0154241729124264 0.0102044810560742 0.109843932985434 0.0149080174233871 0.00973743884203525 0.138162336703468 -0.00827348310127936 0.00700922666696788 0.075669376009732 -0.00275678039500162 0.00575676910196424 -0.108302239537014 -0.0154241729124262 0.0102044810560742 -0.109843932985434 0.0149080174233873 0.00973743884203515 -0.138162336703468 -0.00827348310127921 0.00700922666696788 -0.075669376009732 -0.00275678039500151 0.00575676910196423 0.107289285834128 0.0231502749060629 0.00859884688854907 0.107611538015237 0.0559266493884721 0.00832285141792007 0.137618131818374 0.0351880522646953 0.00601323605912058 0.0730305466603525 0.0386756949032803 0.00287108896742937 -0.107289285834128 0.023150274906063 0.00859884688854903 -0.107611538015237 0.0559266493884722 0.00832285141792004 -0.137618131818374 0.0351880522646955 0.00601323605912044 -0.0730305466603525 0.0386756949032804 0.0028710889674293 0.109416224861395 0.0645262184881367 0.00494963160692017 0.112089909281143 0.114841975355577 -0.000192465802882156 0.142564777697572 0.0856688033007999 0.000761412822435826 0.0768723628989793 0.0943508740702794 0.00200196136597567 -0.109416224861395 0.0645262184881369 0.00494963160692015 -0.112089909281143 0.114841975355578 -0.00019246580288219 -0.142564777697572 0.0856688033008001 0.000761412822435794 -0.0768723628989791 0.0943508740702795 0.00200196136597561 0.103051558366344 0.1195725788924 -0.00180830889028771 0.109477706704392 0.174287666701794 -0.0166835018247928 0.138750953822691 0.142687014188105 -0.0150824946299826 0.0728675637978689 0.157666457710526 -0.00765575342123547 -0.103051558366344 0.1195725788924 -0.00180830889028777 -0.109477706704392 0.174287666701794 -0.0166835018247929 -0.138750953822691 0.142687014188105 -0.0150824946299827 -0.0728675637978687 0.157666457710526 -0.00765575342123554 249.891040811523
"RMCA 86.044-M-021" 0.00189654050014513 -0.122239568341834 0.00355606637762801 0.0466020396640904 -0.115944938309958 0.00194747868900261 0.0273851893446078 -0.118366941673756 -0.0249372371992808 0.0236005966395256 -0.0967424269407208 0.00680605311255816 -0.00189654050014522 -0.122239568341834 0.00355606637762803 -0.0466020396640905 -0.115944938309958 0.00194747868900268 -0.0273851893446079 -0.118366941673756 -0.0249372371992808 -0.0236005966395257 -0.0967424269407208 0.00680605311255819 0.0449169955395179 -0.111006845935073 0.00458541569922471 0.0783885352685183 -0.0927970607952089 0.00189218646027205 0.0682730003510936 -0.108104169445994 -0.01596433520488 0.0575651115749484 -0.0720458870160305 0.00113393092234622 -0.044916995539518 -0.111006845935073 0.00458541569922472 -0.0783885352685184 -0.0927970607952088 0.00189218646027206 -0.0682730003510937 -0.108104169445994 -0.01596433520488 -0.0575651115749485 -0.0720458870160304 0.00113393092234616 0.0927819371397805 -0.0784321613192949 0.00633773533334945 0.116008504460651 -0.0292604802643158 0.00660668472532861 0.117337270025446 -0.0738468319481461 -0.0110628260311531 0.083586160672799 -0.0489695586804772 0.00700896006074961 -0.0927819371397805 -0.0784321613192946 0.00633773533334951 -0.116008504460651 -0.0292604802643156 0.00660668472532868 -0.117337270025446 -0.0738468319481459 -0.011062826031153 -0.0835861606727991 -0.048969558680477 0.00700896006074963 0.112227608493977 -0.0215996233940768 0.00840133477085391 0.11138769503978 0.00911232522162088 0.0091413442189973 0.14255688144502 -0.0136546787171231 -0.00281962757557781 0.0752937439654839 -0.0122280602684194 0.00485983758720223 -0.112227608493977 -0.0215996233940766 0.00840133477085393 -0.11138769503978 0.00911232522162109 0.00914134421899725 -0.14255688144502 -0.0136546787171228 -0.00281962757557775 -0.0752937439654839 -0.0122280602684192 0.00485983758720224 0.10953128363649 0.0182734160734862 0.00826007752114044 0.109526082515236 0.0528100118586114 0.00764262805058909 0.142782859915355 0.0317268481386988 0.00373731615593681 0.0698762426434628 0.034747801823336 0.000702065360152121 -0.10953128363649 0.0182734160734864 0.00826007752114053 -0.109526082515236 0.0528100118586116 0.00764262805058915 -0.142782859915355 0.0317268481386991 0.0037373161559368 -0.0698762426434628 0.0347478018233362 0.000702065360152186 0.107895833022253 0.0615503085181384 0.00573406247180085 0.11536502373254 0.113594890862356 0.0025840736139674 0.14632117113788 0.0837542586294553 -0.00438289177781981 0.0726213787677517 0.0964203890970391 -0.00269224171240055 -0.107895833022253 0.0615503085181386 0.0057340624718009 -0.11536502373254 0.113594890862357 0.00258407361396743 -0.14632117113788 0.0837542586294556 -0.00438289177781971 -0.0726213787677517 0.0964203890970393 -0.0026922417124006 0.101462831046628 0.122185019215769 0.000690567108902596 0.111426801484516 0.179741579757139 -0.0101715571991669 0.141560366709383 0.146092741074756 -0.012550891956105 0.0714278864817984 0.165229642780019 -0.00704620958361907 -0.101462831046628 0.12218501921577 0.00069056710890264 -0.111426801484516 0.179741579757139 -0.0101715571991668 -0.141560366709383 0.146092741074756 -0.0125508919561049 -0.0714278864817983 0.16522964278002 -0.00704620958361904 228.086181051201
"RMCA 86.044-M-022" 0.00155642427222145 -0.134242358135282 0.00395734515820511 0.049173792905615 -0.125929610241343 0.00244934835797551 0.0283452183434621 -0.13589961312013 -0.0216404421267398 0.0229036804153747 -0.101479727434301 0.00147487350796471 -0.00155642427222169 -0.134242358135282 0.0039573451582051 -0.0491737929056153 -0.125929610241343 0.00244934835797558 -0.0283452183434624 -0.13589961312013 -0.0216404421267397 -0.0229036804153749 -0.101479727434301 0.00147487350796473 0.0510049937559741 -0.124415324297977 0.00400747409448921 0.0770833205618774 -0.0982706268625747 0.00413666103707456 0.0765104509961903 -0.117407616842934 -0.0154941361567961 0.0491696394547138 -0.0839182174758203 -0.00161617364022692 -0.0510049937559743 -0.124415324297977 0.00400747409448927 -0.0770833205618776 -0.0982706268625746 0.00413666103707456 -0.0765104509961906 -0.117407616842934 -0.0154941361567961 -0.0491696394547139 -0.0839182174758202 -0.0016161736402269 0.0886213999537068 -0.0846684310710443 0.00532237095954227 0.105132656808085 -0.0312480613090697 0.00917232890748427 0.117498386129534 -0.0752502014587941 -0.0128939634637069 0.0744950246337896 -0.0528098439814874 0.00211445878229708 -0.088621399953707 -0.0846684310710441 0.00532237095954235 -0.105132656808085 -0.0312480613090696 0.00917232890748426 -0.117498386129534 -0.0752502014587939 -0.0128939634637068 -0.0744950246337896 -0.0528098439814873 0.00211445878229711 0.100462270185079 -0.0182629337958365 0.00768720139747154 0.103511773254887 0.0135027096392392 0.00891881007970109 0.131607927000248 -0.0120315972617447 0.00208107445219258 0.0646180904752283 -0.00364238670065358 -0.00123221930776639 -0.100462270185079 -0.0182629337958364 0.00768720139747151 -0.103511773254887 0.0135027096392394 0.00891881007970112 -0.131607927000248 -0.0120315972617445 0.00208107445219264 -0.0646180904752283 -0.00364238670065346 -0.00123221930776637 0.097009447917519 0.0249680552982821 0.00704969295236973 0.096124850780737 0.0619930473181148 0.0101454464334265 0.128894659429438 0.0425639331908796 0.0060294064627726 0.0599078941216715 0.0396650499633061 6.97419261018047e-05 -0.097009447917519 0.0249680552982823 0.00704969295236981 -0.0961248507807368 0.061993047318115 0.0101454464334266 -0.128894659429438 0.0425639331908798 0.00602940646277267 -0.0599078941216714 0.0396650499633062 6.9741926101896e-05 0.103242167032223 0.0686969222695836 0.00755353787446889 0.107943911624035 0.119093131463333 0.00206944949384999 0.139828442831296 0.0921264334368031 0.00399480467148855 0.0718408036248294 0.0982857135442538 0.00134312227746837 -0.103242167032223 0.0686969222695837 0.00755353787446894 -0.107943911624035 0.119093131463333 0.00206944949385008 -0.139828442831296 0.0921264334368033 0.00399480467148859 -0.0718408036248292 0.0982857135442539 0.00134312227746836 0.097539104730071 0.12893164698799 -7.69588830990982e-05 0.107324069236994 0.187805585953262 -0.0145605354748855 0.140680170287509 0.152786649764885 -0.0107914595624197 0.0652571241708499 0.169057671159058 -0.0112712602107049 -0.0975391047300708 0.12893164698799 -7.69588830990412e-05 -0.107324069236994 0.187805585953263 -0.0145605354748855 -0.140680170287508 0.152786649764886 -0.0107914595624197 -0.0652571241708495 0.169057671159058 -0.011271260210705 237.661606544271
"RMCA 86.044-M-023" 0.00230843392296421 -0.1347210564628 -0.00549226608376623 0.051007802360236 -0.127129676404237 -0.000860485077587342 0.0293266533789908 -0.131365705829051 -0.0270336029191657 0.0228441400775615 -0.107891624412975 0.00398584788002366 -0.00230843392296441 -0.1347210564628 -0.00549226608376626 -0.0510078023602362 -0.127129676404237 -0.000860485077587389 -0.029326653378991 -0.131365705829051 -0.0270336029191657 -0.0228441400775616 -0.107891624412975 0.00398584788002368 0.0513358305289238 -0.122923596794775 0.00222479701128582 0.0761929004242914 -0.0980658244334558 0.00695714136742512 0.0742559338047084 -0.115258907419649 -0.0123364702137263 0.0480469350203758 -0.0889077080581493 0.0068379578644999 -0.051335830528924 -0.122923596794775 0.00222479701128581 -0.0761929004242916 -0.0980658244334557 0.00695714136742511 -0.0742559338047085 -0.115258907419649 -0.0123364702137263 -0.048046935020376 -0.0889077080581492 0.00683795786449987 0.0877437874124885 -0.0843597483583969 0.00757816359437347 0.103876266635036 -0.0310077387684673 0.0103588203079567 0.112606556632092 -0.0760003538468084 -0.00626468426707512 0.0749432419002791 -0.0464209445228784 0.00348193325513797 -0.0877437874124885 -0.0843597483583967 0.00757816359437341 -0.103876266635036 -0.0310077387684671 0.0103588203079566 -0.112606556632092 -0.0760003538468082 -0.00626468426707514 -0.0749432419002791 -0.0464209445228782 0.0034819332551379 0.0995069350505999 -0.0209900142513406 0.00940717989843566 0.110153816958944 0.0131782468206374 0.00936286031820013 0.129920756899199 -0.0173631210270199 0.00281188381651172 0.0731526868504268 0.00499556653707547 -9.85482254641447e-05 -0.0995069350505999 -0.0209900142513404 0.00940717989843565 -0.110153816958944 0.0131782468206376 0.00936286031820001 -0.129920756899199 -0.0173631210270197 0.00281188381651164 -0.0731526868504268 0.0049955665370756 -9.85482254641746e-05 0.101209734627019 0.0218243705927378 0.00856802738021092 0.109183653015582 0.0593871104736612 0.00500359582337858 0.132137791245146 0.0296276624751407 0.00253454485994534 0.0733974833005591 0.0445895455929705 0.000579836920319098 -0.101209734627019 0.021824370592738 0.00856802738021088 -0.109183653015582 0.0593871104736614 0.00500359582337853 -0.132137791245146 0.029627662475141 0.00253454485994529 -0.073397483300559 0.0445895455929706 0.000579836920319018 0.101272261674019 0.0750099484009772 -0.00140461982190852 0.10397865724419 0.124734125960133 0.000903496670867672 0.135359604042055 0.0953161106797382 0.000824542430980069 0.0705598481800415 0.100639679797263 0.00230552013216457 -0.101272261674019 0.0750099484009773 -0.00140461982190858 -0.10397865724419 0.124734125960133 0.000903496670867625 -0.135359604042055 0.0953161106797385 0.000824542430979942 -0.0705598481800414 0.100639679797263 0.00230552013216448 0.095569521161338 0.131076703456443 0.00115605440476564 0.10224195139924 0.18369142194075 -0.0145558980320373 0.130783267008019 0.153399290635279 -0.00917023817979881 0.0656220202562215 0.164936237227195 -0.00766539111595189 -0.0955695211613378 0.131076703456443 0.00115605440476559 -0.10224195139924 0.18369142194075 -0.0145558980320375 -0.130783267008019 0.15339929063528 -0.00917023817979883 -0.0656220202562213 0.164936237227195 -0.00766539111595193 240.85888509156
"RMCA 86.044-M-024" 0.00538983854825964 -0.119383404560548 -0.00237016618861374 0.0493626205817029 -0.119653725192324 -0.00132156226458316 0.0282927922425672 -0.1219545102231 -0.0282259863419672 0.027546888011542 -0.0954742100402282 0.00556278227427299 -0.00538983854825983 -0.119383404560548 -0.00237016618861374 -0.0493626205817031 -0.119653725192324 -0.00132156226458315 -0.0282927922425674 -0.1219545102231 -0.0282259863419672 -0.0275468880115422 -0.0954742100402281 0.00556278227427296 0.0511832474509842 -0.111764680672921 0.00195226124050754 0.0800733118239094 -0.0944519144307331 0.00455823675768439 0.0728359307779259 -0.111692380063048 -0.0149532753397183 0.0550326373590025 -0.0809475026782201 0.00868362025555609 -0.0511832474509843 -0.111764680672921 0.00195226124050766 -0.0800733118239096 -0.0944519144307331 0.00455823675768444 -0.0728359307779261 -0.111692380063047 -0.0149532753397182 -0.0550326373590027 -0.0809475026782201 0.00868362025555613 0.0899970861033125 -0.0826740485667709 0.00583915913193553 0.110637257679583 -0.0348409727464104 0.0106917048002427 0.11488658148268 -0.0803238447586645 -0.0077447227099235 0.0789395542829386 -0.052363474659846 0.00969900498103318 -0.0899970861033127 -0.0826740485667708 0.00583915913193559 -0.110637257679583 -0.0348409727464102 0.0106917048002428 -0.114886581482681 -0.0803238447586644 -0.0077447227099234 -0.0789395542829387 -0.0523634746598459 0.00969900498103313 0.109584364144332 -0.0244294528033997 0.0107837931507072 0.109325509644296 0.0116831985444006 0.00652853916894894 0.137945767900903 -0.01198097705339 0.00426243696815901 0.0750536122931557 -0.00827723896015768 0.00301991345926101 -0.109584364144332 -0.0244294528033995 0.0107837931507073 -0.109325509644296 0.0116831985444007 0.00652853916894894 -0.137945767900903 -0.0119809770533898 0.00426243696815905 -0.0750536122931557 -0.00827723896015756 0.00301991345926106 0.10355862303521 0.0196385963950956 0.00522204276055511 0.103487717775522 0.0580523716160053 0.00273653499061491 0.133846215156415 0.0360362550297508 0.00156129053968844 0.0708073797896092 0.0382102471269448 -0.0024480301236648 -0.10355862303521 0.0196385963950957 0.00522204276055513 -0.103487717775522 0.0580523716160055 0.00273653499061501 -0.133846215156415 0.0360362550297509 0.00156129053968853 -0.0708073797896091 0.0382102471269449 -0.00244803012366482 0.108492413212486 0.0677784795563908 0.00237863181431731 0.109024392743647 0.119560312644762 0.00140787618337425 0.141757346704934 0.0902348327835062 0.00217536266752394 0.0773752446511305 0.0924283361768457 5.80088219998473e-05 -0.108492413212486 0.067778479556391 0.00237863181431732 -0.109024392743647 0.119560312644763 0.0014078761833743 -0.141757346704934 0.0902348327835065 0.00217536266752403 -0.0773752446511303 0.0924283361768458 5.80088219998014e-05 0.105980560461288 0.124536284141585 0.00122751433513886 0.110595419496719 0.184097468371749 -0.0106295308764021 0.140419758984831 0.148932756919584 -0.0130272456186715 0.0725615343190942 0.159023198103139 -0.00762819483797822 -0.105980560461288 0.124536284141586 0.00122751433513886 -0.110595419496719 0.184097468371749 -0.010629530876402 -0.140419758984831 0.148932756919584 -0.0130272456186714 -0.0725615343190939 0.159023198103139 -0.00762819483797823 236.033902650457
"RMCA 86.044-M-025" 0.00129155786543312 -0.1278882264752 0.00198079286176255 0.052397819351594 -0.120626899470925 0.00527356166448784 0.0312743154836986 -0.125733477958772 -0.028897023731806 0.0247191356795455 -0.0927283909373204 0.00201529217762211 -0.00129155786543325 -0.1278882264752 0.00198079286176252 -0.0523978193515942 -0.120626899470925 0.00527356166448785 -0.0312743154836988 -0.125733477958772 -0.0288970237318059 -0.0247191356795456 -0.0927283909373203 0.00201529217762215 0.0522116953943793 -0.116704554112062 0.00619520241076609 0.0822855881508311 -0.0939524469574268 0.00628516857769893 0.0770326631047831 -0.115237586000088 -0.0151970058891879 0.0528576731489376 -0.0771103258933785 0.00525018385581412 -0.0522116953943794 -0.116704554112062 0.00619520241076612 -0.0822855881508312 -0.0939524469574266 0.00628516857769889 -0.0770326631047832 -0.115237586000088 -0.015197005889188 -0.0528576731489376 -0.0771103258933784 0.00525018385581414 0.0880230411919861 -0.0855142847028762 0.00503725335023645 0.109976666083654 -0.0320180323880701 0.00828133327959592 0.119119762864146 -0.0766196831648448 -0.0142702065041231 0.0741829255646373 -0.0496676798522136 0.00442244686991063 -0.0880230411919862 -0.085514284702876 0.00503725335023647 -0.109976666083654 -0.0320180323880698 0.00828133327959591 -0.119119762864146 -0.0766196831648445 -0.0142702065041231 -0.0741829255646374 -0.0496676798522134 0.00442244686991063 0.105577842286396 -0.0229149607621841 0.0101327043231986 0.106875639992434 0.0111290191020856 0.0112004767990663 0.136519044821594 -0.0122116372620837 0.000884230225130777 0.0652864077940365 -0.00858353226271491 0.00078786677337901 -0.105577842286396 -0.0229149607621838 0.0101327043231987 -0.106875639992434 0.0111290191020858 0.0112004767990663 -0.136519044821594 -0.0122116372620833 0.000884230225130801 -0.0652864077940365 -0.00858353226271479 0.00078786677337901 0.0999136880656932 0.0185031352987398 0.00857684305762262 0.103824224309403 0.0583567932930953 0.00510760274526768 0.134132712321826 0.028134163716589 -0.000266275745369326 0.0620710096562001 0.0365065402714209 0.00109206818303472 -0.099913688065693 0.01850313529874 0.00857684305762265 -0.103824224309403 0.0583567932930955 0.00510760274526765 -0.134132712321826 0.0281341637165893 -0.00026627574536929 -0.0620710096562001 0.036506540271421 0.00109206818303472 0.103750294403291 0.0663415766322169 0.0025337596693742 0.108387004703878 0.119570514365796 0.000804384812141649 0.141613596001762 0.0882290785414579 0.00106670839475111 0.0719783855734447 0.0966275505219275 0.00334125785157049 -0.103750294403291 0.0663415766322171 0.0025337596693742 -0.108387004703878 0.119570514365796 0.000804384812141576 -0.141613596001762 0.0882290785414582 0.00106670839475113 -0.0719783855734446 0.0966275505219276 0.00334125785157047 0.10233546509339 0.125324562326924 0.000770653527789837 0.1092329776774 0.188684390486537 -0.0114343253548907 0.142980596801246 0.153382135515974 -0.0152479515614761 0.0666312232665541 0.166722258127393 -0.00572700262336922 -0.10233546509339 0.125324562326924 0.000770653527789847 -0.109232977677399 0.188684390486537 -0.0114343253548906 -0.142980596801246 0.153382135515975 -0.0152479515614761 -0.0666312232665539 0.166722258127393 -0.00572700262336919 225.507492412678
"RMCA RG 11725" 0.00336803822226669 -0.133865965247788 0.00578179460544294 0.0551998835467674 -0.126596849213435 -0.00335670414558827 0.0312546185601681 -0.134572379175937 -0.0251111350522951 0.0307614837262579 -0.103072588474587 0.00108487225437549 -0.0033680382222669 -0.133865965247788 0.00578179460544291 -0.0551998835467676 -0.126596849213435 -0.00335670414558831 -0.0312546185601684 -0.134572379175937 -0.0251111350522951 -0.0307614837262581 -0.103072588474587 0.00108487225437544 0.0549010013412262 -0.114212529867611 -0.00107788303401041 0.0777807683825218 -0.0906321537534661 0.00379169182984856 0.0790678406645609 -0.111034520925883 -0.0137988418404801 0.0500787172831663 -0.0812007402175831 -0.000724508923487284 -0.0549010013412264 -0.114212529867611 -0.00107788303401042 -0.0777807683825219 -0.090632153753466 0.00379169182984854 -0.0790678406645611 -0.111034520925883 -0.0137988418404801 -0.0500787172831664 -0.0812007402175831 -0.000724508923487299 0.0914353860513928 -0.0773405451288042 0.00768916565679297 0.108303357787296 -0.0266433278627869 0.0140363148551015 0.118062174603305 -0.0716777635543754 -0.00248717892506548 0.0763453290805868 -0.0464690777307322 0.000732236784799535 -0.091435386051393 -0.077340545128804 0.00768916565679286 -0.108303357787296 -0.0266433278627867 0.0140363148551014 -0.118062174603305 -0.0716777635543752 -0.00248717892506549 -0.076345329080587 -0.0464690777307321 0.000732236784799445 0.105021569462998 -0.0182384030109475 0.0137006296829149 0.106019988436323 0.010855865939642 0.00496791164259783 0.135087569787285 -0.0107962643934839 0.006238027993249 0.0706328301308684 -0.00269969710508294 -0.00122534899473665 -0.105021569462998 -0.0182384030109474 0.0137006296829148 -0.106019988436323 0.0108558659396422 0.00496791164259777 -0.135087569787285 -0.0107962643934838 0.00623802799324894 -0.0706328301308684 -0.00269969710508288 -0.0012253489947367 0.1015536346951 0.0230084520091513 0.00546478523261177 0.10479974948387 0.0571960308188109 0.00766698415035723 0.135101956402062 0.0328107834269894 0.00705269403353542 0.0676645387330658 0.0400866024126358 -0.00134811041179263 -0.1015536346951 0.0230084520091515 0.00546478523261168 -0.104799749483869 0.0571960308188111 0.00766698415035719 -0.135101956402062 0.0328107834269896 0.00705269403353535 -0.0676645387330658 0.0400866024126359 -0.00134811041179264 0.10565673241493 0.0671702098302942 0.00357285211165918 0.113104958093798 0.117151767050873 -0.000488218029048967 0.141125636041959 0.0857719654747589 0.00216715061430753 0.0736840998987922 0.0979061599007436 -0.00728747196539483 -0.10565673241493 0.0671702098302944 0.00357285211165915 -0.113104958093798 0.117151767050873 -0.000488218029049005 -0.141125636041959 0.0857719654747591 0.00216715061430744 -0.073684099898792 0.0979061599007437 -0.00728747196539488 0.100420406327126 0.125088562979327 -0.00162083325927295 0.109298183594102 0.18176427420012 -0.00864183694815635 0.13851195622943 0.147454414919904 -0.00848972032970116 0.0687964363604857 0.162787716699252 -0.00828931958856249 -0.100420406327126 0.125088562979327 -0.00162083325927301 -0.109298183594101 0.18176427420012 -0.00864183694815637 -0.13851195622943 0.147454414919904 -0.00848972032970119 -0.0687964363604855 0.162787716699252 -0.00828931958856249 249.041218518055
"RMCA RG 14615" 0.0028745089155544 -0.135832508592366 0.00397684491509217 0.052939188859952 -0.123791235053495 0.00158578690816233 0.0321259250550287 -0.131569568643503 -0.0232131917232977 0.0262618294882778 -0.102147424662593 0.00296651699128227 -0.00287450891555457 -0.135832508592366 0.0039768449150922 -0.0529391888599522 -0.123791235053495 0.00158578690816236 -0.0321259250550289 -0.131569568643503 -0.0232131917232977 -0.026261829488278 -0.102147424662593 0.00296651699128233 0.0529905287397401 -0.118815356789068 0.00330796845718237 0.081121282213534 -0.0957935523511784 0.000839127348549576 0.0761484992315782 -0.113601545641577 -0.0182681238192826 0.0553664788586677 -0.083644099879563 0.00161220965184983 -0.0529905287397402 -0.118815356789068 0.00330796845718234 -0.0811212822135341 -0.0957935523511783 0.000839127348549581 -0.0761484992315784 -0.113601545641577 -0.0182681238192824 -0.0553664788586677 -0.083644099879563 0.00161220965184986 0.0902490120653472 -0.0821080325500561 0.00423088000196297 0.10809001628778 -0.027652008844612 0.0117069469310899 0.116985119572507 -0.0743574209240338 -0.00913295599620646 0.0776602665997331 -0.0469847081072937 0.00135998985465608 -0.0902490120653473 -0.082108032550056 0.00423088000196302 -0.10809001628778 -0.0276520088446119 0.01170694693109 -0.116985119572507 -0.0743574209240335 -0.00913295599620647 -0.0776602665997331 -0.0469847081072936 0.00135998985465612 0.106072672888122 -0.0208342923698229 0.0119318161530583 0.104192584563122 0.0127417347554209 0.0109224724168499 0.133715995917098 -0.00935123118418201 0.00551108575686829 0.0715622350219122 -0.0097212426044451 0.0022613375917251 -0.106072672888122 -0.0208342923698226 0.0119318161530583 -0.104192584563122 0.012741734755421 0.0109224724168499 -0.133715995917098 -0.00935123118418174 0.00551108575686836 -0.0715622350219122 -0.00972124260444497 0.00226133759172513 0.103315472633211 0.020484800468473 0.0103230987924048 0.104310163605742 0.0593079183248687 0.00629947523641005 0.133315573750813 0.0341717188610714 0.0052920738266347 0.0676165943969829 0.0373774484190791 -0.00278167609170884 -0.103315472633211 0.0204848004684731 0.0103230987924048 -0.104310163605742 0.0593079183248689 0.00629947523641011 -0.133315573750813 0.0341717188610717 0.00529207382663478 -0.0676165943969828 0.0373774484190792 -0.00278167609170877 0.100277167435956 0.0680082324282264 0.00399965992763848 0.106343915394393 0.121542390200083 0.000441242570480548 0.136908154122486 0.0908774698615189 -0.000983101839443482 0.0682902189350776 0.101262796105907 -0.00519475173938338 -0.100277167435956 0.0680082324282266 0.00399965992763853 -0.106343915394393 0.121542390200083 0.000441242570480657 -0.136908154122486 0.0908774698615192 -0.000983101839443438 -0.0682902189350775 0.101262796105907 -0.00519475173938333 0.0954640888607175 0.12766633530095 0.000887327545825982 0.105630856529933 0.185541222659891 -0.0105370684654714 0.134355121758309 0.150052774384089 -0.011940196095891 0.0653704340305227 0.167169386428208 -0.00740479510703935 -0.0954640888607174 0.12766633530095 0.000887327545826031 -0.105630856529933 0.185541222659892 -0.0105370684654713 -0.134355121758309 0.15005277438409 -0.0119401960958909 -0.0653704340305225 0.167169386428208 -0.00740479510703928 249.255347842333
"RMCA RG 14770" 0.00268263052495331 -0.135834591888136 -0.00453388583593285 0.0483757544787542 -0.12517035209878 0.00243117312753226 0.0309540484202331 -0.130651919681606 -0.0297651013150159 0.0203040361743975 -0.101556617030577 -0.00468103688162387 -0.00268263052495358 -0.135834591888136 -0.00453388583593279 -0.0483757544787544 -0.12517035209878 0.00243117312753231 -0.0309540484202334 -0.130651919681606 -0.0297651013150158 -0.0203040361743978 -0.101556617030577 -0.00468103688162386 0.0511338627296593 -0.12325568886323 0.00338973397758818 0.0766387867418373 -0.0988144759654881 0.00709274757382705 0.0756211128337824 -0.119489845695498 -0.0109594799553251 0.0497594505597719 -0.0890817132900268 0.000666152610244543 -0.0511338627296596 -0.12325568886323 0.00338973397758822 -0.0766387867418374 -0.0988144759654879 0.00709274757382705 -0.0756211128337826 -0.119489845695498 -0.0109594799553249 -0.0497594505597721 -0.0890817132900268 0.000666152610244593 0.0911236164890877 -0.0832211520687782 0.0107040522643079 0.10547664480014 -0.0328643417670154 0.0121012719803392 0.114906917622937 -0.0760998443450273 -0.00455106119785467 0.078745188509636 -0.0461077435779724 0.00844380949820125 -0.0911236164890878 -0.083221152068778 0.0107040522643078 -0.10547664480014 -0.0328643417670148 0.012101271980339 -0.114906917622937 -0.0760998443450276 -0.00455106119785453 -0.078745188509636 -0.0461077435779723 0.00844380949820131 0.10328836492792 -0.0230125186425574 0.0118431815583418 0.105774600442055 0.015502605646499 0.00503508821688302 0.132735129522872 -0.0116391076305027 0.00317618513078366 0.0678580817965546 -0.00472145453501062 0.00354804519320537 -0.10328836492792 -0.0230125186425576 0.0118431815583419 -0.105774600442055 0.0155026056464993 0.00503508821688297 -0.132735129522872 -0.0116391076305027 0.00317618513078369 -0.0678580817965546 -0.00472145453501025 0.00354804519320523 0.0981699046850393 0.0240346156945016 0.00489807064570603 0.102273870564869 0.0621658269890445 0.00267379218453306 0.129866915095969 0.0373602590392396 0.00521283205440225 0.064196276178338 0.0458159621529213 -0.000567796661962825 -0.0981699046850392 0.0240346156945016 0.00489807064570598 -0.102273870564869 0.062165826989045 0.00267379218453309 -0.129866915095969 0.0373602590392393 0.00521283205440237 -0.064196276178338 0.0458159621529214 -0.000567796661963013 0.100552466482234 0.0713664643319425 0.00234978726096087 0.105779977848486 0.12211280356562 -0.000873963277173118 0.137136458665294 0.0900586866392098 0.00250344067854638 0.0677725854375115 0.100596365087638 -0.00129184909957408 -0.100552466482234 0.0713664643319433 0.00234978726096069 -0.105779977848486 0.12211280356562 -0.00087396327717319 -0.137136458665293 0.0900586866392103 0.00250344067854627 -0.0677725854375114 0.100596365087637 -0.00129184909957404 0.0971656879638298 0.12926588722685 2.87663912498103e-05 0.106601445408512 0.184442498021022 -0.013612079797749 0.137540082097218 0.150191111364818 -0.00899125670581634 0.0651973850321125 0.168608281320896 -0.00627061961862369 -0.0971656879638294 0.12926588722685 2.87663912497485e-05 -0.106601445408512 0.184442498021022 -0.013612079797749 -0.137540082097218 0.150191111364818 -0.00899125670581632 -0.0651973850321122 0.168608281320896 -0.00627061961862365 235.053803585609
"RMCA RG 14912" 0.00229002424646502 -0.125753727876154 0.0043814888985398 0.0457249835222237 -0.119916095446737 0.0036034926746791 0.0268885184149592 -0.12421489576941 -0.0264863693652772 0.0224873140688421 -0.0983637294621496 0.00318443861125625 -0.00229002424646516 -0.125753727876153 0.00438148889853975 -0.0457249835222238 -0.119916095446737 0.00360349267467914 -0.0268885184149594 -0.12421489576941 -0.0264863693652771 -0.0224873140688423 -0.0983637294621496 0.00318443861125622 0.0498457817482404 -0.11663219132526 0.00366373663456213 0.0775238642650522 -0.0941444651645374 0.00166033214950984 0.0720533624886866 -0.108999961240618 -0.01750111382734 0.0535425112084022 -0.0842396810069342 0.00482140720995018 -0.0498457817482406 -0.11663219132526 0.0036637366345622 -0.0775238642650524 -0.0941444651645373 0.00166033214950987 -0.0720533624886867 -0.108999961240618 -0.0175011138273399 -0.0535425112084023 -0.0842396810069342 0.00482140720995016 0.0944338639332859 -0.0773767438672305 0.00509268708331561 0.114453627932717 -0.0276579526879281 0.00771518022335374 0.119861785254933 -0.0700589855050135 -0.0079711932921082 0.0835494466397674 -0.0436864742120197 0.00698071772620891 -0.094433863933286 -0.0773767438672306 0.00509268708331576 -0.114453627932717 -0.0276579526879281 0.00771518022335383 -0.119861785254933 -0.0700589855050131 -0.00797119329210816 -0.0835494466397675 -0.0436864742120194 0.00698071772620893 0.11164487718741 -0.0170521486655867 0.00776335831146742 0.110648616753335 0.0159600085622545 0.00763510888615853 0.13757372909056 -0.00446365629446584 -0.000883474106607742 0.0790240027733721 -0.00332310261327837 0.00427026723188201 -0.11164487718741 -0.0170521486655866 0.00776335831146746 -0.110648616753335 0.0159600085622542 0.00763510888615873 -0.13757372909056 -0.00446365629446561 -0.0008834741066076 -0.0790240027733721 -0.00332310261327828 0.00427026723188207 0.106781522546188 0.0263615593620617 0.00282403428106632 0.104348077277596 0.0574754089013823 0.00189959874869005 0.136144703937206 0.0423985588712243 0.00487963616395503 0.0746722737727015 0.0400475491334987 0.00297128311601221 -0.106781522546188 0.0263615593620618 0.00282403428106638 -0.104348077277596 0.0574754089013828 0.00189959874869007 -0.136144703937206 0.0423985588712246 0.00487963616395513 -0.0746722737727014 0.0400475491334985 0.00297128311601232 0.109859763437825 0.0679669886599991 0.00499296002295503 0.117680206615614 0.11061807070004 -0.00100508515700971 0.145082780340278 0.082217169941227 0.00162210905991702 0.081656650628707 0.0945692575505336 0.00096920717456052 -0.109859763437825 0.0679669886599994 0.00499296002295508 -0.117680206615614 0.11061807070004 -0.00100508515700962 -0.145082780340278 0.0822171699412277 0.00162210905991706 -0.0816566506287068 0.0945692575505338 0.000969207174560489 0.107890336317967 0.119698893128788 -0.00431009384653861 0.112750941900664 0.169424768156826 -0.0118827462492436 0.144118134973633 0.138772975846437 -0.00855224928499972 0.077587962822446 0.150372602323051 -0.00233871907891577 -0.107890336317966 0.119698893128788 -0.00431009384653856 -0.112750941900664 0.169424768156826 -0.0118827462492436 -0.144118134973633 0.138772975846437 -0.00855224928499965 -0.0775879628224459 0.150372602323051 -0.00233871907891572 253.036657837939
"RMCA RG 15290" 0.00396454057097347 -0.137412168455049 0.0031507855436594 0.0469234514866017 -0.129410667832126 0.00591901633303636 0.0297444882379339 -0.131650624712011 -0.0358474468346763 0.0220860028034217 -0.11030453965848 0.00593707506428202 -0.00396454057097376 -0.137412168455048 0.00315078554365937 -0.046923451486602 -0.129410667832126 0.00591901633303643 -0.0297444882379344 -0.131650624712011 -0.0358474468346764 -0.0220860028034219 -0.11030453965848 0.00593707506428199 0.0471333738453744 -0.119436198816948 0.00812622832358609 0.0781482695634911 -0.0959547917106329 -0.00177604127851577 0.0691807353105082 -0.114868801130578 -0.0183533749380976 0.0544680480260047 -0.0831048566315636 0.00318853120176445 -0.0471333738453747 -0.119436198816948 0.00812622832358599 -0.0781482695634913 -0.0959547917106326 -0.00177604127851577 -0.0691807353105085 -0.114868801130578 -0.0183533749380976 -0.0544680480260049 -0.0831048566315639 0.00318853120176456 0.0910140087775968 -0.0741733341045581 0.00146171316861462 0.109395245373874 -0.0281871235698232 0.0119826722113179 0.116254249829277 -0.0717406002308163 -0.00974997813221544 0.0805717535387839 -0.0428785724960208 0.00704739288909072 -0.091014008777597 -0.074173334104558 0.00146171316861464 -0.109395245373874 -0.0281871235698233 0.011982672211318 -0.116254249829277 -0.0717406002308162 -0.00974997813221545 -0.0805717535387841 -0.0428785724960208 0.00704739288909078 0.106214051443808 -0.0147130639818148 0.0129249307341966 0.104334459103463 0.0148598093647689 0.00720396552465435 0.136427628091384 -0.00665406473537648 0.00488367579763037 0.0687398857170903 -0.00317069474670294 0.00127182438960579 -0.106214051443807 -0.0147130639818147 0.0129249307341967 -0.104334459103463 0.0148598093647692 0.00720396552465426 -0.136427628091384 -0.00665406473537596 0.0048836757976303 -0.0687398857170904 -0.00317069474670237 0.00127182438960567 0.106768401044006 0.0243448097961889 0.00984184922149872 0.107495118898067 0.0577536452855394 0.0077799829487385 0.136680644840681 0.0366082652033079 0.00507306461632368 0.0723267597189987 0.0385835187902443 0.00169865179884872 -0.106768401044005 0.0243448097961886 0.00984184922149873 -0.107495118898067 0.057753645285539 0.00777998294873857 -0.13668064484068 0.036608265203308 0.00507306461632379 -0.0723267597189986 0.0385835187902448 0.00169865179884865 0.1067438092231 0.072162445902563 0.00332361471121987 0.108563533561384 0.118610723413719 0.00114007413650828 0.139369756387038 0.0917835898017115 -0.000994680198592605 0.0751336488371358 0.0985169447513585 7.7213909911422e-05 -0.1067438092231 0.0721624459025635 0.0033236147112199 -0.108563533561384 0.118610723413719 0.00114007413650826 -0.139369756387038 0.0917835898017117 -0.000994680198592502 -0.0751336488371356 0.0985169447513583 7.72139099114926e-05 0.0975558601756868 0.126038364608538 -0.000234316668504862 0.100216682342836 0.177985851418531 -0.0173755834415912 0.132673380075663 0.147594241702129 -0.0131715463197635 0.0647748584264873 0.158817892773897 -0.0045292947125301 -0.0975558601756865 0.126038364608538 -0.000234316668504833 -0.100216682342836 0.177985851418532 -0.0173755834415913 -0.132673380075662 0.14759424170213 -0.0131715463197636 -0.0647748584264869 0.158817892773897 -0.00452929471253005 253.890079465239
"RMCA RG 15352" 0.00502217963343223 -0.141791079591733 -0.00454552931691334 0.045374132278682 -0.129430115229225 -0.00182202924573938 0.0306463023170449 -0.143766954251261 -0.0301835056271595 0.0177054699878229 -0.114692081149165 0.00281161757184272 -0.00502217963343248 -0.141791079591733 -0.00454552931691351 -0.0453741322786821 -0.129430115229225 -0.00182202924573931 -0.0306463023170451 -0.143766954251261 -0.0301835056271594 -0.0177054699878231 -0.114692081149165 0.00281161757184269 0.0491050356419657 -0.122188688665099 0.00113422759096713 0.0713651177252839 -0.0993108666391758 0.00422975349286837 0.0730297208571097 -0.117341332272035 -0.0176459186619479 0.0412024295727237 -0.0869338762013262 -0.00122120125789552 -0.0491050356419659 -0.122188688665098 0.00113422759096715 -0.071365117725284 -0.0993108666391757 0.00422975349286837 -0.0730297208571099 -0.117341332272035 -0.0176459186619478 -0.0412024295727238 -0.0869338762013261 -0.00122120125789555 0.0871654890145852 -0.083013325898382 0.00979457815582403 0.10105480184264 -0.0271717978000255 0.0135858111216486 0.113242001407608 -0.0743347532917688 0.000681165282024374 0.0686599018809906 -0.0449151625482194 0.00398260747360652 -0.0871654890145853 -0.0830133258983819 0.00979457815582405 -0.10105480184264 -0.0271717978000254 0.0135858111216487 -0.113242001407608 -0.0743347532917686 0.000681165282024391 -0.0686599018809907 -0.0449151625482193 0.00398260747360652 0.10206261441132 -0.015020402052676 0.0158016579517194 0.102256684314981 0.0164983166128883 0.00887206491592195 0.131787197719177 -0.00834352268595257 0.00449583810564057 0.0676404327046472 -0.00229336200092531 0.00604666921673582 -0.10206261441132 -0.0150204020526758 0.0158016579517194 -0.10225668431498 0.0164983166128884 0.00887206491592202 -0.131787197719177 -0.00834352268595237 0.00449583810564065 -0.0676404327046472 -0.0022933620009252 0.00604666921673586 0.0965668243182924 0.0264810279004199 0.00939818193299496 0.10033973832512 0.0606239154799707 0.00487288353093897 0.129242680740321 0.0353587292281499 0.00561024291343378 0.063815109515653 0.044433513622963 0.00422403093812206 -0.0965668243182924 0.02648102790042 0.00939818193299498 -0.100339738325119 0.0606239154799708 0.00487288353093896 -0.129242680740321 0.0353587292281501 0.00561024291343385 -0.0638151095156529 0.044433513622963 0.00422403093812208 0.100840437001266 0.074322352591649 0.00139694066911074 0.106665010714219 0.121774904312416 -0.00340840075067478 0.138845507842127 0.092916935365045 -0.00170676345568328 0.0665689475666147 0.103032943898704 -0.00152970254101045 -0.100840437001266 0.0743223525916492 0.00139694066911084 -0.106665010714219 0.121774904312416 -0.00340840075067476 -0.138845507842126 0.0929169353650452 -0.00170676345568315 -0.0665689475666145 0.103032943898704 -0.00152970254101038 0.099497489316744 0.131653227656758 -0.0066314694743828 0.105659447420625 0.186633901029159 -0.00752769300145818 0.138782951897116 0.153682370811646 -0.0124255505577551 0.0644770546978148 0.163135181767199 -0.00829050697278066 -0.0994974893167438 0.131653227656758 -0.00663146947438275 -0.105659447420625 0.186633901029159 -0.00752769300145812 -0.138782951897116 0.153682370811646 -0.012425550557755 -0.0644770546978146 0.163135181767199 -0.00829050697278054 244.657893489424
"RMCA RG 15353" 0.00619671170187532 -0.136168797818999 -0.00117013221072748 0.0533153986198426 -0.128977456891799 -0.00112398147450325 0.0322615755663569 -0.139671501338394 -0.0244919556641362 0.0265232830085446 -0.107275557797775 0.00257305119948402 -0.00619671170187551 -0.136168797818999 -0.00117013221072751 -0.0533153986198428 -0.128977456891799 -0.00112398147450323 -0.0322615755663572 -0.139671501338394 -0.0244919556641361 -0.0265232830085448 -0.107275557797775 0.00257305119948405 0.0505488036144573 -0.120180768722394 0.00109651282060512 0.0771595004035467 -0.0985657582981283 0.00463501544561789 0.0753152839380495 -0.116861880636988 -0.0171375378227207 0.0500157606250898 -0.0848334320916601 0.00191880497800236 -0.0505488036144575 -0.120180768722394 0.00109651282060519 -0.0771595004035468 -0.0985657582981281 0.00463501544561784 -0.0753152839380496 -0.116861880636988 -0.0171375378227208 -0.0500157606250898 -0.08483343209166 0.00191880497800242 0.0903637698586415 -0.0799293518811502 0.00851557900616456 0.106035821936516 -0.0256191865034921 0.0121350478502803 0.117472469850625 -0.0691765545343384 -0.00466941101832682 0.0740029506349144 -0.042686996061179 0.00403386370170582 -0.0903637698586417 -0.0799293518811501 0.00851557900616467 -0.106035821936516 -0.0256191865034919 0.0121350478502804 -0.117472469850625 -0.0691765545343382 -0.00466941101832685 -0.0740029506349145 -0.0426869960611789 0.00403386370170579 0.107200756176844 -0.0188677798278737 0.0129848608386927 0.109930867593943 0.0154481261400035 0.00907183128159403 0.134887751598821 -0.0101582722931616 0.00127742931447167 0.071919316074812 -0.0013761660675969 0.00226535079452861 -0.107200756176844 -0.0188677798278735 0.0129848608386927 -0.109930867593942 0.0154481261400037 0.009071831281594 -0.134887751598821 -0.0101582722931613 0.00127742931447173 -0.0719193160748119 -0.00137616606759677 0.00226535079452866 0.0988035300323922 0.0234321838727731 0.00738795029383195 0.108844603368826 0.0587763780237299 0.00643842513431595 0.131628624661505 0.028700130595268 0.0038377036300984 0.0697822051889614 0.0472568525410282 -0.00145335832764905 -0.0988035300323921 0.0234321838727733 0.00738795029383196 -0.108844603368826 0.0587763780237301 0.00643842513431601 -0.131628624661505 0.0287001305952682 0.00383770363009848 -0.0697822051889613 0.0472568525410283 -0.00145335832764898 0.0981522571602357 0.0685059595123738 0.00530630711686272 0.106516152831899 0.121904203616318 0.0024105049209717 0.135995499135584 0.0893301347092353 -0.00139717945457186 0.0664291096323321 0.103736893093768 -0.00607124842031803 -0.0981522571602356 0.0685059595123739 0.00530630711686272 -0.106516152831899 0.121904203616318 0.00241050492097172 -0.135995499135584 0.0893301347092356 -0.00139717945457182 -0.066429109632332 0.103736893093768 -0.00607124842031804 0.0946349083939923 0.126574171350488 0.00191707050313072 0.103313751934089 0.183223885204514 -0.0112302562697113 0.1332248993239 0.147412781875865 -0.0105823349287931 0.063347763606886 0.166047760229562 -0.00847791323890256 -0.0946349083939921 0.126574171350488 0.00191707050313067 -0.103313751934089 0.183223885204514 -0.0112302562697113 -0.133224899323899 0.147412781875865 -0.0105823349287931 -0.0633477636068858 0.166047760229562 -0.00847791323890256 252.877590587676
"RMCA RG 15354" 0.00806424091319353 -0.135047301940388 0.000916392173157207 0.0560872364792027 -0.125980089783923 0.00217368530453436 0.0374210037279473 -0.127590238924979 -0.0340210540545336 0.0305099565586108 -0.104197611733598 0.00453588765043314 -0.00806424091319372 -0.135047301940388 0.000916392173157172 -0.0560872364792029 -0.125980089783923 0.00217368530453429 -0.0374210037279475 -0.127590238924979 -0.0340210540545335 -0.0305099565586109 -0.104197611733598 0.00453588765043331 0.0553988783773937 -0.116637311883075 0.00506275456607781 0.0789253968369268 -0.0913701333326271 0.00567377854087302 0.0819073095592284 -0.114037452546478 -0.00917761708878698 0.0508539137274291 -0.0810165297067134 0.00457482555875766 -0.0553988783773939 -0.116637311883075 0.00506275456607773 -0.078925396836927 -0.0913701333326268 0.00567377854087293 -0.0819073095592285 -0.114037452546477 -0.00917761708878709 -0.0508539137274291 -0.081016529706713 0.00457482555875756 0.085732849556308 -0.0869959251212129 0.00640051711437745 0.104273288687596 -0.0310990445798796 0.0106750503016855 0.114834167237449 -0.0798536310415255 -0.00755683119781477 0.0720346556814887 -0.0508691443931339 0.00439751472928485 -0.0857328495563082 -0.086995925121213 0.00640051711437746 -0.104273288687596 -0.0310990445798789 0.0106750503016853 -0.114834167237449 -0.0798536310415257 -0.0075568311978146 -0.0720346556814887 -0.050869144393134 0.004397514729285 0.10438558498002 -0.0229331537705954 0.0100022285422552 0.105999881290689 0.00943590491284694 0.00714371679161148 0.132963933211195 -0.0163618477624239 0.00457250027609911 0.0710745140365009 -0.0101066979167169 0.00362966418300689 -0.10438558498002 -0.0229331537705946 0.010002228542255 -0.105999881290689 0.009435904912847 0.00714371679161154 -0.132963933211195 -0.0163618477624238 0.00457250027609912 -0.0710745140365009 -0.0101066979167169 0.00362966418300689 0.100425918859786 0.0205138244391973 0.00451645223113343 0.101467044479977 0.05876449304211 0.00261583493198141 0.131267430893609 0.0319951905265847 0.0036185571029228 0.0648560600894343 0.0379029200172806 -0.0029473963378609 -0.100425918859786 0.0205138244391981 0.00451645223113339 -0.101467044479977 0.0587644930421098 0.00261583493198148 -0.131267430893609 0.031995190526585 0.00361855710292259 -0.0648560600894342 0.0379029200172807 -0.00294739633786095 0.100837205923826 0.0729163695479625 -0.00154161464006419 0.10519052696524 0.123985776953041 -0.00203706433054321 0.136563294402773 0.0905044255090882 -0.000133913642972966 0.0695128867550486 0.102658360374945 -0.00113370666588018 -0.100837205923826 0.0729163695479619 -0.00154161464006392 -0.10519052696524 0.123985776953041 -0.00203706433054313 -0.136563294402773 0.0905044255090875 -0.00013391364297294 -0.0695128867550484 0.102658360374944 -0.00113370666588008 0.0961555398104126 0.131882234959855 -0.00348372388508672 0.103024154610013 0.191542226294512 -0.00934430464641526 0.134021639314818 0.154850498372656 -0.0085726913472583 0.065801933387539 0.167143889487181 -0.000559442160972416 -0.0961555398104124 0.131882234959855 -0.00348372388508672 -0.103024154610013 0.191542226294512 -0.0093443046464153 -0.134021639314818 0.154850498372657 -0.00857269134725826 -0.0658019333875388 0.167143889487181 -0.000559442160972488 236.094298671084
"RMCA RG 15355" 0.00541716418536737 -0.133455806192092 -0.00316909840827017 0.0521073099350203 -0.121682359292243 0.000898262753621042 0.0340013852269167 -0.134302422381644 -0.0242212024504568 0.0234839595640341 -0.101786597387807 0.000529723219167203 -0.00541716418536766 -0.133455806192092 -0.0031690984082701 -0.0521073099350205 -0.121682359292243 0.000898262753620919 -0.0340013852269169 -0.134302422381644 -0.0242212024504568 -0.0234839595640343 -0.101786597387807 0.00052972321916754 0.0521224020289171 -0.116239645414361 0.00333283373027994 0.0742506740102601 -0.0932469169345733 0.00681387017330306 0.0762938899550446 -0.109831895718161 -0.0134485171537853 0.0479371427911602 -0.0831002985795599 0.00124475226156439 -0.0521224020289173 -0.116239645414361 0.00333283373027979 -0.0742506740102603 -0.0932469169345726 0.006813870173303 -0.0762938899550448 -0.109831895718161 -0.0134485171537854 -0.0479371427911603 -0.0831002985795595 0.00124475226156429 0.0871781551389608 -0.0807432345212487 0.008507297739446 0.105152563749161 -0.0280432750430952 0.00928957715324636 0.113200116297559 -0.0719562751812761 -0.00267132563451801 0.0755078245482529 -0.0468019949466224 0.00376884880690837 -0.087178155138961 -0.0807432345212492 0.00850729773944638 -0.105152563749161 -0.0280432750430942 0.00928957715324612 -0.113200116297559 -0.071956275181277 -0.00267132563451766 -0.0755078245482532 -0.0468019949466222 0.00376884880690813 0.104885418165281 -0.0204888112509607 0.0104802693576001 0.106307682183905 0.0121059580000186 0.00948301937245898 0.132327480499985 -0.00922798417961648 0.00350198365292465 0.0731535210468108 -0.00546367243350535 0.00152530809227252 -0.104885418165281 -0.0204888112509604 0.0104802693576001 -0.106307682183905 0.0121059580000185 0.00948301937245898 -0.132327480499985 -0.00922798417961674 0.00350198365292477 -0.0731535210468109 -0.00546367243350503 0.00152530809227226 0.105322959562779 0.0202694425607469 0.00807305384456556 0.105739075533058 0.0564653232475079 0.00451152007568434 0.136129846822099 0.0347416235482496 0.000294756864265342 0.0703357453064988 0.0363747918593443 -0.000493987510973737 -0.105322959562779 0.0202694425607475 0.00807305384456551 -0.105739075533058 0.0564653232475079 0.00451152007568421 -0.136129846822099 0.0347416235482493 0.000294756864265481 -0.0703357453064988 0.0363747918593437 -0.000493987510973475 0.106040445732188 0.0673137097399705 0.000923846436406111 0.110293984244226 0.119098925987804 -0.00106906541645715 0.141664956302428 0.0908293188162397 -0.00386806097992934 0.0736043212759308 0.0974017937089927 -0.00217449432369649 -0.106040445732188 0.0673137097399716 0.000923846436405748 -0.110293984244226 0.119098925987805 -0.00106906541645759 -0.141664956302428 0.0908293188162401 -0.0038680609799295 -0.0736043212759306 0.0974017937089931 -0.00217449432369672 0.102451245101363 0.12688178930559 -0.00239638581682131 0.110435505052159 0.182081826324796 -0.00733884740070343 0.140531568038275 0.14942635244254 -0.00991159338745776 0.0713453063633778 0.163380333914969 -0.00241634505064658 -0.102451245101363 0.12688178930559 -0.00239638581682097 -0.110435505052159 0.182081826324795 -0.00733884740070332 -0.140531568038275 0.14942635244254 -0.00991159338745761 -0.0713453063633775 0.163380333914969 -0.00241634505064671 255.593869477384
"RMCA RG 15356" 0.00201576642881184 -0.137450045964069 0.00100930184470185 0.0520339254268819 -0.123453883376961 -0.000860238263897905 0.0326168469909704 -0.132232203921818 -0.0355080739287929 0.0226631860034888 -0.104588237182436 0.00338637560153606 -0.00201576642881199 -0.137450045964069 0.00100930184470182 -0.0520339254268821 -0.123453883376961 -0.000860238263897987 -0.0326168469909706 -0.132232203921818 -0.035508073928793 -0.0226631860034889 -0.104588237182436 0.00338637560153609 0.0502809390439568 -0.120535503902632 0.00365522689082884 0.0810213801327099 -0.0971752721480284 0.00146367216781433 0.0740286354782134 -0.117801409716387 -0.0145074806047686 0.0527883279819547 -0.0835458277718334 0.00360537376920661 -0.050280939043957 -0.120535503902632 0.00365522689082875 -0.0810213801327101 -0.0971752721480283 0.00146367216781425 -0.0740286354782136 -0.117801409716387 -0.0145074806047686 -0.0527883279819548 -0.0835458277718332 0.0036053737692067 0.0891862108339852 -0.0804730826462595 0.00536084247736239 0.107798305676538 -0.023329120588583 0.0146162726038376 0.120323687393633 -0.0656747047279107 -0.00525567731863666 0.0742239378921331 -0.0440197310839958 0.0034068786781999 -0.0891862108339853 -0.0804730826462595 0.00536084247736238 -0.107798305676538 -0.0233291205885829 0.0146162726038374 -0.120323687393633 -0.0656747047279105 -0.00525567731863667 -0.0742239378921331 -0.0440197310839957 0.00340687867819979 0.108043601091881 -0.0207504689069265 0.0153593245841763 0.107366248204459 0.0164977551317424 0.0115804952973095 0.137097763073957 -0.00568478421054209 0.00220770276725595 0.0737371618573554 -0.00307949651105487 0.00757556223623309 -0.108043601091881 -0.0207504689069265 0.0153593245841761 -0.107366248204459 0.0164977551317428 0.0115804952973093 -0.137097763073957 -0.0056847842105418 0.00220770276725589 -0.0737371618573554 -0.00307949651105502 0.00757556223623297 0.103103410212815 0.0207700973276851 0.0117948595367776 0.10353234816028 0.0585678923564801 0.00431941921676633 0.134898758717537 0.035490557595439 0.00340587694258454 0.0681556340996978 0.0403869083923331 0.00390848191612388 -0.103103410212815 0.0207700973276852 0.0117948595367775 -0.10353234816028 0.0585678923564802 0.00431941921676642 -0.134898758717537 0.0354905575954392 0.00340587694258457 -0.0681556340996977 0.0403869083923334 0.00390848191612393 0.102165953060592 0.0656753468640694 0.00130374363534088 0.107306573910085 0.120012863898442 -0.000716223919457262 0.139998871619373 0.0911178458029811 -0.00840956367588959 0.0705810190554592 0.0979806147666665 0.00116944142112522 -0.102165953060592 0.0656753468640697 0.00130374363534076 -0.107306573910084 0.120012863898442 -0.000716223919457364 -0.139998871619373 0.0911178458029813 -0.00840956367588975 -0.070581019055459 0.0979806147666666 0.00116944142112519 0.100457256180663 0.122085963686027 -0.000747525326964267 0.102117858287296 0.181731036183176 -0.0146344839279382 0.135654800250366 0.149330321197929 -0.0142324245327134 0.0660106470207187 0.160146569456464 -0.00425716008811986 -0.100457256180663 0.122085963686027 -0.000747525326964326 -0.102117858287295 0.181731036183176 -0.0146344839279382 -0.135654800250366 0.149330321197929 -0.0142324245327135 -0.0660106470207185 0.160146569456464 -0.00425716008811991 249.347749935076
"RMCA RG 15357" 0.00547328384308404 -0.131955987894541 0.00012966138218273 0.0501304308241467 -0.125885229436591 0.00216591846308986 0.0311928224358519 -0.133369145426758 -0.0305447665178374 0.0248967164422263 -0.105831337670781 0.00549790499187543 -0.00547328384308429 -0.131955987894541 0.000129661382182843 -0.0501304308241469 -0.125885229436591 0.00216591846308992 -0.0311928224358521 -0.133369145426758 -0.0305447665178374 -0.0248967164422265 -0.105831337670781 0.00549790499187544 0.0512424200044587 -0.120243018776049 0.00418576179541002 0.0761266557097655 -0.0954295063141557 0.00339300745178852 0.076382613854904 -0.112326043461541 -0.015607684105828 0.0511255344891538 -0.0838784392968042 0.00379499516298289 -0.0512424200044589 -0.120243018776049 0.00418576179541012 -0.0761266557097657 -0.0954295063141555 0.00339300745178853 -0.0763826138549042 -0.112326043461541 -0.0156076841058279 -0.051125534489154 -0.083878439296804 0.00379499516298283 0.0955031947157573 -0.0738886805961426 0.00787536119795352 0.112134052496744 -0.0217956743928034 0.0108331756107151 0.122939950385527 -0.0688664713424898 -0.00675336385968141 0.0798277373558576 -0.0398141582196355 0.00549156177190719 -0.0955031947157574 -0.0738886805961426 0.00787536119795348 -0.112134052496744 -0.0217956743928031 0.010833175610715 -0.122939950385527 -0.0688664713424896 -0.00675336385968155 -0.0798277373558577 -0.0398141582196353 0.0054915617719071 0.110014135654396 -0.0195148787030727 0.0117199239025688 0.107228548921572 0.0168614557408595 0.00525599446471161 0.139741813773002 -0.00429998061020133 0.00199580684099663 0.0747926773589061 -0.00874228574778356 0.00572325741351573 -0.110014135654396 -0.0195148787030727 0.0117199239025688 -0.107228548921572 0.0168614557408597 0.00525599446471153 -0.139741813773002 -0.00429998061020147 0.00199580684099661 -0.0747926773589062 -0.00874228574778352 0.0057232574135157 0.10614709919802 0.0211897280884582 0.0053570604871151 0.101725309721266 0.0612402575185463 -0.00142144972997243 0.136806737588144 0.0383326067442133 6.67933979499194e-05 0.073032229247965 0.0341358581588425 0.00442623337592629 -0.10614709919802 0.0211897280884583 0.00535706048711511 -0.101725309721266 0.0612402575185464 -0.00142144972997255 -0.136806737588144 0.0383326067442134 6.67933979499043e-05 -0.073032229247965 0.0341358581588427 0.00442623337592634 0.103200672082835 0.0656630919777653 -0.0004814730858941 0.111288492883774 0.116959410171163 0.00453663064151962 0.140631888277849 0.0896690658329424 -0.00284274210281055 0.0731637523115276 0.0951125494854059 -0.000584976758461485 -0.103200672082835 0.0656630919777655 -0.000481473085894024 -0.111288492883774 0.116959410171163 0.00453663064151957 -0.140631888277849 0.0896690658329425 -0.00284274210281048 -0.0731637523115274 0.0951125494854061 -0.000584976758461438 0.0961595007140554 0.122482932973236 0.00240210818091322 0.103646274183493 0.17761099726228 -0.0137416669181385 0.135570675936992 0.145418744747979 -0.0103188806094533 0.0634433559587453 0.16116413918766 -0.00255415284504475 -0.0961595007140551 0.122482932973236 0.00240210818091312 -0.103646274183492 0.17761099726228 -0.0137416669181385 -0.135570675936992 0.145418744747979 -0.0103188806094533 -0.063443355958745 0.16116413918766 -0.00255415284504477 260.837839986426
"RMCA RG 21537" 0.00581152825191568 -0.133781564014274 -0.00308976111632967 0.0528558031308672 -0.122515168478865 0.0033656784703172 0.0346508400525754 -0.127202454153451 -0.0320135542261823 0.0236833918789478 -0.103713332623113 0.00155683408565564 -0.00581152825191591 -0.133781564014274 -0.00308976111632971 -0.0528558031308674 -0.122515168478865 0.00336567847031712 -0.0346508400525757 -0.127202454153451 -0.0320135542261822 -0.023683391878948 -0.103713332623113 0.00155683408565559 0.0520976773944721 -0.119436352098651 0.00348719924288877 0.0787474127612118 -0.0954429399436002 0.00684682330114069 0.0783275991561864 -0.116526500088884 -0.0119708399938388 0.0499680865981953 -0.0827530787450693 0.000962535097950035 -0.0520976773944723 -0.119436352098651 0.00348719924288873 -0.0787474127612119 -0.0954429399436001 0.00684682330114063 -0.0783275991561867 -0.116526500088884 -0.0119708399938388 -0.0499680865981954 -0.0827530787450692 0.000962535097949966 0.0873259125469959 -0.0847548612117486 0.00807170176359317 0.108993310644449 -0.0297155640236603 0.0105395174589285 0.117637854198302 -0.0739003661186358 -0.00572163555098419 0.0783258841860719 -0.0480491692208567 0.00617316570727341 -0.0873259125469961 -0.0847548612117485 0.00807170176359309 -0.108993310644449 -0.0297155640236602 0.0105395174589285 -0.117637854198302 -0.0739003661186357 -0.0057216355509842 -0.078325884186072 -0.0480491692208565 0.00617316570727338 0.103960436853579 -0.0240535013761196 0.0091713276871746 0.103698096753373 0.013189226862156 0.00452635652067907 0.134828490936108 -0.0105786435985141 0.00265055675949428 0.0677745459422943 -0.0093984331906802 0.00448626620546916 -0.10396043685358 -0.0240535013761195 0.00917132768717457 -0.103698096753373 0.013189226862156 0.00452635652067902 -0.134828490936108 -0.010578643598514 0.00265055675949425 -0.0677745459422943 -0.00939843319068013 0.00448626620546923 0.103172218109732 0.0197480363709025 0.006886736885766 0.104378324480411 0.0603096334976261 0.00357111456252577 0.136032719410862 0.0367820747978387 0.00533121869652935 0.068851040487605 0.0396020735911699 0.0031378564033442 -0.103172218109732 0.0197480363709025 0.00688673688576598 -0.104378324480411 0.0603096334976263 0.00357111456252579 -0.136032719410861 0.0367820747978388 0.00533121869652929 -0.0688510404876049 0.03960207359117 0.00313785640334419 0.105660888943101 0.0695925065149696 0.00264152279120827 0.104979956592959 0.1230664724766 0.00132233924622542 0.139120028763893 0.0947195412963147 0.00197413079031584 0.0724647004925692 0.0967647343258668 -0.000114798522949454 -0.105660888943101 0.0695925065149697 0.00264152279120822 -0.104979956592958 0.1230664724766 0.00132233924622538 -0.139120028763893 0.0947195412963149 0.0019741307903158 -0.0724647004925691 0.0967647343258669 -0.000114798522949434 0.098410088117852 0.126449312361328 0.000899716785817849 0.0999439751600598 0.185275944274116 -0.0134596061551342 0.133700919135374 0.153839515989359 -0.0114406673284492 0.064022952639533 0.162482856527874 -0.00979173556842902 -0.0984100881178518 0.126449312361328 0.000899716785817824 -0.0999439751600596 0.185275944274116 -0.0134596061551342 -0.133700919135374 0.15383951598936 -0.0114406673284492 -0.0640229526395328 0.162482856527874 -0.00979173556842897 244.297107202473
"RMCA RG 27839" 0.000990369768161351 -0.132984986024658 0.000411650029330636 0.0469535363002694 -0.125163495832136 0.000746578104146693 0.0287097386999534 -0.131240110927049 -0.0266953693713608 0.0222292958307611 -0.104068958093988 0.00587865446548528 -0.000990369768161568 -0.132984986024658 0.000411650029330629 -0.0469535363002696 -0.125163495832136 0.000746578104146647 -0.0287097386999536 -0.131240110927049 -0.0266953693713608 -0.0222292958307612 -0.104068958093987 0.00587865446548528 0.04877002048927 -0.124568138144887 0.00231528306818012 0.0734330762532207 -0.0999256177635005 0.00458660589493649 0.0731115447301871 -0.119470843625423 -0.0134790992441095 0.0464009375510646 -0.0915558256430049 0.0053029607569006 -0.0487700204892701 -0.124568138144887 0.0023152830681801 -0.0734330762532208 -0.0999256177635004 0.00458660589493652 -0.0731115447301872 -0.119470843625423 -0.0134790992441096 -0.0464009375510647 -0.0915558256430046 0.00530296075690062 0.0880121325997141 -0.0801986351982905 0.00528128681319331 0.105700655889438 -0.0265026664726977 0.00970938306521279 0.114638373543234 -0.0725391546319032 -0.00778278196191425 0.0787452326862674 -0.044430950203517 0.00549944080242693 -0.0880121325997142 -0.0801986351982904 0.00528128681319322 -0.105700655889438 -0.0265026664726975 0.00970938306521278 -0.114638373543234 -0.0725391546319031 -0.00778278196191424 -0.0787452326862674 -0.0444309502035167 0.00549944080242692 0.101369152259014 -0.0176297647040334 0.00924655311388569 0.10536826680052 0.0155153780004531 0.00488100040593844 0.131472394227787 -0.0101062377337352 0.0018864918300709 0.0681373750535134 -0.000662853438295007 0.000135111472955253 -0.101369152259014 -0.0176297647040334 0.00924655311388571 -0.10536826680052 0.0155153780004532 0.00488100040593857 -0.131472394227787 -0.0101062377337352 0.00188649183007093 -0.0681373750535134 -0.000662853438294865 0.000135111472955253 0.100240764569342 0.0253120968683742 0.00484549030938018 0.101807324507156 0.0597851832194699 0.00117534265901708 0.130623867521089 0.0368956317282956 0.00601313222670478 0.0688628836213113 0.0422679140313857 0.00278335002804548 -0.100240764569342 0.0253120968683743 0.00484549030938016 -0.101807324507156 0.05978518321947 0.00117534265901708 -0.130623867521089 0.0368956317282959 0.00601313222670479 -0.0688628836213113 0.042267914031386 0.00278335002804547 0.104560577861526 0.0717546430789109 0.0013427438777332 0.108700369954894 0.120754409343859 -0.00098510887698856 0.139678788211478 0.0898199902786348 0.000293882847478375 0.0726698703939223 0.0985733699328564 0.00259061860571763 -0.104560577861526 0.0717546430789114 0.00134274387773317 -0.108700369954894 0.120754409343859 -0.000985108876988606 -0.139678788211478 0.0898199902786354 0.000293882847478292 -0.0726698703939221 0.0985733699328562 0.00259061860571775 0.101050919041369 0.126921686688004 -0.00407774128094356 0.110010540953072 0.183996922874182 -0.00980098852753092 0.139843969113774 0.147782593783594 -0.00808687972679066 0.0729758943127638 0.161668418609095 -0.00401759138710235 -0.101050919041369 0.126921686688004 -0.00407774128094362 -0.110010540953071 0.183996922874182 -0.00980098852753092 -0.139843969113774 0.147782593783595 -0.00808687972679068 -0.0729758943127636 0.161668418609095 -0.00401759138710227 241.960568499048
"RMCA RG 27840" 0.00373327266374697 -0.135687219831567 0.0030321539051565 0.0493855276853469 -0.126382214867197 0.00262128923507966 0.0300648162357925 -0.131305172778523 -0.025233187749532 0.0236688630760219 -0.104311372524961 0.00641166893069321 -0.00373327266374721 -0.135687219831567 0.00303215390515644 -0.049385527685347 -0.126382214867197 0.00262128923507965 -0.0300648162357928 -0.131305172778523 -0.025233187749532 -0.0236688630760221 -0.10431137252496 0.00641166893069326 0.0515944612040156 -0.121640662744509 0.00464141810575188 0.0765385407765716 -0.0988179259054002 0.00162353368329272 0.0737104718146904 -0.118251255674004 -0.0138709835887149 0.0525210762929139 -0.0887237410319454 0.0045646806303854 -0.0515944612040158 -0.121640662744509 0.00464141810575195 -0.0765385407765718 -0.0988179259054002 0.00162353368329284 -0.0737104718146906 -0.118251255674004 -0.0138709835887149 -0.0525210762929139 -0.0887237410319451 0.00456468063038538 0.0950164012364407 -0.0734564221286921 0.00491519956179904 0.109870587630784 -0.0226985058508189 0.00986856331208781 0.123443930766963 -0.0672821736122301 -0.00626806064632198 0.0792800100834942 -0.0404276731918948 0.00208389703695823 -0.0950164012364409 -0.0734564221286919 0.00491519956179909 -0.109870587630784 -0.0226985058508186 0.00986856331208794 -0.123443930766964 -0.0672821736122299 -0.0062680606463219 -0.0792800100834942 -0.0404276731918945 0.00208389703695825 0.105612110178518 -0.0139773997284351 0.00778280395922183 0.109634207886892 0.0171273662017592 0.00377825345346907 0.13504426513123 -0.00845288239326508 0.00425186275635549 0.0752328363992178 0.00476906671007693 -0.00252203879853112 -0.105612110178518 -0.013977399728435 0.00778280395922199 -0.109634207886892 0.0171273662017596 0.00377825345346908 -0.13504426513123 -0.00845288239326487 0.00425186275635559 -0.0752328363992178 0.00476906671007721 -0.0025220387985311 0.105015624913689 0.0268762740814586 0.00402461643638918 0.107852918860549 0.0587317218738927 0.00320366412244302 0.135847504363023 0.0345082821274878 0.00460936480389566 0.0733278765288937 0.0416367929937035 -0.00182754604624388 -0.105015624913689 0.0268762740814585 0.00402461643638938 -0.107852918860549 0.0587317218738928 0.00320366412244314 -0.135847504363023 0.0345082821274881 0.00460936480389571 -0.0733278765288937 0.0416367929937036 -0.00182754604624381 0.107391093596883 0.0677172806144649 0.00198279582538333 0.109107749039736 0.116920298852614 0.00143067121359238 0.141161904365351 0.0907055925768597 -0.000698497744620918 0.0751959901990236 0.0925571530758095 -0.00118721886215822 -0.107391093596883 0.0677172806144649 0.0019827958253834 -0.109107749039736 0.116920298852614 0.0014306712135925 -0.141161904365351 0.09070559257686 -0.000698497744620795 -0.0751959901990235 0.0925571530758098 -0.00118721886215823 0.0994550284992272 0.124403152779913 -0.00243995938867065 0.101629930217617 0.177831667438983 -0.00471730715586187 0.133915435991882 0.146521187508216 -0.00802821632342955 0.0660670078163775 0.151108785428203 -0.0040334206678703 -0.099455028499227 0.124403152779913 -0.00243995938867054 -0.101629930217617 0.177831667438983 -0.00471730715586179 -0.133915435991882 0.146521187508216 -0.00802821632342939 -0.0660670078163773 0.151108785428203 -0.00403342066787021 250.828700583112
"RMCA RG 29358" 0.00314814519944141 -0.122613774654994 0.000490972255156464 0.0459321222009464 -0.119438616707336 0.00480085886119232 0.0295381522210231 -0.12162061103092 -0.0328992257873869 0.0236242454106678 -0.094750098927219 0.00338222343660752 -0.0031481451994416 -0.122613774654994 0.000490972255156416 -0.0459321222009466 -0.119438616707336 0.00480085886119238 -0.0295381522210233 -0.12162061103092 -0.0328992257873869 -0.0236242454106679 -0.0947500989272191 0.00338222343660754 0.0494118521874454 -0.112800063161899 0.00662608916370722 0.0794729346559297 -0.0936880845890791 -0.00125795739581121 0.0711742230765517 -0.111066241398181 -0.0172226673136556 0.0607668678099818 -0.0741610500950623 0.000414421929380165 -0.0494118521874456 -0.112800063161899 0.00662608916370725 -0.0794729346559299 -0.093688084589079 -0.00125795739581115 -0.0711742230765518 -0.111066241398181 -0.0172226673136556 -0.060766867809982 -0.0741610500950623 0.000414421929380166 0.0973731770277913 -0.0719794584522771 0.00467113475002652 0.11619559020978 -0.0242966621604139 0.00924600812793748 0.122515031699854 -0.0660571137811634 -0.00929995409166708 0.0852340898531848 -0.0435156628801857 0.00625734568018113 -0.0973731770277914 -0.071979458452277 0.0046711347500266 -0.11619559020978 -0.0242966621604138 0.00924600812793755 -0.122515031699854 -0.0660571137811632 -0.00929995409166711 -0.0852340898531849 -0.0435156628801856 0.00625734568018115 0.114080507743843 -0.0160740751818233 0.0130057816719001 0.112368968454384 0.0107353601748312 0.0144602298662333 0.143180947563598 -0.00649323021766435 0.00738270674865682 0.0749270915698062 -0.0106833935300808 -0.00178451634878616 -0.114080507743843 -0.0160740751818232 0.0130057816719001 -0.112368968454384 0.0107353601748314 0.0144602298662334 -0.143180947563598 -0.00649323021766413 0.00738270674865686 -0.0749270915698062 -0.0106833935300807 -0.00178451634878614 0.111796599040346 0.0200874537202399 0.0143790689398742 0.118514055521599 0.0526616891861282 0.00759719607306329 0.141548134347223 0.0260616910490232 0.0096674095555183 0.0815769330022776 0.042057059620364 -0.000395915054575224 -0.111796599040346 0.0200874537202401 0.0143790689398743 -0.118514055521599 0.0526616891861283 0.00759719607306334 -0.141548134347223 0.0260616910490234 0.00966740955551826 -0.0815769330022775 0.0420570596203641 -0.000395915054575207 0.108207609190025 0.0660006282513416 0.00528655830874585 0.113377306639747 0.112304817668241 -0.00268265210348728 0.14619011828671 0.0836685860782824 0.00499413158306734 0.069787307976288 0.097929544405498 -0.014086357340243 -0.108207609190024 0.0660006282513417 0.0052865583087459 -0.113377306639747 0.112304817668241 -0.00268265210348721 -0.146190118286709 0.0836685860782827 0.00499413158306742 -0.0697873079762878 0.0979295444054981 -0.014086357340243 0.102468356546933 0.120302296699306 -0.00285840616435297 0.114027544507058 0.166930657349214 -0.00988553536720074 0.140893695763906 0.134354428420277 -0.00746955785467563 0.0726463519719697 0.156143924145551 -0.0128193921294073 -0.102468356546932 0.120302296699306 -0.00285840616435293 -0.114027544507058 0.166930657349214 -0.00988553536720072 -0.140893695763905 0.134354428420277 -0.00746955785467556 -0.0726463519719694 0.156143924145551 -0.0128193921294073 247.705793874313
"RMCA RG 31132" 0.0016333960775106 -0.127303945151555 0.00323604010441869 0.0474460338198198 -0.118508862478665 0.00199706585196448 0.0274900038479911 -0.125791836269855 -0.0257767857419326 0.0214589142135063 -0.0954740024631262 0.00590697590585327 -0.00163339607751077 -0.127303945151555 0.00323604010441868 -0.0474460338198199 -0.118508862478665 0.00199706585196446 -0.0274900038479913 -0.125791836269855 -0.0257767857419326 -0.0214589142135065 -0.0954740024631262 0.00590697590585328 0.0492392835642249 -0.116596703948455 0.00325915238388712 0.0785336651454058 -0.0937937443683943 0.00129272096934652 0.0712959089858977 -0.112497307508856 -0.0167867918812505 0.051963535177327 -0.081009983448198 0.00511183766985325 -0.0492392835642251 -0.116596703948455 0.00325915238388704 -0.0785336651454061 -0.0937937443683943 0.00129272096934643 -0.0712959089858979 -0.112497307508856 -0.0167867918812505 -0.0519635351773272 -0.081009983448198 0.00511183766985317 0.0919674937917715 -0.0795811384147702 0.00448993040739099 0.113236335264768 -0.0252828862910734 0.00986547273496474 0.122230301615829 -0.0693538912482323 -0.0141432947862663 0.0799005166584618 -0.0446954079884121 0.00565529859306174 -0.0919674937917715 -0.0795811384147701 0.00448993040739092 -0.113236335264768 -0.0252828862910732 0.00986547273496467 -0.122230301615829 -0.0693538912482322 -0.0141432947862664 -0.0799005166584619 -0.0446954079884119 0.00565529859306168 0.112337634470436 -0.0168019420228787 0.0106496074857648 0.111804611957704 0.0161570594458424 0.00905502980472405 0.141407948631658 -0.0059650721072996 -0.0017808095677721 0.0756601797527064 -0.00515982038355326 0.00389395445547054 -0.112337634470436 -0.0168019420228786 0.0106496074857647 -0.111804611957704 0.0161570594458426 0.00905502980472404 -0.141407948631658 -0.00596507210729937 -0.00178080956777216 -0.0756601797527065 -0.00515982038355313 0.00389395445547051 0.109716147275142 0.0210466860374849 0.00865152406034329 0.108116182717098 0.0577832714431713 0.00489926265958551 0.140857292449469 0.0372405681569746 0.0040610203311388 0.0737002421926094 0.0375193929424798 0.00120459101278712 -0.109716147275142 0.0210466860374851 0.0086515240603432 -0.108116182717098 0.0577832714431716 0.00489926265958541 -0.140857292449469 0.0372405681569748 0.00406102033113868 -0.0737002421926093 0.0375193929424799 0.00120459101278707 0.10815937938781 0.062694651248918 0.0036849498008322 0.110624101420799 0.114269396397829 0.00260138177311333 0.143025860349165 0.0856470076886847 -0.00317941933830331 0.0769403098078286 0.0897297107172974 0.00316659202808323 -0.10815937938781 0.0626946512489183 0.00368494980083222 -0.110624101420798 0.11426939639783 0.00260138177311332 -0.143025860349165 0.085647007688685 -0.0031794193383033 -0.0769403098078285 0.0897297107172976 0.00316659202808324 0.102184919761258 0.117335481633043 0.00597803495874547 0.110573893721943 0.179620201034016 -0.014626245538916 0.140381210197472 0.142752947891379 -0.0154255720505835 0.0685345096528176 0.156020169456202 -0.00694152408630419 -0.102184919761258 0.117335481633043 0.00597803495874549 -0.110573893721943 0.179620201034016 -0.014626245538916 -0.140381210197472 0.142752947891379 -0.0154255720505836 -0.0685345096528174 0.156020169456202 -0.00694152408630425 238.261309766636
"RMCA RG 31133" 0.00266196094462218 -0.13429732780014 -0.000474053331488369 0.0510523889931106 -0.127880094508542 0.000369754492623203 0.0294774358983305 -0.12974679863326 -0.0352133595907197 0.0247409099811669 -0.102217444277703 0.0015074661132277 -0.00266196094462242 -0.13429732780014 -0.000474053331488413 -0.0510523889931109 -0.127880094508542 0.000369754492623162 -0.0294774358983307 -0.12974679863326 -0.0352133595907197 -0.024740909981167 -0.102217444277703 0.0015074661132277 0.0523636173523286 -0.123739384336737 0.0048794314655242 0.0789570223461936 -0.100345570826463 0.00532301473409745 0.0758753532155304 -0.118225153803985 -0.0180790827289476 0.0518407104395999 -0.0904976468886216 0.00715513385053697 -0.0523636173523288 -0.123739384336737 0.0048794314655242 -0.0789570223461938 -0.100345570826462 0.0053230147340974 -0.0758753532155306 -0.118225153803985 -0.0180790827289476 -0.0518407104396 -0.0904976468886215 0.0071551338505369 0.0887036545948307 -0.0864605292149112 0.00741517355562356 0.105091930638126 -0.0308917813086528 0.0145291564754259 0.117987628546152 -0.0751935891988307 -0.0094180477519281 0.0768374732599719 -0.0528821367444987 0.0104184527993725 -0.0887036545948307 -0.0864605292149111 0.00741517355562351 -0.105091930638127 -0.0308917813086527 0.0145291564754259 -0.117987628546152 -0.0751935891988306 -0.0094180477519281 -0.0768374732599719 -0.0528821367444986 0.0104184527993725 0.102739188640395 -0.0197486252353302 0.0155624044628979 0.103901569728117 0.0137139897226295 0.00959499896048246 0.132600195990654 -0.00999575740709433 -0.000632969793098984 0.0674036020362854 -0.00397650295211275 0.00220199400717828 -0.102739188640395 -0.01974862523533 0.0155624044628979 -0.103901569728117 0.0137139897226296 0.00959499896048247 -0.132600195990654 -0.00999575740709423 -0.000632969793099048 -0.0674036020362854 -0.00397650295211268 0.00220199400717818 0.0983810599857465 0.0236731911415311 0.00809310131536475 0.0975473595344634 0.0602088265001686 0.00555534663158304 0.129257612405592 0.0392556420360184 0.00419750018213589 0.0623686607037581 0.0397066843291308 0.00251780936791375 -0.0983810599857465 0.0236731911415312 0.00809310131536472 -0.0975473595344633 0.0602088265001687 0.00555534663158307 -0.129257612405592 0.0392556420360186 0.00419750018213587 -0.062368660703758 0.0397066843291309 0.00251780936791375 0.104321088993335 0.068367940362009 0.00541128514744337 0.104521563629707 0.124239923570506 -0.00165271563309113 0.139902364420305 0.0940941552466107 -0.00334371808060224 0.0701043593877746 0.0974743212510892 0.00115199133643326 -0.104321088993335 0.0683679403620091 0.0054112851474434 -0.104521563629707 0.124239923570506 -0.00165271563309111 -0.139902364420305 0.0940941552466108 -0.00334371808060226 -0.0701043593877744 0.0974743212510893 0.00115199133643325 0.0941396562161552 0.129583637381966 -0.00353676669756622 0.0960798778025995 0.191053523478971 -0.0125747689783189 0.12941216657181 0.1571735181715 -0.0129357961352207 0.0617756031797699 0.16755298994475 -0.00802273617688235 -0.094139656216155 0.129583637381966 -0.00353676669756624 -0.0960798778025992 0.191053523478971 -0.0125747689783189 -0.12941216657181 0.157173518171501 -0.0129357961352207 -0.0617756031797696 0.16755298994475 -0.00802273617688243 230.878310998998
"RMCA RG 34476" 0.00251823233169934 -0.124382585944732 0.00388957999572616 0.0507273727977357 -0.115994462501512 0.00622989777977699 0.0299711478798408 -0.114573000145554 -0.0341650561403183 0.0222994985017474 -0.0975210674320457 0.0107586390000662 -0.0025182323316995 -0.124382585944732 0.00388957999572607 -0.0507273727977358 -0.115994462501511 0.00622989777977693 -0.029971147879841 -0.114573000145554 -0.0341650561403184 -0.0222994985017476 -0.0975210674320457 0.0107586390000663 0.0538542332471891 -0.110908392939596 0.00871123613547566 0.0806028354445706 -0.0890787059429953 0.00220701173898678 0.0725554538650699 -0.104250123969126 -0.0206745935868812 0.0556332977362793 -0.0770623562265063 0.00893567194983742 -0.0538542332471892 -0.110908392939595 0.00871123613547562 -0.0806028354445708 -0.0890787059429951 0.00220701173898686 -0.07255545386507 -0.104250123969126 -0.0206745935868812 -0.0556332977362794 -0.0770623562265062 0.00893567194983741 0.0898641008336405 -0.0820449289884709 0.00183515177275279 0.110709028156496 -0.0306248238755416 0.0105650569848433 0.115852403892263 -0.0736123994502195 -0.0220965084722078 0.079514739496097 -0.0478148423936371 0.00632216294973615 -0.0898641008336406 -0.0820449289884708 0.00183515177275284 -0.110709028156496 -0.0306248238755414 0.0105650569848433 -0.115852403892263 -0.0736123994502194 -0.0220965084722078 -0.0795147394960971 -0.047814842393637 0.00632216294973615 0.109042412695781 -0.0230369795572781 0.0136578870454094 0.112528305280918 0.0122145521159724 0.0113360415240127 0.136039331679731 -0.014612926517729 -0.00155948284058604 0.0751748672906362 -0.00676233231755594 0.00393847581406764 -0.109042412695781 -0.0230369795572779 0.0136578870454094 -0.112528305280918 0.0122145521159726 0.0113360415240128 -0.136039331679731 -0.0146129265177289 -0.00155948284058608 -0.0751748672906362 -0.00676233231755588 0.00393847581406764 0.108468575063942 0.0184190901527102 0.00946676953122479 0.11293195049537 0.0575768705834125 0.00915581537781932 0.139060758143178 0.0299434309458528 0.00270364894155865 0.077634939203456 0.0384584092338287 -0.000947055396545959 -0.108468575063942 0.0184190901527104 0.00946676953122476 -0.11293195049537 0.0575768705834126 0.00915581537781937 -0.139060758143178 0.0299434309458529 0.00270364894155855 -0.077634939203456 0.0384584092338289 -0.000947055396546092 0.109406772773121 0.0649804241325181 0.00808058710488756 0.116502691833772 0.114700577263929 0.00270520629722244 0.144574445386062 0.0839580470241753 -0.00120884638681675 0.0795254189368624 0.0954334462185681 -0.00414454476978065 -0.109406772773121 0.0649804241325184 0.00808058710488765 -0.116502691833772 0.114700577263929 0.00270520629722244 -0.144574445386062 0.0839580470241755 -0.00120884638681673 -0.0795254189368623 0.0954334462185682 -0.00414454476978056 0.107859524270941 0.120659586801644 0.00027274702884148 0.112502338640636 0.176027882074231 -0.0111363061146488 0.144532131460881 0.145921792797889 -0.0135764823764958 0.0749496093623854 0.153985818857765 -0.0112627108879636 -0.107859524270941 0.120659586801644 0.00027274702884149 -0.112502338640635 0.176027882074231 -0.0111363061146488 -0.14453213146088 0.145921792797889 -0.0135764823764957 -0.0749496093623852 0.153985818857765 -0.0112627108879638 242.784958838578
"RMCA RG 806" 0.00299896880714323 -0.132895928324119 0.00385598613795008 0.0447908038130369 -0.124955037207118 0.0071372272872261 0.0308194553780938 -0.137379336978259 -0.0281612260156476 0.0203985489153328 -0.106107759915382 0.00366494191212485 -0.00299896880714345 -0.132895928324119 0.00385598613795005 -0.0447908038130371 -0.124955037207118 0.00713722728722619 -0.030819455378094 -0.137379336978259 -0.0281612260156476 -0.0203985489153329 -0.106107759915382 0.00366494191212485 0.04812434908666 -0.116729371964145 0.00530604804172904 0.0735929836886091 -0.0957944561912259 0.00131804004836154 0.0717796801088629 -0.116295465458443 -0.0126682074963646 0.0506731221017091 -0.0872621876771734 0.00194570286818786 -0.0481243490866602 -0.116729371964145 0.00530604804172905 -0.0735929836886093 -0.0957944561912259 0.00131804004836152 -0.0717796801088631 -0.116295465458442 -0.0126682074963646 -0.0506731221017093 -0.0872621876771732 0.00194570286818794 0.0875138888669826 -0.0779259698105159 0.000980282864841344 0.110084550980841 -0.0193663311099133 0.00371960162155146 0.1209565217332 -0.0728739012535799 -0.00681904686389524 0.076669840262038 -0.0436274233615435 -0.00230836075064922 -0.0875138888669827 -0.0779259698105158 0.000980282864841412 -0.110084550980841 -0.0193663311099131 0.00371960162155154 -0.1209565217332 -0.0728739012535797 -0.00681904686389515 -0.0766698402620381 -0.0436274233615434 -0.00230836075064917 0.104676886916048 -0.0123449980792776 0.0113953791115419 0.107389667746847 0.0183929784607063 0.0120611418740425 0.132858354655164 -0.00431027675446509 0.00532658651377468 0.0724122014629675 0.00142187947579195 -2.68962719095094e-05 -0.104676886916048 -0.0123449980792774 0.011395379111542 -0.107389667746847 0.0183929784607065 0.0120611418740426 -0.132858354655164 -0.00431027675446479 0.00532658651377468 -0.0724122014629675 0.00142187947579203 -2.68962719094704e-05 0.102854659951793 0.0232961405287326 0.00842302018507982 0.106968443156075 0.0589668339621235 0.00527339656341402 0.133322774879129 0.0323789871841216 0.00482857206143339 0.0727802450045413 0.0422153653075478 -0.00390665019536204 -0.102854659951793 0.0232961405287327 0.00842302018507993 -0.106968443156075 0.0589668339621236 0.00527339656341405 -0.133322774879129 0.0323789871841217 0.00482857206143344 -0.0727802450045413 0.042215365307548 -0.00390665019536204 0.105802992377215 0.0678017291371241 0.00118016457458638 0.112277405272781 0.115190710199625 0.00511495258632765 0.139854889170477 0.0874766797103281 -0.000758023585153691 0.0763016859834855 0.0978498361251365 -0.0046330744571374 -0.105802992377215 0.0678017291371242 0.00118016457458642 -0.112277405272781 0.115190710199625 0.00511495258632762 -0.139854889170477 0.0874766797103283 -0.00075802358515357 -0.0763016859834853 0.0978498361251367 -0.00463307445713739 0.103372543849126 0.122185859703476 0.0038524195317685 0.111779953734129 0.175702229415322 -0.0082537684305987 0.137810517951403 0.146118649938417 -0.00933758051049259 0.075009121541088 0.158870564936707 -0.00851062920673201 -0.103372543849125 0.122185859703476 0.00385241953176859 -0.111779953734128 0.175702229415323 -0.0082537684305986 -0.137810517951403 0.146118649938417 -0.0093375805104925 -0.0750091215410877 0.158870564936707 -0.00851062920673198 244.494981280188
"RMCA RG 807" 0.0045926255453943 -0.126338576917101 0.00266896675770919 0.0457639541331533 -0.116648460000018 0.00249763591376653 0.0302667878105818 -0.127470785609033 -0.0228857318674796 0.0228468538473779 -0.0972211175983829 0.000977171573131826 -0.00459262554539446 -0.126338576917101 0.00266896675770919 -0.0457639541331534 -0.116648460000018 0.00249763591376657 -0.030266787810582 -0.127470785609033 -0.0228857318674797 -0.022846853847378 -0.0972211175983828 0.000977171573131658 0.0487197560368956 -0.110169350533766 0.00357105135519178 0.0759637402544827 -0.0935862173237614 0.00197390274738946 0.0712300616694207 -0.114071215497878 -0.0127979436051731 0.0532497451288228 -0.0817804211308495 0.00368198085960818 -0.0487197560368957 -0.110169350533766 0.00357105135519191 -0.0759637402544829 -0.0935862173237614 0.00197390274738939 -0.0712300616694208 -0.114071215497877 -0.012797943605173 -0.0532497451288228 -0.0817804211308494 0.00368198085960822 0.0940282547267149 -0.0798185469584501 0.00248890477564635 0.10985635069166 -0.0276471932255198 0.00677306022212729 0.1218976894207 -0.0728601425793265 -0.0103918337819557 0.0798603242857473 -0.0482698525718597 0.00312666336890111 -0.094028254726715 -0.0798185469584502 0.00248890477564658 -0.10985635069166 -0.0276471932255196 0.00677306022212746 -0.1218976894207 -0.0728601425793262 -0.0103918337819556 -0.0798603242857474 -0.0482698525718593 0.00312666336890104 0.111328716019681 -0.0209372967841128 0.0109673517953337 0.112386655614755 0.0128197991977688 0.0119554063437833 0.137318062312104 -0.00832738678973276 0.00191077149408727 0.0787069804970353 -0.00534096901930662 0.0031438285973517 -0.111328716019681 -0.0209372967841125 0.0109673517953336 -0.112386655614755 0.0128197991977689 0.0119554063437833 -0.137318062312104 -0.0083273867897326 0.00191077149408722 -0.0787069804970353 -0.00534096901930651 0.00314382859735187 0.10471043296824 0.0190925778274789 0.00922108181395574 0.104355136221909 0.058477595168433 0.00580750237873299 0.131144184572691 0.0361337066515029 0.00602631072087392 0.0779099806258442 0.0386077175884071 -0.0016840551969853 -0.10471043296824 0.019092577827479 0.00922108181395581 -0.104355136221909 0.0584775951684333 0.00580750237873295 -0.131144184572691 0.0361337066515033 0.00602631072087393 -0.0779099806258441 0.0386077175884072 -0.00168405519698535 0.10897541246252 0.0662674450973286 0.00315360413316278 0.114070136312853 0.113466476160965 -0.00304831567082767 0.142705371010065 0.0882097407916456 -0.00386619870228212 0.0810772546561258 0.0950433523444822 -0.00200401528124539 -0.10897541246252 0.0662674450973287 0.00315360413316292 -0.114070136312853 0.113466476160965 -0.00304831567082755 -0.142705371010065 0.0882097407916459 -0.00386619870228197 -0.0810772546561257 0.0950433523444823 -0.0020040152812454 0.104037628792471 0.126413801011271 -0.00365823432471811 0.111475618591296 0.176099006899525 -0.00623075299489737 0.139640744388902 0.145607993253889 -0.00658488327764681 0.0751311704295436 0.154248320546398 -0.00679323014754316 -0.10403762879247 0.126413801011271 -0.00365823432471805 -0.111475618591296 0.176099006899525 -0.00623075299489732 -0.139640744388901 0.145607993253889 -0.00658488327764656 -0.0751311704295434 0.154248320546398 -0.00679323014754319 251.00805090758
"RMCA RG 812" 0.00326626047205781 -0.131928358027094 0.00796756986589812 0.0475288937988998 -0.123875342841174 0.00805633017932805 0.0305929004189564 -0.136906385163187 -0.0197064446440572 0.022584332549969 -0.103182821511236 0.00373469398710189 -0.00326626047205802 -0.131928358027094 0.00796756986589809 -0.0475288937989 -0.123875342841174 0.00805633017932807 -0.0305929004189566 -0.136906385163187 -0.0197064446440571 -0.0225843325499692 -0.103182821511236 0.00373469398710198 0.0493044458806218 -0.118630358023939 0.0096787770762301 0.0773505980301201 -0.0970888995404213 0.00479501856484909 0.0722180457408193 -0.117865336852389 -0.0115605062357001 0.0520004307883677 -0.0828260707151432 -0.00425607224891073 -0.049304445880622 -0.118630358023938 0.00967877707623007 -0.0773505980301203 -0.097088899540421 0.00479501856484905 -0.0722180457408194 -0.117865336852389 -0.0115605062357002 -0.0520004307883679 -0.0828260707151434 -0.00425607224891074 0.0925852110871187 -0.0793868732871474 0.00327049422137503 0.109529871731623 -0.0286188144498627 0.00718169764602716 0.124429359258875 -0.0665714481250261 -0.0109510192660673 0.0798438095903752 -0.0473065800696589 0.000418222607746848 -0.0925852110871188 -0.0793868732871475 0.00327049422137497 -0.109529871731623 -0.0286188144498625 0.0071816976460272 -0.124429359258875 -0.0665714481250258 -0.0109510192660674 -0.0798438095903753 -0.0473065800696589 0.0004182226077469 0.105715575748948 -0.0202330101622145 0.00916456546025386 0.106268519909571 0.0149925409302119 0.00319398324410788 0.132919844068917 -0.00583641562181704 -0.0026592907674732 0.074313263092857 -0.00156124411964574 -0.00114739721441236 -0.105715575748948 -0.0202330101622143 0.00916456546025377 -0.106268519909571 0.0149925409302121 0.00319398324410773 -0.132919844068917 -0.00583641562181696 -0.00265929076747315 -0.074313263092857 -0.00156124411964572 -0.00114739721441248 0.0953176258382251 0.0233585107981045 0.00261889585153622 0.105864122587691 0.0594354181595621 0.00325981909812313 0.126794486930396 0.0283515004801133 -0.00292655075177525 0.0719869162649742 0.0491946198654478 -0.0070104129738531 -0.0953176258382251 0.0233585107981047 0.00261889585153626 -0.105864122587691 0.0594354181595622 0.00325981909812313 -0.126794486930396 0.0283515004801136 -0.00292655075177517 -0.0719869162649741 0.0491946198654481 -0.00701041297385314 0.100192557827909 0.0705784277602435 0.00182627182866163 0.111187730394256 0.115805443273298 0.00450283131360633 0.136685061102117 0.0864662731255738 -0.000559535125013125 0.0735504407370166 0.10268576679435 -0.00149385081275171 -0.100192557827909 0.0705784277602437 0.00182627182866166 -0.111187730394256 0.115805443273298 0.00450283131360627 -0.136685061102117 0.0864662731255742 -0.000559535125013125 -0.0735504407370164 0.102685766794351 -0.00149385081275166 0.103665510297361 0.123379055367368 0.00324233441476449 0.111846831990224 0.178848434072782 -0.00193543981151842 0.139542002386969 0.145803960549414 -0.00654109062259863 0.0748379283393511 0.162918007333485 -0.00216389488547968 -0.103665510297361 0.123379055367369 0.00324233441476437 -0.111846831990223 0.178848434072782 -0.00193543981151866 -0.139542002386968 0.145803960549414 -0.00654109062259874 -0.0748379283393508 0.162918007333485 -0.00216389488547961 247.663553086236
"RMCA RG 813" 0.00239392451666418 -0.125904546950742 0.00764240311648765 0.0442700467099696 -0.116623734787553 0.00254148010435584 0.0275790753572519 -0.125594398053903 -0.0323310433118971 0.0209961464589135 -0.0954728941094944 0.00244407208678768 -0.0023939245166643 -0.125904546950742 0.00764240311648753 -0.0442700467099698 -0.116623734787553 0.00254148010435587 -0.027579075357252 -0.125594398053903 -0.0323310433118969 -0.0209961464589136 -0.0954728941094944 0.00244407208678769 0.048338042966863 -0.11414866365705 0.00312985388162946 0.0729915333540679 -0.0932960733127461 0.00503487859533901 0.0713057829026534 -0.112263737660758 -0.0127192665494123 0.0478510723970553 -0.0836369312752356 0.00228322241566126 -0.0483380429668631 -0.11414866365705 0.0031298538816294 -0.072991533354068 -0.0932960733127459 0.00503487859533889 -0.0713057829026535 -0.112263737660758 -0.0127192665494124 -0.0478510723970554 -0.0836369312752354 0.00228322241566132 0.092369747672437 -0.0804004886675739 0.00474330354596823 0.112014976902118 -0.0273256427157452 0.0103512964172833 0.122121659007868 -0.0709370033434038 -0.0137871695739846 0.078601043820285 -0.0464565228081564 0.00557014622283939 -0.0923697476724371 -0.0804004886675738 0.00474330354596834 -0.112014976902118 -0.0273256427157449 0.0103512964172833 -0.122121659007868 -0.0709370033434036 -0.0137871695739846 -0.0786010438202851 -0.0464565228081563 0.00557014622283948 0.110732023601915 -0.0208750887543185 0.0119091322110964 0.106513491368876 0.0121894137719058 0.0129913512266408 0.139060077016305 -0.00637158461724616 0.0030356399956595 0.0761161198986369 -0.0104994382731508 0.00468973606375238 -0.110732023601915 -0.0208750887543184 0.0119091322110966 -0.106513491368876 0.0121894137719061 0.0129913512266409 -0.139060077016305 -0.00637158461724595 0.00303563999565953 -0.076116119898637 -0.0104994382731506 0.00468973606375244 0.108417672365747 0.0200182052108296 0.013123490280419 0.105004059688645 0.054951777762802 0.00417441511255494 0.138799003165438 0.0348009599488017 0.00709032032256892 0.0706429563012222 0.0387514336202632 -0.00887871446230643 -0.108417672365747 0.02001820521083 0.013123490280419 -0.105004059688645 0.0549517777628022 0.00417441511255488 -0.138799003165438 0.034800959948802 0.0070903203225689 -0.0706429563012221 0.0387514336202632 -0.00887871446230642 0.109108107713761 0.0676773396681819 0.003427778549032 0.113444394025377 0.114457119162722 0.00112270049715283 0.146258090072295 0.087050166615535 -0.00196424029077644 0.0730099766512389 0.0996372721073859 -0.0165977947500901 -0.109108107713761 0.0676773396681821 0.00342777854903195 -0.113444394025377 0.114457119162722 0.00112270049715276 -0.146258090072295 0.0870501666155352 -0.00196424029077647 -0.0730099766512388 0.099637272107386 -0.0165977947500901 0.103759760314901 0.122215180594738 -0.00173275777761351 0.113597568669657 0.175510437232294 -0.0011183209558179 0.143081097576353 0.143867659542674 -0.00689556931377595 0.0730447931800451 0.158679783748943 -0.00928034365955342 -0.103759760314901 0.122215180594738 -0.00173275777761353 -0.113597568669657 0.175510437232294 -0.00111832095581785 -0.143081097576353 0.143867659542674 -0.00689556931377599 -0.073044793180045 0.158679783748943 -0.0092803436595534 229.785409435975
"RMCA RG 995" 0.00258114012639328 -0.1209338889564 0.00612883296549153 0.0461805062623126 -0.120410169774536 0.00675817109417436 0.0270903459002763 -0.131572636255621 -0.0166153537893862 0.0267482352579767 -0.0949685490154931 0.000363520091757819 -0.00258114012639347 -0.1209338889564 0.00612883296549156 -0.0461805062623128 -0.120410169774536 0.0067581710941742 -0.0270903459002765 -0.13157263625562 -0.0166153537893862 -0.0267482352579769 -0.094968549015493 0.000363520091757813 0.0479638977286181 -0.112242797619712 0.00661684320511269 0.0782701909829923 -0.0954333679659574 -0.00200590907732076 0.0693723670586717 -0.115853687722438 -0.0127522984538108 0.0589222206294929 -0.0799417603210387 0.0013250158302512 -0.0479638977286183 -0.112242797619712 0.00661684320511273 -0.0782701909829925 -0.0954333679659572 -0.00200590907732084 -0.0693723670586719 -0.115853687722438 -0.0127522984538108 -0.0589222206294931 -0.0799417603210387 0.0013250158302511 0.0978518070870294 -0.0754661904282182 0.00103971357545155 0.114516840398054 -0.0263499854458175 0.00355534509920363 0.122007868296676 -0.0651076641787195 -0.0144117973399341 0.0884074080105343 -0.0448443506890498 0.00332833110625783 -0.0978518070870296 -0.075466190428218 0.00103971357545155 -0.114516840398054 -0.0263499854458174 0.00355534509920362 -0.122007868296677 -0.0651076641787192 -0.0144117973399341 -0.0884074080105344 -0.0448443506890495 0.00332833110625772 0.10879012887539 -0.0188073805569761 0.00711510093319973 0.112092780798704 0.0149709774846983 0.00604635069078997 0.137231589055788 -0.00642412856535804 -0.0011601617771422 0.0792042996532335 0.00107605870602562 0.00618058893292153 -0.108790128875391 -0.0188073805569759 0.00711510093319969 -0.112092780798704 0.0149709774846985 0.00604635069078978 -0.137231589055788 -0.00642412856535792 -0.00116016177714226 -0.0792042996532335 0.00107605870602572 0.00618058893292147 0.105048416725433 0.0225107522722185 0.00845106544988218 0.10834552994062 0.0496597749452954 0.0068582777093087 0.13718294715871 0.0317814332191909 0.00253957352529442 0.0769309878423313 0.040290696787366 0.00120523443510322 -0.105048416725433 0.0225107522722186 0.00845106544988213 -0.10834552994062 0.0496597749452956 0.00685827770930869 -0.13718294715871 0.0317814332191911 0.00253957352529439 -0.0769309878423312 0.0402906967873661 0.00120523443510311 0.106025757204849 0.0662790442705281 0.00433327977400727 0.119516230605892 0.110934148965617 0.00179406312265557 0.143991714278504 0.0790318565089441 0.00296510945983332 0.0761553610005929 0.103896423557373 -0.0101864833647912 -0.106025757204849 0.0662790442705284 0.0043332797740073 -0.119516230605892 0.110934148965617 0.0017940631226555 -0.143991714278504 0.0790318565089444 0.00296510945983327 -0.0761553610005928 0.103896423557373 -0.0101864833647912 0.0992237875841228 0.123972536461838 -0.00887412285105228 0.116155526050719 0.169279293396985 -0.00322092692389263 0.141141154628398 0.135921229889486 -0.00619367619228264 0.0763844529369949 0.158752331029767 -0.0011836872310816 -0.0992237875841226 0.123972536461838 -0.0088741228510524 -0.116155526050719 0.169279293396985 -0.00322092692389266 -0.141141154628398 0.135921229889486 -0.00619367619228269 -0.0763844529369946 0.158752331029767 -0.00118368723108162 253.505515355996
"USNM 260582" 0.000348608794719696 -0.128172285494696 -0.00319920398742105 0.0446062277666608 -0.121835278732884 0.00246801117626616 0.0272500774598009 -0.119676016709523 -0.0357723475128798 0.019682134309956 -0.100436415363834 0.000556991632812573 -0.000348608794720017 -0.128172285494696 -0.00319920398742094 -0.044606227766661 -0.121835278732884 0.00246801117626625 -0.0272500774598012 -0.119676016709523 -0.03577234751288 -0.0196821343099561 -0.100436415363834 0.000556991632812625 0.0455883946027094 -0.119311538945672 0.00415494439872892 0.0749006714025891 -0.102196285688952 0.00915012800825436 0.0700936458281005 -0.113518456523816 -0.0199498703037466 0.0501007933560218 -0.0838362578729767 0.0019254945832557 -0.0455883946027096 -0.119311538945672 0.00415494439872886 -0.0749006714025893 -0.102196285688953 0.00915012800825436 -0.0700936458281008 -0.113518456523816 -0.0199498703037467 -0.0501007933560219 -0.0838362578729768 0.00192549458325577 0.0884383234166815 -0.0858979478948227 0.0141933922634849 0.110537143708228 -0.0346950471794678 0.00636680273701897 0.112921817170389 -0.08139471982701 -0.00902237552228151 0.0831627664370679 -0.0458425825212075 0.00938931263268658 -0.0884383234166817 -0.0858979478948225 0.0141933922634848 -0.110537143708228 -0.0346950471794675 0.00636680273701893 -0.112921817170389 -0.0813947198270101 -0.00902237552228122 -0.083162766437068 -0.0458425825212075 0.00938931263268654 0.101416092893705 -0.0180113527928636 0.0140822551970761 0.112713335029954 0.0161615367179466 0.0129161389960304 0.131319546303713 -0.0178986401670099 0.00275511020761628 0.0738499264411436 0.00522110821689468 0.00631306160418581 -0.101416092893705 -0.0180113527928636 0.0140822551970761 -0.112713335029954 0.0161615367179466 0.0129161389960305 -0.131319546303713 -0.0178986401670093 0.00275511020761605 -0.0738499264411436 0.00522110821689462 0.00631306160418592 0.10266010387276 0.0224909050485983 0.00913998668591677 0.112169715436047 0.0587096423320628 0.00826481639755083 0.135002600923008 0.0279166522359915 0.00468841256254917 0.0732279325298541 0.0450554921393197 0.00220736268623798 -0.10266010387276 0.0224909050485982 0.00913998668591694 -0.112169715436047 0.0587096423320631 0.00826481639755085 -0.135002600923008 0.0279166522359917 0.00468841256254921 -0.073227932529854 0.04505549213932 0.0022073626862379 0.104766240570444 0.0684051627306302 0.00511593447150963 0.109177115344068 0.121302485973945 0.000222297040900468 0.139353964152111 0.0906031231781099 -0.00543448803383429 0.0722667499840839 0.101242978709207 -0.00538314115040093 -0.104766240570444 0.0684051627306306 0.00511593447150944 -0.109177115344068 0.121302485973946 0.000222297040900459 -0.139353964152111 0.09060312317811 -0.00543448803383425 -0.0722667499840838 0.101242978709207 -0.00538314115040096 0.100348828327251 0.124293204322646 -0.00135366577965078 0.108350931929828 0.181152701787457 -0.0120158123961429 0.136520077678725 0.147500069143381 -0.0138584177627356 0.0701546717231614 0.162667763178546 -0.00792113083298918 -0.100348828327251 0.124293204322646 -0.00135366577965082 -0.108350931929828 0.181152701787457 -0.0120158123961429 -0.136520077678725 0.147500069143381 -0.0138584177627353 -0.070154671723161 0.162667763178546 -0.00792113083298934 261.918731096429
"RMCA 86.044-M-001" 0.000884371502455524 -0.129762104165137 0.000335682509908845 0.045651975692573 -0.12267814981539 0.00189534778958689 0.0282172220450839 -0.127972739087373 -0.024156963045979 0.0224004500942295 -0.101018681233712 0.00395707282265375 -0.000884371502455707 -0.129762104165137 0.000335682509908824 -0.0456519756925731 -0.12267814981539 0.00189534778958692 -0.028217222045084 -0.127972739087373 -0.0241569630459789 -0.0224004500942296 -0.101018681233712 0.00395707282265379 0.0484059458185349 -0.123186954398153 0.00192133532279931 0.0750383886882274 -0.0982368861450083 0.00128870374595191 0.0707600439937116 -0.117936784724308 -0.0149198397118657 0.0508928888503896 -0.0891923096380393 0.00331668110879224 -0.0484059458185351 -0.123186954398152 0.00192133532279935 -0.0750383886882274 -0.0982368861450081 0.00128870374595201 -0.0707600439937118 -0.117936784724307 -0.0149198397118656 -0.0508928888503897 -0.0891923096380392 0.00331668110879232 0.0863458518616018 -0.0890822475432377 -0.00117140638194246 0.110711446163052 -0.0183285837100747 0.0118346876212039 0.120690629148435 -0.0853416630876577 -0.0197432833003784 0.0773204254713036 -0.0412910781584341 0.00511424181217102 -0.0863458518616019 -0.0890822475432375 -0.00117140638194241 -0.110711446163052 -0.0183285837100745 0.011834687621204 -0.120690629148435 -0.0853416630876574 -0.0197432833003784 -0.0773204254713037 -0.0412910781584339 0.00511424181217112 0.109945932824561 -0.0120090909615078 0.0127176242295956 0.109281642588666 0.0188609520118451 0.0120329516729869 0.138238711415997 -0.00228372453003851 0.00748870802630564 0.0774927738244221 -0.0019988554382087 0.00643752621328523 -0.109945932824561 -0.0120090909615076 0.0127176242295957 -0.109281642588666 0.0188609520118453 0.012032951672987 -0.138238711415997 -0.00228372453003827 0.00748870802630581 -0.077492773824422 -0.00199885543820856 0.00643752621328534 0.106525852576042 0.024763331921378 0.010946964159729 0.105746197495445 0.0588226002009518 0.00659826290844938 0.136795389561453 0.0415391070454981 0.00543161805720341 0.0734193176351857 0.0412376938364515 0.000737136425437578 -0.106525852576042 0.0247633319213782 0.0109469641597292 -0.105746197495445 0.058822600200952 0.00659826290844952 -0.136795389561453 0.0415391070454984 0.00543161805720356 -0.0734193176351857 0.0412376938364516 0.000737136425437655 0.104038554927496 0.066793643689464 0.00370347795167159 0.106299207841051 0.116614960971527 -0.000504902810617392 0.135868881166956 0.0898418312492983 0.00204907121266766 0.0754719181518119 0.0971763758475129 -0.000114825757359904 -0.104038554927496 0.0667936436894642 0.00370347795167171 -0.106299207841051 0.116614960971527 -0.00050490281061729 -0.135868881166956 0.0898418312492986 0.00204907121266775 -0.0754719181518117 0.097176375847513 -0.000114825757359806 0.0967829194949149 0.123019386447388 -0.00336190290980173 0.105145302515848 0.174199386138183 -0.0130284286821131 0.129762711191244 0.147833036332365 -0.00900827421907875 0.0741093516109229 0.159617546944415 -0.0117972667712653 -0.0967829194949147 0.123019386447388 -0.00336190290980169 -0.105145302515848 0.174199386138183 -0.013028428682113 -0.129762711191244 0.147833036332365 -0.00900827421907866 -0.0741093516109227 0.159617546944415 -0.0117972667712652 258.141695007117
"RMCA 86.044-M-005" 0.00139769018357411 -0.131512457069304 0.00521106832160611 0.0436749015029837 -0.125803107719925 0.00286223619267091 0.0262227502966685 -0.129236196589139 -0.0299319069829241 0.0218477643781819 -0.105334324221745 0.0088290102531584 -0.00139769018357429 -0.131512457069304 0.00521106832160615 -0.0436749015029838 -0.125803107719925 0.00286223619267095 -0.0262227502966686 -0.129236196589139 -0.0299319069829242 -0.021847764378182 -0.105334324221744 0.00882901025315843 0.0444221571175654 -0.122050817364491 0.00612913238069896 0.0718457591548611 -0.10257605420956 -0.000154089173267339 0.0645974130600296 -0.122255683606473 -0.0157561918678516 0.0496393586500307 -0.0883740557011092 0.00695040633882433 -0.0444221571175655 -0.122050817364491 0.00612913238069899 -0.0718457591548612 -0.10257605420956 -0.000154089173267251 -0.0645974130600297 -0.122255683606473 -0.0157561918678514 -0.0496393586500308 -0.0883740557011091 0.00695040633882437 0.0863839769005919 -0.0842409673585093 -0.00582017250958333 0.109113650742471 -0.0116739304961144 0.0109549914283025 0.128794721826844 -0.0758796511982272 -0.0214175524713792 0.0797921221641997 -0.0357732392005919 0.00375755535924021 -0.086383976900592 -0.0842409673585092 -0.00582017250958322 -0.109113650742471 -0.0116739304961142 0.0109549914283026 -0.128794721826845 -0.075879651198227 -0.0214175524713791 -0.0797921221641998 -0.0357732392005918 0.00375755535924027 0.109790604183194 -0.00620483755321637 0.0105280310069601 0.115954556086009 0.0228749995655199 0.0105324826166762 0.138825588806286 -0.00410634371980008 0.00637388051240659 0.082442402534802 0.00907383266110456 0.0040380923937795 -0.109790604183194 -0.0062048375532162 0.0105280310069602 -0.115954556086009 0.0228749995655201 0.0105324826166763 -0.138825588806286 -0.00410634371979985 0.00637388051240666 -0.082442402534802 0.0090738326611047 0.00403809239377958 0.102430376623946 0.0275458393371375 0.00862139021779409 0.107821461378298 0.0581097960679044 0.00954345426403383 0.134295596557776 0.0362521644240877 0.0053454776183163 0.0751799026507469 0.0477059166510709 0.00172294115997725 -0.102430376623946 0.0275458393371377 0.00862139021779419 -0.107821461378298 0.0581097960679046 0.0095434542640339 -0.134295596557776 0.0362521644240879 0.00534547761831636 -0.0751799026507468 0.047705916651071 0.00172294115997733 0.101449185405167 0.0656145817797468 0.00659341150910212 0.110416628144164 0.113587450254938 -0.00162402787549047 0.13673168316166 0.0846081238935514 0.00283412709023215 0.0772270811177831 0.0958521902713418 -0.00346255525347868 -0.101449185405167 0.065614581779747 0.00659341150910214 -0.110416628144164 0.113587450254939 -0.00162402787549038 -0.13673168316166 0.0846081238935517 0.00283412709023223 -0.077227081117783 0.095852190271342 -0.00346255525347865 0.0999933132841831 0.120833958786017 -0.00302475363726574 0.109740085405222 0.170111434145456 -0.0104199377849541 0.136744274953799 0.139783065890304 -0.00933641257195837 0.074258607889007 0.153068312280022 -0.00988008853562692 -0.0999933132841829 0.120833958786017 -0.00302475363726563 -0.109740085405222 0.170111434145457 -0.010419937784954 -0.136744274953799 0.139783065890304 -0.00933641257195831 -0.0742586078890068 0.153068312280022 -0.00988008853562688 265.502117548829
"RMCA 86.044-M-010" 0.00105444404122265 -0.126375887062488 0.00938297685457351 0.0428921505558339 -0.119472109874964 0.00694828089870167 0.0270428802696151 -0.13753849314421 -0.0156702174874667 0.0195224521068699 -0.0988234112699452 0.00961679324289709 -0.00105444404122284 -0.126375887062488 0.0093829768545735 -0.042892150555834 -0.119472109874964 0.00694828089870164 -0.0270428802696153 -0.13753849314421 -0.0156702174874667 -0.0195224521068701 -0.0988234112699451 0.00961679324289713 0.0439331183811909 -0.112228214617305 0.00962865565732739 0.0726460113830028 -0.108437082215272 -0.00210277830881168 0.0608349987802996 -0.123490710735266 -0.0145379168488984 0.055597017086528 -0.0923274462428092 0.0108577805952049 -0.0439331183811911 -0.112228214617305 0.00962865565732741 -0.072646011383003 -0.108437082215272 -0.00210277830881167 -0.0608349987802998 -0.123490710735266 -0.0145379168488983 -0.0555970170865281 -0.0923274462428091 0.010857780595205 0.0933892026091819 -0.0846733484107104 -0.00427245776780791 0.11594236163322 -0.0179230961412512 0.00528333825855498 0.132639649161425 -0.0715473216787606 -0.0376935927916143 0.0762500752130594 -0.0529860431143346 -0.0026948785301244 -0.093389202609182 -0.0846733484107102 -0.00427245776780789 -0.11594236163322 -0.0179230961412511 0.00528333825855502 -0.132639649161425 -0.0715473216787604 -0.0376935927916143 -0.0762500752130595 -0.0529860431143345 -0.00269487853012441 0.114648850187106 -0.0092839470257741 0.00998196967916041 0.114632062457857 0.0218980557205653 0.00847543165389308 0.142061994387595 -0.00283013760694553 -0.00473452343747021 0.0795579974938615 -0.00132385071171509 0.0015056613879933 -0.114648850187106 -0.00928394702577391 0.00998196967916044 -0.114632062457856 0.0218980557205654 0.00847543165389313 -0.142061994387595 -0.00283013760694532 -0.00473452343747017 -0.0795579974938615 -0.00132385071171495 0.00150566138799339 0.105659472413443 0.0287957334356034 0.0102304083857023 0.104914082413782 0.0611175366342573 0.00994649662118142 0.136938839317972 0.0426092872854596 -0.000810298016669986 0.0690367998447259 0.0412225126929533 0.0021743695960032 -0.105659472413443 0.0287957334356035 0.0102304083857023 -0.104914082413782 0.0611175366342574 0.00994649662118147 -0.136938839317972 0.0426092872854598 -0.000810298016669926 -0.0690367998447258 0.0412225126929534 0.00217436959600318 0.102936183936369 0.0691842591935659 0.00858873195647478 0.106630547323707 0.111806158871354 -3.14999426148773e-06 0.139151675770821 0.0889690537745456 0.00136230568078887 0.0715933487034842 0.0965536212729401 -0.000455901498037379 -0.102936183936369 0.0691842591935661 0.00858873195647478 -0.106630547323707 0.111806158871354 -3.14999426148339e-06 -0.139151675770821 0.0889690537745458 0.00136230568078894 -0.071593348703484 0.0965536212729403 -0.000455901498037353 0.0938543131677122 0.12229312709187 -0.00291123389853272 0.102131645765283 0.174985493457839 -0.00487976548904864 0.131519077584951 0.144475090113842 -0.00584104558045818 0.0615123935989868 0.155351170306954 -0.00737544081925505 -0.093854313167712 0.122293127091871 -0.00291123389853272 -0.102131645765283 0.174985493457839 -0.00487976548904855 -0.131519077584951 0.144475090113842 -0.00584104558045813 -0.0615123935989866 0.155351170306954 -0.00737544081925506 260.771934773806
"RMCA 86.044-M-011" 0.00331345977724066 -0.122912814125124 0.00989552088702516 0.0413911825487851 -0.116408843251547 0.000730443657754279 0.0265409741741243 -0.123722649185511 -0.022060518676364 0.0240348200758824 -0.0991272373257754 0.0092629972751639 -0.00331345977724086 -0.122912814125124 0.00989552088702518 -0.0413911825487853 -0.116408843251547 0.000730443657754345 -0.0265409741741246 -0.123722649185511 -0.0220605186763639 -0.0240348200758825 -0.0991272373257754 0.00926299727516394 0.0432838330533675 -0.109101937932267 0.000940493154962836 0.069639222492476 -0.0972708284316919 0.00296814669589456 0.0636774043375707 -0.115705804864498 -0.0122698630521255 0.0485094090794331 -0.0847087612082376 0.0076408768492793 -0.0432838330533677 -0.109101937932267 0.000940493154962819 -0.0696392224924761 -0.0972708284316919 0.00296814669589458 -0.063677404337571 -0.115705804864497 -0.0122698630521254 -0.0485094090794332 -0.0847087612082376 0.00764087684927928 0.0890201444307598 -0.0800291151461691 -0.00541596751242862 0.114345629562512 -0.016916514584633 0.00197601811485244 0.12514806872046 -0.0761614011891009 -0.0277528627360302 0.0872483413155682 -0.0410326030508781 0.00412093138689761 -0.0890201444307599 -0.080029115146169 -0.0054159675124286 -0.114345629562512 -0.0169165145846328 0.00197601811485255 -0.12514806872046 -0.0761614011891007 -0.02775286273603 -0.0872483413155682 -0.041032603050878 0.00412093138689767 0.11448382572451 -0.00891025673102859 0.00467428675352618 0.116960768492614 0.0169193069973738 0.011154909590914 0.141551817098307 -0.00353860758888485 0.00250346569993064 0.0872559048164023 -0.00115367262915714 0.00882536830009367 -0.11448382572451 -0.00891025673102844 0.0046742867535262 -0.116960768492614 0.0169193069973738 0.0111549095909141 -0.141551817098307 -0.00353860758888471 0.00250346569993071 -0.0872559048164023 -0.00115367262915708 0.00882536830009368 0.112258227541226 0.0267852104115257 0.00924669703013984 0.109666311751976 0.0569680063413412 0.00866802748845128 0.138627665289466 0.0407534725134494 0.00584114740040394 0.0810527247632355 0.0365066635679247 -0.00127077356669094 -0.112258227541226 0.0267852104115259 0.00924669703013995 -0.109666311751976 0.0569680063413414 0.0086680274884514 -0.138627665289466 0.0407534725134497 0.00584114740040413 -0.0810527247632355 0.0365066635679248 -0.00127077356669085 0.113678966415095 0.0666866977395752 0.00799651340706513 0.113713340533502 0.107395664992465 0.00301209329676807 0.143962371864635 0.0867968166935166 0.00295982234365869 0.0835942451414883 0.0882739795795588 -0.00256590545166472 -0.113678966415095 0.0666866977395753 0.00799651340706524 -0.113713340533502 0.107395664992465 0.00301209329676812 -0.143962371864635 0.0867968166935169 0.0029598223436588 -0.0835942451414882 0.0882739795795589 -0.00256590545166467 0.108440899238611 0.117616293625862 -0.00110879351779356 0.111890648052223 0.164257791785964 -0.0106616776651338 0.139981839104292 0.140348992967662 -0.00801774271881885 0.0789698712040793 0.147392150028284 -0.0112936544357317 -0.108440899238611 0.117616293625862 -0.00110879351779346 -0.111890648052223 0.164257791785964 -0.0106616776651337 -0.139981839104292 0.140348992967662 -0.00801774271881875 -0.0789698712040792 0.147392150028284 -0.0112936544357317 277.322792775891
"RMCA 86.044-M-013" 0.00335040169470626 -0.137289994044793 0.000396364399837631 0.0453533864655316 -0.129492609847079 0.00262278433728845 0.0289024972116018 -0.131599289422231 -0.0331161951221846 0.0204904797159296 -0.10850389350573 0.00519243475550304 -0.00335040169470646 -0.137289994044793 0.000396364399837643 -0.0453533864655318 -0.129492609847079 0.0026227843372885 -0.028902497211602 -0.131599289422231 -0.0331161951221846 -0.0204904797159297 -0.10850389350573 0.00519243475550306 0.0502405188246515 -0.124635375219391 0.00417480740656958 0.077382744951951 -0.105766679578384 0.00382567300658306 0.0701654290042045 -0.124021180038508 -0.0104152317816954 0.0529465588642174 -0.0939949599272925 0.00653030451579688 -0.0502405188246517 -0.124635375219391 0.00417480740656966 -0.0773827449519512 -0.105766679578384 0.00382567300658313 -0.0701654290042047 -0.124021180038507 -0.0104152317816953 -0.0529465588642176 -0.0939949599272924 0.00653030451579692 0.0886999454591625 -0.0898861530437125 0.00345166479627134 0.108100436635503 -0.0213209852874456 0.0113541453121667 0.127969823428984 -0.0813548128608583 -0.0139987840187891 0.0768478154304385 -0.0509604080028764 0.0106758412943713 -0.0886999454591626 -0.0898861530437124 0.00345166479627145 -0.108100436635503 -0.0213209852874454 0.0113541453121669 -0.127969823428985 -0.0813548128608582 -0.013998784018789 -0.0768478154304386 -0.0509604080028763 0.0106758412943713 0.105230719667454 -0.0143991605438644 0.0127726784452254 0.105587383770963 0.020572395579161 0.0050529710915856 0.13162704067152 -0.00428410062942968 0.00359633701476289 0.0736182016483779 0.000969231909819519 0.00326062891447755 -0.105230719667454 -0.0143991605438643 0.0127726784452255 -0.105587383770963 0.0205723955791612 0.00505297109158571 -0.13162704067152 -0.00428410062942954 0.003596337014763 -0.0736182016483779 0.000969231909819607 0.00326062891447767 0.0978882372664911 0.030082340905194 0.00231716147780342 0.101981682078729 0.0659531757681876 0.00182708985752699 0.127014652810754 0.0408510313555949 0.00236180930198207 0.0709720175800772 0.0497393111003 -0.000963568280900406 -0.097888237266491 0.0300823409051941 0.00231716147780345 -0.101981682078729 0.0659531757681877 0.00182708985752711 -0.127014652810754 0.0408510313555951 0.00236180930198215 -0.0709720175800772 0.0497393111003001 -0.00096356828090035 0.0980999182690016 0.0752307617611577 0.000215854215808285 0.102262353250609 0.119635107952223 0.001324349985502 0.130005204227388 0.0921099877058848 0.000759136811925881 0.0687313493767341 0.101171882729076 0.00130843377278219 -0.0980999182690015 0.0752307617611579 0.000215854215808375 -0.102262353250608 0.119635107952223 0.0013243499855021 -0.130005204227388 0.0921099877058849 0.000759136811925976 -0.068731349376734 0.101171882729076 0.00130843377278226 0.0944462239419573 0.127672909293485 -0.00274943141289466 0.097554374239781 0.181799276378857 -0.00822701570029672 0.125750427271104 0.151564027439295 -0.00707184031446724 0.0647211934450689 0.160158162073359 -0.00647840408254278 -0.0944462239419571 0.127672909293485 -0.00274943141289457 -0.0975543742397808 0.181799276378857 -0.00822701570029669 -0.125750427271104 0.151564027439295 -0.00707184031446715 -0.0647211934450686 0.160158162073359 -0.00647840408254273 275.294581521729
"RMCA 86.044-M-014" 0.00134199468751939 -0.132844332348815 0.00765022224210996 0.0413711634407524 -0.122492779680593 0.00103059910916715 0.0224560888077494 -0.121820233251025 -0.0272474862577839 0.0207344856109009 -0.103710275432001 0.0120508628318672 -0.00134199468751958 -0.132844332348815 0.00765022224210995 -0.0413711634407526 -0.122492779680593 0.00103059910916714 -0.0224560888077496 -0.121820233251025 -0.0272474862577839 -0.0207344856109011 -0.103710275432001 0.0120508628318672 0.0432339462257868 -0.117350795296707 0.00506298780643409 0.0695697458559163 -0.100624014553271 0.00107729821489111 0.0601556591993912 -0.113152025476952 -0.0134669737585825 0.0500058796858536 -0.0883688012646353 0.00849075977364911 -0.043233946225787 -0.117350795296707 0.00506298780643412 -0.0695697458559165 -0.100624014553271 0.00107729821489108 -0.0601556591993914 -0.113152025476952 -0.0134669737585825 -0.0500058796858537 -0.0883688012646352 0.00849075977364907 0.0915918125723151 -0.0818792406396719 0.000151372776354357 0.113757937583014 -0.0182727208356069 0.00633717268239041 0.124351556507996 -0.0685060329382765 -0.0260898330130014 0.0846524139318701 -0.0412642918177548 0.00666843333556436 -0.0915918125723151 -0.0818792406396716 0.000151372776354373 -0.113757937583014 -0.0182727208356067 0.00633717268239037 -0.124351556507996 -0.0685060329382763 -0.0260898330130014 -0.0846524139318701 -0.0412642918177546 0.00666843333556438 0.113730549144195 -0.0082108094808204 0.00693272048131091 0.109812083914634 0.0199994476330176 0.00218118189487873 0.141015105890401 0.00093234711142489 0.00135505247011508 0.082715357911229 -0.0023632858952457 0.00969070385257798 -0.113730549144195 -0.00821080948082017 0.00693272048131097 -0.109812083914634 0.0199994476330178 0.00218118189487875 -0.141015105890401 0.000932347111425125 0.00135505247011505 -0.082715357911229 -0.00236328589524555 0.00969070385257795 0.111927781122193 0.0263580726257725 0.00192623492633997 0.106298014351934 0.055595552210408 0.00779302116949357 0.138125617849491 0.0443985206450068 0.00752410876129552 0.079912277954331 0.0324461280591491 0.00720457408525008 -0.111927781122193 0.0263580726257727 0.00192623492633994 -0.106298014351934 0.0555955522104082 0.00779302116949354 -0.138125617849491 0.0443985206450071 0.00752410876129548 -0.0799122779543309 0.0324461280591492 0.00720457408525006 0.110487673653646 0.0675275822323255 0.000628489276748215 0.111711187776446 0.115160437512269 -0.00714921017776316 0.143468902025465 0.0885039780143015 -0.000940058285232321 0.080550646676379 0.0916471640923645 0.00570943114342779 -0.110487673653645 0.0675275822323258 0.000628489276748222 -0.111711187776445 0.115160437512269 -0.00714921017776317 -0.143468902025465 0.0885039780143018 -0.000940058285232372 -0.0805506466763788 0.0916471640923647 0.00570943114342774 0.10621431339741 0.121582782309143 -0.00417114378011876 0.105619858689574 0.166574871890821 -0.0144081658303234 0.1361566233742 0.14363320530719 -0.0065444029240759 0.0759961282290583 0.14649954926818 0.000552047193015737 -0.10621431339741 0.121582782309143 -0.00417114378011874 -0.105619858689573 0.166574871890821 -0.0144081658303234 -0.1361566233742 0.143633205307191 -0.00654440292407586 -0.0759961282290581 0.14649954926818 0.000552047193015697 267.795514533347
"RMCA 86.044-M-015" 0.0049602897584412 -0.132373204703807 -0.00152786818448849 0.0488785139956488 -0.128514558513183 0.00103074182768371 0.0275583142188014 -0.134134175185065 -0.0230096446453341 0.0235531481230366 -0.106739407838046 0.00703040499967577 -0.00496028975844141 -0.132373204703807 -0.00152786818448851 -0.048878513995649 -0.128514558513183 0.00103074182768369 -0.0275583142188016 -0.134134175185065 -0.0230096446453341 -0.0235531481230367 -0.106739407838046 0.00703040499967579 0.0517635411722014 -0.124078392482199 0.00645922766830967 0.0824699455475153 -0.102032954774679 0.00662870738924218 0.0748973780716408 -0.120771767459084 -0.012079498637344 0.0584376575700809 -0.0910524428505521 0.0122203786425862 -0.0517635411722016 -0.124078392482199 0.00645922766830963 -0.0824699455475155 -0.102032954774679 0.00662870738924214 -0.074897378071641 -0.120771767459084 -0.012079498637344 -0.0584376575700811 -0.091052442850552 0.0122203786425862 0.0900320826436538 -0.0867239232574451 0.00446993508558905 0.116885666545253 -0.012928331935195 0.0052770525637868 0.125500761639484 -0.0738222763208013 -0.024336748361111 0.0799365842547089 -0.0409754425002814 0.00834833366467823 -0.0900320826436539 -0.0867239232574449 0.004469935085589 -0.116885666545253 -0.0129283319351948 0.00527705256378682 -0.125500761639484 -0.073822276320801 -0.024336748361111 -0.0799365842547089 -0.0409754425002813 0.00834833366467825 0.11664768733094 -0.00627914621530755 0.00603007787139854 0.118853552378669 0.0250529543917671 0.00603236250457441 0.141353160097823 -0.00209641117837978 -0.000255392531922522 0.0855716603926194 0.00307962050111315 -0.000232016522435157 -0.11664768733094 -0.00627914621530735 0.0060300778713985 -0.118853552378669 0.0250529543917673 0.00603236250457433 -0.141353160097823 -0.00209641117837956 -0.000255392531922605 -0.0855716603926194 0.00307962050111328 -0.000232016522435206 0.10531564945093 0.0298890808310822 0.00291808499669635 0.103746816454647 0.0623341337746546 0.00255600836120992 0.131814884801419 0.0442280419015678 0.00194046974232602 0.0748707138569075 0.0430332539063078 0.00061703421757165 -0.10531564945093 0.0298890808310824 0.00291808499669633 -0.103746816454647 0.0623341337746548 0.00255600836120988 -0.131814884801418 0.044228041901568 0.00194046974232601 -0.0748707138569075 0.0430332539063079 0.000617034217571604 0.102209765399659 0.0714257215083759 0.00218345170511776 0.100537130831255 0.115778216998785 -0.000245789013610601 0.131228311910276 0.0916620933867519 0.00351414890077109 0.0715756465397156 0.0909312616920701 0.00366675447715914 -0.102209765399659 0.071425721508376 0.00218345170511776 -0.100537130831255 0.115778216998785 -0.000245789013610646 -0.131228311910276 0.0916620933867522 0.00351414890077106 -0.0715756465397155 0.0909312616920702 0.00366675447715911 0.0949912562575121 0.119325435698773 -0.000700188090409942 0.0947162532462467 0.17094483866453 -0.00815754598170423 0.126662069631999 0.145506569945177 -0.00537637032797189 0.0632694457662639 0.149331212013069 -0.00500211232204397 -0.094991256257512 0.119325435698774 -0.00070018809040994 -0.0947162532462465 0.17094483866453 -0.00815754598170425 -0.126662069631999 0.145506569945177 -0.00537637032797192 -0.0632694457662636 0.149331212013069 -0.00500211232204399 287.588792869638
"RMCA 86.044-M-016" 0.00439404112265645 -0.128653663396322 0.00672042476702418 0.0448482702482511 -0.124942722329777 0.00492019170160406 0.0271938410923136 -0.131205257670309 -0.0158087388733018 0.0260434846612057 -0.100769276003353 0.00516544160286594 -0.0043940411226566 -0.128653663396322 0.00672042476702417 -0.0448482702482513 -0.124942722329776 0.00492019170160402 -0.0271938410923137 -0.131205257670309 -0.0158087388733019 -0.0260434846612058 -0.100769276003353 0.00516544160286597 0.0472465015218394 -0.1189275954057 0.00671823775551228 0.0778489163907578 -0.100402786636108 0.001117908603466 0.0674645773832625 -0.116518279348114 -0.0151501107471496 0.0577692188666676 -0.0838747717345326 0.00286049494247393 -0.0472465015218396 -0.1189275954057 0.00671823775551229 -0.0778489163907579 -0.100402786636107 0.00111790860346597 -0.0674645773832626 -0.116518279348114 -0.0151501107471497 -0.0577692188666677 -0.0838747717345325 0.00286049494247392 0.0970384577979782 -0.0814401671504638 0.0037815523029482 0.115896747982522 -0.0205488188458021 0.00442604139675024 0.126048456118224 -0.0731535181967811 -0.0209500826962031 0.0869967095531124 -0.035958169863487 0.00145872964590429 -0.0970384577979783 -0.0814401671504636 0.00378155230294816 -0.115896747982522 -0.0205488188458019 0.00442604139675014 -0.126048456118224 -0.073153518196781 -0.0209500826962032 -0.0869967095531125 -0.0359581698634869 0.00145872964590425 0.117884462470721 -0.00963470684030815 0.00757068618774382 0.125544071972034 0.0205769780511799 0.00467306300645833 0.143943773634598 -0.00597939351477854 -0.000253287567093522 0.0890780601740581 0.00633423067113656 0.00151811597598965 -0.117884462470721 -0.00963470684030797 0.00757068618774375 -0.125544071972034 0.0205769780511801 0.00467306300645828 -0.143943773634598 -0.0059793935147783 -0.000253287567093562 -0.0890780601740581 0.00633423067113669 0.00151811597598962 0.1101145288022 0.0315951589419852 0.00427587162313597 0.110421208873807 0.0605060432546307 0.00459697934036896 0.135695649289311 0.041922069639558 -0.00105093319778917 0.0829246782818196 0.0435853599448044 -0.000376443494492626 -0.1101145288022 0.0315951589419853 0.00427587162313591 -0.110421208873807 0.0605060432546308 0.00459697934036888 -0.135695649289311 0.0419220696395582 -0.00105093319778918 -0.0829246782818195 0.0435853599448045 -0.000376443494492656 0.106381114765889 0.0674699725298521 0.00358883648383091 0.106582454467037 0.110365847442226 0.000614902555762692 0.133842248707496 0.0878751136781839 0.00222664969835975 0.0796807528602285 0.0897883207164732 0.00314113119873495 -0.106381114765888 0.0674699725298522 0.00358883648383083 -0.106582454467037 0.110365847442226 0.000614902555762635 -0.133842248707496 0.0878751136781842 0.00222664969835974 -0.0796807528602284 0.0897883207164734 0.00314113119873492 0.0965019546938079 0.117663141229541 0.000538975295065157 0.0985041176833541 0.16643576304411 -0.00766176150073536 0.126908641460571 0.138386008548477 -0.00608152357135571 0.0680131316378043 0.149505119243675 -0.00258135243587726 -0.0965019546938078 0.117663141229541 0.000538975295065088 -0.0985041176833539 0.16643576304411 -0.0076617615007354 -0.12690864146057 0.138386008548477 -0.0060815235713558 -0.0680131316378041 0.149505119243675 -0.00258135243587729 290.504044239015
"RMCA 86.044-M-017" 0.00381170827460218 -0.12431103031194 0.00809011866484761 0.0452463381388393 -0.116598628858918 0.00407216598494474 0.025015106966657 -0.1208131262848 -0.0250247969899948 0.0226999167155699 -0.0960965368224755 0.011649388043324 -0.00381170827460236 -0.12431103031194 0.00809011866484762 -0.0452463381388395 -0.116598628858918 0.0040721659849447 -0.0250151069666572 -0.1208131262848 -0.0250247969899948 -0.02269991671557 -0.0960965368224755 0.0116493880433239 0.0457415717020555 -0.115072823816627 0.00789587192172373 0.0744037044882549 -0.0976447656729539 0.00370053298883058 0.0657553950997904 -0.114991665563434 -0.0149663872864496 0.0520897138354554 -0.0854907163891056 0.0110880448902231 -0.0457415717020557 -0.115072823816627 0.00789587192172367 -0.0744037044882551 -0.0976447656729538 0.00370053298883055 -0.0657553950997906 -0.114991665563433 -0.0149663872864496 -0.0520897138354555 -0.0854907163891056 0.0110880448902231 0.0869241924907215 -0.0812713549985828 -0.00123892148072142 0.11536195326315 -0.021620797913483 0.00289634653039 0.125457670839855 -0.0765210932629843 -0.0248996743989611 0.0822136100316694 -0.042098758728842 0.00316765342991894 -0.0869241924907216 -0.0812713549985827 -0.00123892148072139 -0.11536195326315 -0.0216207979134828 0.00289634653038993 -0.125457670839855 -0.0765210932629841 -0.024899674398961 -0.0822136100316695 -0.0420987587288418 0.00316765342991898 0.115350884307208 -0.0144722223706271 0.00551277167437075 0.114366611755811 0.0149864320856863 0.00767727183755006 0.14221952766842 -0.00562574996822679 -0.00142157818372614 0.0827008018083046 -0.00492459598403516 0.000106926146542791 -0.115350884307208 -0.0144722223706269 0.00551277167437078 -0.114366611755811 0.0149864320856865 0.00767727183755005 -0.14221952766842 -0.00562574996822659 -0.0014215781837262 -0.0827008018083046 -0.00492459598403503 0.000106926146542756 0.109969661783273 0.0229538857682603 0.00731872315978962 0.107989844883304 0.0588290976648028 0.00822506805295728 0.137551201764979 0.0388896807414074 0.00127311016544466 0.0765619124648286 0.03758533150804 -0.00199491616498999 -0.109969661783273 0.0229538857682605 0.00731872315978964 -0.107989844883304 0.058829097664803 0.00822506805295729 -0.137551201764979 0.0388896807414076 0.00127311016544466 -0.0765619124648285 0.0375853315080401 -0.00199491616498998 0.109770677155662 0.0656305777542469 0.00754751621429058 0.110603561412543 0.112092261328862 0.000334719464064739 0.14099137767653 0.086349444281722 -0.000903250230026059 0.0791072874956315 0.0894756103664164 0.00190162567311427 -0.109770677155662 0.0656305777542471 0.00754751621429055 -0.110603561412542 0.112092261328862 0.000334719464064715 -0.14099137767653 0.0863494442817222 -0.000903250230025992 -0.0791072874956314 0.0894756103664165 0.00190162567311422 0.104147599669563 0.118714802911822 0.00126864830481881 0.109424088868446 0.174110596474887 -0.00470618799288022 0.138623469057752 0.145055903481198 -0.0126411375227518 0.0726895946189499 0.152880242579681 -0.00592965289664517 -0.104147599669563 0.118714802911822 0.00126864830481886 -0.109424088868445 0.174110596474887 -0.00470618799288014 -0.138623469057752 0.145055903481198 -0.0126411375227517 -0.0726895946189497 0.152880242579682 -0.00592965289664516 271.123686022106
"RMCA 86.044-M-018" 0.00310348815068915 -0.127647305549293 0.00513944146689029 0.0435956300076831 -0.120964795635933 0.00557093185139626 0.0259008463493007 -0.125792737450605 -0.0183830185399643 0.0205189554076169 -0.100387743391897 0.00682844924039382 -0.00310348815068934 -0.127647305549293 0.00513944146689029 -0.0435956300076833 -0.120964795635933 0.00557093185139622 -0.025900846349301 -0.125792737450605 -0.0183830185399644 -0.020518955407617 -0.100387743391897 0.00682844924039383 0.0465580527727569 -0.118861816286749 0.00702082028270911 0.0710323534795202 -0.0954862853815877 -0.0021498806394794 0.0645294818092426 -0.114805919974012 -0.0146060417243172 0.0494212602274442 -0.0844735251267226 0.0011320299331116 -0.0465580527727571 -0.118861816286749 0.00702082028270908 -0.0710323534795204 -0.0954862853815876 -0.00214988063947948 -0.0645294818092428 -0.114805919974012 -0.0146060417243172 -0.0494212602274443 -0.0844735251267225 0.00113202993311159 0.0899136080386631 -0.0801442150255528 -0.000548393308141891 0.116409320696741 -0.0185186883790753 0.00762924969063975 0.12478471362441 -0.0753331056763402 -0.0196793359658731 0.0778725084651108 -0.0463436375638848 0.00103574056367512 -0.0899136080386632 -0.0801442150255526 -0.000548393308141922 -0.116409320696741 -0.018518688379075 0.00762924969063975 -0.12478471362441 -0.07533310567634 -0.0196793359658731 -0.0778725084651108 -0.0463436375638846 0.00103574056367508 0.113801011159013 -0.00929413160887857 0.00878484553051247 0.113857292539728 0.0199979440587547 0.00854748677070589 0.139029120081858 0.00176562179522281 0.000546870938275232 0.0840082507621926 0.00516130679745386 -0.000868660697910742 -0.113801011159013 -0.00929413160887837 0.00878484553051244 -0.113857292539728 0.019997944058755 0.00854748677070592 -0.139029120081858 0.00176562179522306 0.000546870938275185 -0.0840082507621926 0.00516130679745401 -0.000868660697910778 0.10924324694279 0.0280358098139902 0.00847938091181783 0.11136957853202 0.0596807336748123 0.00667853310364628 0.138524731068245 0.0385025068694848 0.00433616760452326 0.0796234988713274 0.04256320945053 -0.00321150673342882 -0.10924324694279 0.0280358098139905 0.0084793809118179 -0.11136957853202 0.0596807336748125 0.00667853310364623 -0.138524731068245 0.0385025068694851 0.00433616760452325 -0.0796234988713273 0.0425632094505302 -0.00321150673342886 0.111698526591539 0.0672775038179816 0.00823602409192335 0.113144333093057 0.11066686490097 0.00519347572610248 0.140909844050254 0.0871337316312903 0.00229620426267133 0.0849646539962767 0.086783273131458 0.000183520157987477 -0.111698526591539 0.0672775038179818 0.00823602409192334 -0.113144333093056 0.11066686490097 0.00519347572610242 -0.140909844050254 0.0871337316312906 0.00229620426267134 -0.0849646539962766 0.0867832731314582 0.000183520157987489 0.106499748113366 0.115789984865855 0.000822668009863499 0.109293303314066 0.168148174811374 -0.00902268649219929 0.138090090546955 0.141101164744428 -0.00849332185815294 0.0769647467934809 0.145446076686923 -0.0114989941773776 -0.106499748113366 0.115789984865855 0.00082266800986352 -0.109293303314066 0.168148174811375 -0.00902268649219937 -0.138090090546955 0.141101164744428 -0.00849332185815294 -0.0769647467934806 0.145446076686923 -0.0114989941773776 290.254930891834
"RMCA RG 1000" 0.00311325328457277 -0.12947321558725 0.012635992559245 0.0481346451383285 -0.120443426903571 0.00712318519153205 0.0311976903091969 -0.130800915396067 -0.0274332519750639 0.0248197062610696 -0.0956691611504728 0.00239621991855916 -0.00311325328457293 -0.12947321558725 0.012635992559245 -0.0481346451383287 -0.120443426903571 0.00712318519153196 -0.0311976903091971 -0.130800915396067 -0.0274332519750637 -0.0248197062610697 -0.0956691611504727 0.00239621991855904 0.0476897212149209 -0.115676347195457 0.00891569025472433 0.0759824700102421 -0.0943122273176545 0.000490609961707103 0.0697898555087203 -0.116910820834876 -0.0134385319466642 0.0506893898101181 -0.0815678901285344 0.00370895426968117 -0.047689721214921 -0.115676347195457 0.00891569025472442 -0.0759824700102422 -0.0943122273176543 0.000490609961707098 -0.0697898555087205 -0.116910820834876 -0.0134385319466641 -0.0506893898101182 -0.0815678901285345 0.00370895426968112 0.081608716550953 -0.0904692876516422 -0.00196805432201347 0.11409291643137 -0.0233608758512481 0.01387564999764 0.132881404383387 -0.0779297337578512 -0.0391249696413587 0.0772351324666181 -0.0573000632745956 0.00608058645360085 -0.0816087165509531 -0.0904692876516422 -0.00196805432201342 -0.11409291643137 -0.0233608758512479 0.01387564999764 -0.132881404383387 -0.0779297337578509 -0.0391249696413587 -0.0772351324666182 -0.0573000632745954 0.00608058645360093 0.110340581024624 -0.0185283963336594 0.0142576812457481 0.105209405662213 0.0162445290718547 0.0102695452367976 0.136629109816179 -0.00172993581097539 -0.0010656859403211 0.0701324497997156 -0.00647186234022363 0.0027606080270373 -0.110340581024624 -0.0185283963336591 0.0142576812457482 -0.105209405662213 0.0162445290718547 0.0102695452367978 -0.136629109816179 -0.00172993581097502 -0.00106568594032104 -0.0701324497997157 -0.00647186234022366 0.00276060802703727 0.104319416724359 0.0241890430075881 0.0115976387382358 0.102333365417285 0.0555371942226758 0.00718295525592527 0.134072463221976 0.0396901368671932 0.00495280148595786 0.0658051378534296 0.0401141206304792 0.0047288618217275 -0.104319416724359 0.0241890430075883 0.0115976387382359 -0.102333365417285 0.0555371942226759 0.00718295525592527 -0.134072463221976 0.0396901368671934 0.00495280148595792 -0.0658051378534296 0.0401141206304792 0.00472886182172756 0.103193619218655 0.0682741286803013 0.00508508033819694 0.108254812419248 0.114825072036246 0.00132212292763994 0.138663415997358 0.0871252496013867 -0.00109034910358515 0.0698030994387829 0.0982652640300184 -0.000959076403218212 -0.103193619218655 0.0682741286803015 0.00508508033819698 -0.108254812419248 0.114825072036246 0.00132212292764005 -0.138663415997358 0.0871252496013867 -0.00109034910358515 -0.0698030994387828 0.0982652640300186 -0.000959076403218137 0.0985500798256907 0.125437234598165 -0.000820624816469522 0.107936583418916 0.180416343260193 -0.0105258839770074 0.139632886527975 0.145313148944306 -0.012949975499482 0.0667956732228422 0.165212694583668 -0.00800778005877261 -0.0985500798256905 0.125437234598165 -0.000820624816469446 -0.107936583418916 0.180416343260193 -0.0105258839770073 -0.139632886527975 0.145313148944306 -0.0129499754994821 -0.066795673222842 0.165212694583669 -0.00800778005877257 282.717475605113
"RMCA RG 1001" 0.00226532352963899 -0.136368900332244 0.00584202852637141 0.0408139818343572 -0.125100129980407 0.00271004591158876 0.0263738835812918 -0.136277134138674 -0.020275791953522 0.0188414555441523 -0.106619910750189 0.0028547438762574 -0.00226532352963921 -0.136368900332244 0.00584202852637142 -0.0408139818343575 -0.125100129980407 0.00271004591158875 -0.026373883581292 -0.136277134138674 -0.0202757919535219 -0.0188414555441525 -0.106619910750189 0.00285474387625741 0.044323704024706 -0.119875629338994 0.00551503714575133 0.0709308556826349 -0.105229712098889 0.00464298682756437 0.0648454194992242 -0.121463616589492 -0.01214847879015 0.0502840563695664 -0.0907805068814078 0.00476652247857225 -0.0443237040247062 -0.119875629338995 0.00551503714575141 -0.0709308556826351 -0.105229712098889 0.00464298682756439 -0.0648454194992245 -0.121463616589492 -0.0121484787901499 -0.0502840563695665 -0.0907805068814077 0.00476652247857229 0.0910473747980816 -0.0830989844176688 0.00327190248222783 0.113795104211299 -0.0170894918810242 0.0111459507730485 0.125477102124126 -0.0704108451027561 -0.0264441455300798 0.0762349375358686 -0.0417329859862223 0.00245609785053731 -0.0910473747980818 -0.0830989844176688 0.00327190248222793 -0.113795104211299 -0.0170894918810239 0.0111459507730485 -0.125477102124126 -0.0704108451027558 -0.0264441455300798 -0.0762349375358687 -0.0417329859862221 0.00245609785053733 0.114403035067582 -0.00864590981160796 0.013081203282276 0.116353911827127 0.0220171716597204 0.008202428693544 0.139284806553079 -0.00254021025738409 0.000790828348471808 0.0811362701227647 0.0049025341384362 0.00398917692452492 -0.114403035067582 -0.00864590981160819 0.013081203282276 -0.116353911827127 0.0220171716597205 0.00820242869354401 -0.139284806553079 -0.00254021025738407 0.000790828348471843 -0.0811362701227647 0.00490253413843621 0.00398917692452499 0.106911959842229 0.0279575708906354 0.0065382669646488 0.106741212030345 0.0618872706638381 0.00211601723578301 0.132212742815372 0.0409480350240722 -0.00244685687507176 0.0749209888415152 0.0447143026218203 -0.000487837479762093 -0.106911959842229 0.0279575708906353 0.00653826696464888 -0.106741212030345 0.0618872706638384 0.00211601723578302 -0.132212742815372 0.0409480350240723 -0.00244685687507172 -0.0749209888415151 0.04471430262182 -0.000487837479762024 0.104213777746971 0.0697317018379814 0.00104056320044581 0.107338265545852 0.113613890802156 0.0053669897371118 0.134340760118973 0.0921065482044243 -0.00482054521087061 0.0733745935648451 0.0957056816951087 -0.00206152633791753 -0.104213777746971 0.0697317018379817 0.00104056320044584 -0.107338265545851 0.113613890802157 0.00536698973711187 -0.134340760118973 0.092106548204425 -0.00482054521087061 -0.073374593564845 0.0957056816951089 -0.00206152633791748 0.0957309528535806 0.120980488765904 0.00448951589855955 0.103199917729608 0.171163964906407 -0.000860317502512815 0.129468795164775 0.144055306288894 -0.0138140741485662 0.0655237203609872 0.155449500067557 -0.00546073232883284 -0.0957309528535804 0.120980488765904 0.00448951589855957 -0.103199917729608 0.171163964906406 -0.000860317502512774 -0.129468795164775 0.144055306288895 -0.0138140741485661 -0.0655237203609871 0.155449500067557 -0.00546073232883281 295.3567855459
"RMCA RG 10051" 0.00217438241261671 -0.136257726350123 0.00368559799115802 0.0482906674446939 -0.130151102865442 -0.00100803754810446 0.0300877345001345 -0.131091018289473 -0.0330089751380423 0.0250776931157372 -0.108405909386919 0.0033938565819045 -0.00217438241261693 -0.136257726350123 0.00368559799115798 -0.0482906674446941 -0.130151102865442 -0.00100803754810444 -0.0300877345001347 -0.131091018289473 -0.0330089751380422 -0.0250776931157374 -0.108405909386918 0.00339385658190452 0.0496586972833676 -0.127402625010338 0.00197549996214754 0.0800317618544339 -0.108929097390036 0.00128334929979618 0.0711963905544672 -0.122563236790596 -0.0215883108129097 0.0552034586251392 -0.0991602003796379 0.00593760719244987 -0.0496586972833678 -0.127402625010338 0.00197549996214757 -0.0800317618544341 -0.108929097390036 0.00128334929979621 -0.0711963905544674 -0.122563236790596 -0.0215883108129096 -0.0552034586251394 -0.0991602003796378 0.00593760719244994 0.0954679034483784 -0.0813920008675008 0.00765679253021139 0.11207152662609 -0.0158810258140791 0.0128887737850265 0.133519860460927 -0.0648598388105247 -0.012933841640866 0.0826025784395678 -0.0432304914734775 0.0104692579288871 -0.0954679034483785 -0.0813920008675006 0.00765679253021145 -0.11207152662609 -0.015881025814079 0.0128887737850265 -0.133519860460927 -0.0648598388105244 -0.0129338416408659 -0.0826025784395679 -0.0432304914734774 0.0104692579288872 0.108245606959199 -0.00623032776685402 0.0146407818482216 0.112010208369573 0.0250040242124992 0.0092480422767902 0.134556880419031 0.00220052297508618 0.00522298794842271 0.0804306546923929 0.012775797841858 0.00435742554386493 -0.108245606959199 -0.00623032776685379 0.0146407818482218 -0.112010208369573 0.0250040242124993 0.00924804227679026 -0.134556880419031 0.0022005229750864 0.00522298794842283 -0.0804306546923929 0.0127757978418581 0.00435742554386489 0.100200126503794 0.0316361586721692 0.00871941849161982 0.101624824837193 0.0644578872538351 0.00668007145005551 0.12738867848753 0.0426856520186066 0.00406676265672049 0.070676298097439 0.0469640346403144 0.00226596140522623 -0.100200126503794 0.0316361586721694 0.00871941849161991 -0.101624824837193 0.0644578872538352 0.00668007145005567 -0.12738867848753 0.0426856520186069 0.00406676265672059 -0.070676298097439 0.0469640346403146 0.0022659614052263 0.100852425162361 0.0706147978320787 0.00636757093866766 0.105039119814329 0.115073069872622 -7.64420509535487e-05 0.133167974539771 0.0910556139756658 -0.00355137893760017 0.072100004437103 0.0972309907532011 -0.00260805978410915 -0.10085242516236 0.0706147978320789 0.00636757093866773 -0.105039119814328 0.115073069872622 -7.64420509535227e-05 -0.133167974539771 0.091055613975666 -0.00355137893760018 -0.0721000044371029 0.0972309907532012 -0.0026080597841091 0.0985744043440967 0.120097239070315 -0.000165748340915164 0.101278494559896 0.16589282669168 -0.0120361539711119 0.132487347502636 0.139989106901692 -0.0129968057802768 0.0677965236412063 0.149876878483374 -0.00888600382628146 -0.0985744043440965 0.120097239070315 -0.000165748340915151 -0.101278494559895 0.165892826691681 -0.0120361539711119 -0.132487347502636 0.139989106901692 -0.0129968057802766 -0.067796523641206 0.149876878483374 -0.00888600382628142 292.411747424911
"RMCA RG 14304" 0.0034677399495062 -0.135661472009838 0.00290109778923545 0.0400560125935644 -0.126663409050996 0.0036979005592409 0.025293559617422 -0.131360836310623 -0.0306319112096172 0.0168572996556605 -0.112032792513148 0.0072284995620218 -0.00346773994950644 -0.135661472009838 0.00290109778923538 -0.0400560125935647 -0.126663409050996 0.00369790055924089 -0.0252935596174222 -0.131360836310622 -0.0306319112096172 -0.0168572996556607 -0.112032792513148 0.00722849956202166 0.0464930373825695 -0.122682673232537 0.00523429746469881 0.0712879145542246 -0.105838479066116 0.00578728318231587 0.0676326384555276 -0.116341613278096 -0.0188129418249578 0.0486067097965944 -0.0975131308264273 0.00860486496320444 -0.0464930373825697 -0.122682673232536 0.00523429746469869 -0.0712879145542248 -0.105838479066116 0.00578728318231584 -0.0676326384555278 -0.116341613278096 -0.0188129418249578 -0.0486067097965945 -0.0975131308264273 0.00860486496320457 0.0969531685536961 -0.0837823574594534 0.00741714331320185 0.108683987440643 -0.0179770347638707 0.00814889288512321 0.132962309961728 -0.0748519962405726 -0.0242597554751769 0.0864840290291277 -0.0490873953458879 0.00978350856017682 -0.0969531685536962 -0.0837823574594532 0.00741714331320179 -0.108683987440643 -0.0179770347638705 0.00814889288512316 -0.132962309961728 -0.0748519962405724 -0.0242597554751769 -0.0864840290291277 -0.0490873953458878 0.00978350856017679 0.1112603846159 -0.00641414816502214 0.0078886613734383 0.114696823017437 0.0254064804662805 0.0102883124299244 0.133288725281684 -0.000491268844917508 0.00199217960009393 0.0841733331136753 0.00374638238007421 0.00441127240776343 -0.1112603846159 -0.0064141481650219 0.00788866137343831 -0.114696823017437 0.0254064804662805 0.0102883124299244 -0.133288725281684 -0.000491268844917495 0.00199217960009404 -0.0841733331136753 0.00374638238007444 0.00441127240776337 0.105615662033189 0.0313482776452155 0.0091925550788868 0.102145099607556 0.0657956405914219 0.00297274975873069 0.129026166210626 0.0459705451931339 0.00131284827870554 0.0777232336230881 0.0431263829005801 -0.00102108181124663 -0.105615662033189 0.0313482776452158 0.00919255507888675 -0.102145099607556 0.065795640591422 0.00297274975873076 -0.129026166210626 0.0459705451931342 0.00131284827870543 -0.0777232336230881 0.0431263829005802 -0.00102108181124665 0.10167530976902 0.0731165902714215 0.00264586300263037 0.10366798801937 0.114882968481857 0.00172123015815408 0.128967611789187 0.0910372063149573 1.26688476429343e-05 0.0762723504120976 0.0929898123134995 -0.000362314160389824 -0.10167530976902 0.0731165902714215 0.00264586300263031 -0.10366798801937 0.114882968481857 0.00172123015815405 -0.128967611789187 0.0910372063149574 1.26688476429187e-05 -0.0762723504120974 0.0929898123134997 -0.000362314160389878 0.0990972530691854 0.121852999469661 -0.000359712030510258 0.0986794541188837 0.174146305013763 -0.00661780671221544 0.124385816185664 0.147506872504014 -0.0115283112586063 0.0689279611269212 0.149772143561625 -0.00764799473247007 -0.0990972530691852 0.121852999469661 -0.000359712030510317 -0.0986794541188834 0.174146305013763 -0.00661780671221545 -0.124385816185664 0.147506872504014 -0.0115283112586064 -0.0689279611269209 0.149772143561625 -0.00764799473247008 300.197007385266
"RMCA RG 15234" 0.00258361795579321 -0.135033183065325 -0.00744457484791991 0.0453016187557322 -0.131334345868833 -0.00358892271858203 0.0245956335171509 -0.13442586570387 -0.0282608942853816 0.0198253549493847 -0.11493019475733 0.004673861598548 -0.00258361795579334 -0.135033183065325 -0.00744457484791999 -0.0453016187557323 -0.131334345868833 -0.00358892271858202 -0.024595633517151 -0.13442586570387 -0.0282608942853816 -0.0198253549493848 -0.114930194757331 0.00467386159854807 0.0504074624353909 -0.128231901958801 0.000446911149088926 0.0766683013440847 -0.107553005072108 0.00401003875613902 0.0731253324246919 -0.123092037683708 -0.0169214621827132 0.0517572908666936 -0.098145204324547 0.00854617262186765 -0.050407462435391 -0.1282319019588 0.000446911149088866 -0.0766683013440849 -0.107553005072108 0.00401003875613907 -0.073125332424692 -0.123092037683708 -0.0169214621827133 -0.0517572908666937 -0.0981452043245471 0.00854617262186769 0.0930477340619024 -0.085675917232329 0.00771223175674363 0.113974732738377 -0.0166691021640445 0.0136162318007852 0.124797995561404 -0.0739908015563673 -0.0116613180705962 0.0789529573352763 -0.0438622917952887 0.0113620111471527 -0.0930477340619024 -0.0856759172323288 0.00771223175674364 -0.113974732738377 -0.0166691021640442 0.0136162318007852 -0.124797995561404 -0.0739908015563668 -0.0116613180705962 -0.0789529573352764 -0.0438622917952888 0.0113620111471528 0.107873625471312 -0.0107532354367268 0.0112456452919342 0.105764001828076 0.0222840725927073 0.00646475531848408 0.1345892968051 0.00467423987468963 0.00404710597738847 0.075097218019249 0.00399602387848274 0.00818728694257431 -0.107873625471312 -0.0107532354367266 0.0112456452919342 -0.105764001828076 0.0222840725927077 0.00646475531848405 -0.1345892968051 0.00467423987468986 0.00404710597738848 -0.075097218019249 0.003996023878483 0.00818728694257428 0.100093295226672 0.0324605151708888 0.0052229044513144 0.0987057134788804 0.0639754663342557 0.00559840556412335 0.128728582244347 0.045994264099769 0.00645133080830914 0.0681052806232762 0.0464893882411122 0.00411631476466504 -0.100093295226672 0.0324605151708894 0.00522290445131432 -0.0987057134788804 0.0639754663342557 0.00559840556412327 -0.128728582244347 0.0459942640997688 0.00645133080830919 -0.0681052806232761 0.0464893882411119 0.00411631476466509 0.101301751595032 0.0722797590702152 0.00370397220035679 0.102239402048067 0.116842029141456 0.00101617329938298 0.132915767736526 0.0928132816995711 -0.000346079856318992 0.0697739057038957 0.0962080203665374 0.000312779415597195 -0.101301751595032 0.0722797590702158 0.00370397220035667 -0.102239402048067 0.116842029141456 0.00101617329938291 -0.132915767736526 0.0928132816995716 -0.000346079856319098 -0.0697739057038956 0.0962080203665376 0.000312779415597202 0.0932917947105963 0.123251817310304 -0.003621759286671 0.0970656828579778 0.178882820567664 -0.0128782050451571 0.130360025327689 0.146728114642911 -0.011259431078419 0.0600075073897459 0.15681727362871 -0.0107514854926959 -0.0932917947105962 0.123251817310304 -0.00362175928667101 -0.0970656828579776 0.178882820567664 -0.0128782050451572 -0.130360025327689 0.146728114642911 -0.0112594310784189 -0.0600075073897457 0.15681727362871 -0.0107514854926958 287.724198567686
"RMCA RG 17770" 0.000617940466548957 -0.129616048288336 0.00788182207631016 0.0453866575650709 -0.122271761643179 0.00500975388100539 0.0283211522398709 -0.129633740994979 -0.0220962451630862 0.0230357657402671 -0.10319430580751 0.0083350977103345 -0.00061794046654921 -0.129616048288336 0.00788182207631022 -0.0453866575650712 -0.122271761643179 0.00500975388100545 -0.0283211522398711 -0.129633740994978 -0.0220962451630862 -0.0230357657402674 -0.10319430580751 0.00833509771033454 0.0469962065984501 -0.121107773329078 0.00497835508131095 0.0744335578426952 -0.104148502833064 0.00225540800631017 0.0665766226379461 -0.121696193982455 -0.012007361265648 0.0531189610282023 -0.0943281724436705 0.00781412641812944 -0.0469962065984503 -0.121107773329078 0.00497835508131094 -0.0744335578426954 -0.104148502833064 0.00225540800631014 -0.0665766226379463 -0.121696193982455 -0.012007361265648 -0.0531189610282026 -0.0943281724436705 0.00781412641812952 0.086565263539512 -0.0858612967729471 -0.0051568883348668 0.108796536743446 -0.0145379258946833 0.00372979159064306 0.125461964707386 -0.0780245951134537 -0.0229280011469477 0.0786538050490661 -0.0439926100944318 -0.000573271862430771 -0.0865652635395121 -0.085861296772947 -0.0051568883348668 -0.108796536743446 -0.0145379258946832 0.0037297915906431 -0.125461964707386 -0.0780245951134535 -0.0229280011469477 -0.0786538050490662 -0.0439926100944316 -0.000573271862430779 0.105782076401442 -0.00975315939574134 0.00381717947112216 0.106929914096683 0.0195152548800063 0.00790181539966651 0.135016810518231 -0.00135918826512422 0.00543327902061656 0.0740433191103737 0.00101127229455709 0.000926032085684831 -0.105782076401442 -0.00975315939574121 0.00381717947112225 -0.106929914096683 0.0195152548800065 0.00790181539966655 -0.135016810518231 -0.00135918826512399 0.00543327902061659 -0.0740433191103738 0.00101127229455713 0.000926032085684854 0.0997579245846165 0.0274028274355932 0.0065944606014741 0.108087161431062 0.0620140906091161 0.00573712442498052 0.133813384963505 0.0347739577208406 0.00460153808400301 0.0733895566543242 0.0516556530270979 0.00118997106505278 -0.0997579245846164 0.0274028274355933 0.00659446060147413 -0.108087161431062 0.0620140906091162 0.00573712442498057 -0.133813384963505 0.0347739577208408 0.00460153808400307 -0.0733895566543241 0.051655653027098 0.00118997106505276 0.10203248594876 0.0703734101714018 0.00523373713433426 0.108435518919455 0.115189598427228 0.000269546014890126 0.135148328132177 0.0853073360171803 0.00246130109965004 0.0759078610866447 0.0982218637748883 0.00335412061583972 -0.10203248594876 0.0703734101714019 0.00523373713433427 -0.108435518919455 0.115189598427228 0.000269546014890156 -0.135148328132177 0.0853073360171804 0.00246130109965009 -0.0759078610866445 0.0982218637748883 0.00335412061583977 0.103868502371169 0.121799191771746 -0.00139490898227512 0.110580095800309 0.174519499548689 -0.00970674912419875 0.139640700442729 0.142357255618025 -0.0056935281555566 0.0745423527914346 0.155384063562283 -0.00796750574634829 -0.103868502371169 0.121799191771746 -0.00139490898227512 -0.110580095800309 0.174519499548689 -0.0097067491241987 -0.139640700442728 0.142357255618026 -0.0056935281555565 -0.0745423527914343 0.155384063562283 -0.00796750574634832 274.8278347916
"RMCA RG 17785" 0.00288877905474461 -0.136592197110264 0.00320621635840875 0.0447551233178356 -0.124257083294646 -9.75574125945894e-05 0.0261506295568924 -0.125842289196275 -0.0354251931876329 0.020033926824724 -0.108084863630663 0.00845206727062353 -0.00288877905474476 -0.136592197110264 0.00320621635840872 -0.0447551233178357 -0.124257083294646 -9.75574125945803e-05 -0.0261506295568926 -0.125842289196275 -0.0354251931876329 -0.0200339268247241 -0.108084863630663 0.00845206727062359 0.04471686927463 -0.1164472044324 0.007784804830888 0.0763547876238156 -0.101175746250277 -0.0020821214262896 0.0636662168135662 -0.115919685831534 -0.0233129931390664 0.0556031786807919 -0.0891538414528698 0.0110240337205817 -0.0447168692746301 -0.116447204432399 0.007784804830888 -0.0763547876238158 -0.101175746250277 -0.00208212142628962 -0.0636662168135663 -0.115919685831534 -0.0233129931390663 -0.055603178680792 -0.0891538414528696 0.0110240337205818 0.082813844437814 -0.0866020432095536 -0.00267196390438188 0.111940440190282 -0.021454859281155 0.0164182676627926 0.117708327308105 -0.079618418530854 -0.0244058792060824 0.0773757698828368 -0.0432095059381823 0.010344143573289 -0.0828138444378141 -0.0866020432095534 -0.00267196390438189 -0.111940440190282 -0.0214548592811548 0.0164182676627925 -0.117708327308105 -0.0796184185308539 -0.0244058792060823 -0.0773757698828368 -0.0432095059381821 0.0103441435732889 0.114067457527238 -0.0149271493228885 0.0203445243740569 0.11140937996614 0.015896157558089 0.0164058374462029 0.139735929192369 -0.00211226231167771 0.00415419697875494 0.0814346853441134 -0.00493799937775059 0.00995913899067513 -0.114067457527238 -0.0149271493228883 0.020344524374057 -0.11140937996614 0.0158961575580891 0.0164058374462029 -0.139735929192369 -0.00211226231167753 0.0041541969787549 -0.0814346853441134 -0.00493799937775049 0.00995913899067514 0.107451381380458 0.0258581303477025 0.013644421272588 0.102966106024997 0.0596938042055998 0.0104875076365542 0.134243168602668 0.0432406487935469 0.00729413957597109 0.0728767409796319 0.036932312440602 -0.00515083256582978 -0.107451381380458 0.0258581303477027 0.013644421272588 -0.102966106024996 0.0596938042056 0.0104875076365541 -0.134243168602668 0.0432406487935471 0.00729413957597108 -0.0728767409796319 0.0369323124406022 -0.00515083256582978 0.104819733292865 0.0699076152102764 0.00529832435475014 0.105102537089634 0.118199807764261 -0.0031581172808604 0.137107429793312 0.0938077317847993 -0.00076891158377683 0.0721308919434024 0.094925899770454 -0.00767401503247276 -0.104819733292865 0.0699076152102766 0.00529832435475013 -0.105102537089634 0.118199807764261 -0.00315811728086041 -0.137107429793312 0.0938077317847996 -0.000768911583776766 -0.0721308919434023 0.0949258997704541 -0.00767401503247276 0.0949016465090869 0.126267123151119 -0.00512744911249318 0.10005979413384 0.179745186547788 -0.00942176274454521 0.129167290113773 0.148651309811898 -0.0120931229148354 0.0634385409048541 0.157209421784851 -0.0134277045352756 -0.0949016465090868 0.126267123151119 -0.00512744911249317 -0.10005979413384 0.179745186547788 -0.00942176274454521 -0.129167290113772 0.148651309811898 -0.0120931229148354 -0.063438540904854 0.157209421784851 -0.0134277045352756 283.040724274698
"RMCA RG 18191" 0.00608688565902149 -0.121106584891925 0.00277281451662492 0.0463475561389102 -0.116208660735443 0.00478516554268763 0.0301583917461147 -0.121188350374241 -0.0225222427143931 0.0234228103334978 -0.0984322434384283 0.0113091714550258 -0.00608688565902171 -0.121106584891925 0.00277281451662495 -0.0463475561389104 -0.116208660735443 0.00478516554268762 -0.0301583917461149 -0.121188350374241 -0.0225222427143932 -0.023422810333498 -0.0984322434384283 0.0113091714550258 0.0508270098792236 -0.114690562134577 0.00283363815466173 0.0733110627859014 -0.0958437121390439 0.00509893364312876 0.0715987192030239 -0.111000860929235 -0.0144065211315732 0.0499879898380429 -0.0877044949570781 0.00870376243921666 -0.0508270098792239 -0.114690562134577 0.00283363815466168 -0.0733110627859016 -0.0958437121390438 0.0050989336431287 -0.071598719203024 -0.111000860929234 -0.0144065211315732 -0.049987989838043 -0.0877044949570781 0.00870376243921659 0.0891516995263675 -0.0853335618263221 -0.00203669852658456 0.112662876696766 -0.0195009921905014 0.00734208816272941 0.124733019043189 -0.0783354125397851 -0.0313962354279734 0.0821031967988927 -0.0496956704237595 0.00553844271306102 -0.0891516995263676 -0.085333561826322 -0.0020366985265846 -0.112662876696766 -0.0195009921905012 0.00734208816272934 -0.124733019043189 -0.078335412539785 -0.0313962354279736 -0.0821031967988928 -0.0496956704237594 0.00553844271306099 0.113561815451943 -0.0117255429223785 0.00960946606394618 0.116006836171301 0.0168995058323831 0.0126837766994245 0.138845165812402 -0.00373834596819993 0.000427338398351165 0.0848992407618337 -0.00045749734956175 0.00839391459755272 -0.113561815451943 -0.0117255429223783 0.00960946606394615 -0.116006836171301 0.0168995058323832 0.0126837766994245 -0.138845165812402 -0.00373834596819967 0.00042733839835112 -0.0848992407618337 -0.000457497349561625 0.00839391459755263 0.111970766644255 0.0226672208736247 0.0118763179093652 0.109690368035652 0.0562746736282095 0.00595344502123363 0.13761029485771 0.0375326315404367 0.00055665440691257 0.0804814162781875 0.0371845452568268 0.000807285209601998 -0.111970766644255 0.0226672208736248 0.011876317909365 -0.109690368035652 0.0562746736282096 0.00595344502123353 -0.13761029485771 0.037532631540437 0.000556654406912496 -0.0804814162781874 0.037184545256827 0.000807285209601999 0.110206737527425 0.0663400531498051 0.00291594394616818 0.110074775158889 0.112619637739131 0.00113125358747775 0.138211147953731 0.0909645865166164 -0.0042917611860394 0.0813090088521189 0.0892307309727062 -0.00601260507206038 -0.110206737527425 0.0663400531498053 0.00291594394616811 -0.110074775158889 0.112619637739131 0.0011312535874777 -0.138211147953731 0.0909645865166167 -0.00429176118603954 -0.0813090088521187 0.0892307309727063 -0.00601260507206038 0.104804064240659 0.119931086583498 0.000174941199380646 0.107630387261042 0.17209274760016 -0.00351096481895137 0.136262446035351 0.144276373378321 -0.0109061654597599 0.0746842699427286 0.148948699748758 -0.00783115932921466 -0.104804064240659 0.119931086583498 0.000174941199380589 -0.107630387261042 0.17209274760016 -0.00351096481895149 -0.136262446035351 0.144276373378321 -0.0109061654597599 -0.0746842699427283 0.148948699748758 -0.00783115932921467 283.296298152564
"RMCA RG 18739" 0.00549378112904855 -0.148965307015185 -0.00541642879915051 0.0527188527996794 -0.142179444842037 -0.00337788087543519 0.0323090909316553 -0.148166222585246 -0.0306677861106399 0.0257461826617299 -0.118478451204848 -0.00154641375346856 -0.00549378112904882 -0.148965307015185 -0.00541642879915055 -0.0527188527996797 -0.142179444842037 -0.00337788087543522 -0.0323090909316556 -0.148166222585246 -0.0306677861106399 -0.0257461826617301 -0.118478451204848 -0.0015464137534686 0.0554972860361085 -0.13487210695039 0.00174754678507983 0.0816292139578408 -0.111509485880814 0.00602688045175227 0.0804168785599152 -0.131040400169981 -0.0129212097793801 0.053858302234106 -0.103042444441876 0.00689547323726352 -0.0554972860361087 -0.134872106950389 0.00174754678507978 -0.081629213957841 -0.111509485880814 0.00602688045175221 -0.0804168785599154 -0.131040400169981 -0.0129212097793802 -0.0538583022341062 -0.103042444441876 0.00689547323726349 0.0968733493598684 -0.0897507857167499 0.00891052687886766 0.103894007963462 -0.0190652980933266 0.00887212167057738 0.134410917640201 -0.0750209689078265 -0.00567409334942413 0.0802186490143328 -0.0491264447492201 0.0112180125156901 -0.0968733493598686 -0.0897507857167498 0.00891052687886758 -0.103894007963462 -0.0190652980933264 0.00887212167057731 -0.134410917640201 -0.0750209689078263 -0.00567409334942418 -0.0802186490143329 -0.04912644474922 0.0112180125156901 0.102524923789367 -0.00821868159705008 0.0141153219894348 0.100800208836167 0.0232878863497809 0.00539710695339915 0.128680458598821 0.00337867299889806 0.00603829636777813 0.06900130663497 0.0052743638423164 0.00859002069328576 -0.102524923789367 -0.00821868159704996 0.0141153219894347 -0.100800208836167 0.0232878863497811 0.00539710695339909 -0.128680458598821 0.00337867299889822 0.00603829636777797 -0.06900130663497 0.0052743638423165 0.00859002069328573 0.0910216972925976 0.0321366476179606 0.00287954601787208 0.0937040869653341 0.0676860205684186 0.00387959545582377 0.122317219369097 0.04686382079853 0.00253225000425238 0.0601968300807324 0.0488448691379588 0.00377599824198959 -0.0910216972925975 0.0321366476179608 0.002879546017872 -0.093704086965334 0.0676860205684188 0.00387959545582366 -0.122317219369097 0.0468638207985302 0.0025322500042523 -0.0601968300807323 0.0488448691379589 0.00377599824198958 0.0864210292602913 0.0792294921609125 0.00323462415866808 0.0877714742358586 0.126886492344852 -0.00400610419187505 0.11961173700795 0.0998458697420049 -0.00304781756499536 0.0559706205648102 0.104141946286842 0.00184503797179104 -0.0864210292602911 0.0792294921609126 0.00323462415866799 -0.0877714742358584 0.126886492344852 -0.00400610419187512 -0.11961173700795 0.099845869742005 -0.00304781756499549 -0.05597062056481 0.104141946286842 0.00184503797179095 0.0854239795569248 0.133151218975759 -0.00441118600997828 0.0819319585826176 0.187763049137372 -0.00721144274957145 0.117085170563941 0.162274050393563 -0.0134444121860956 0.0474903075388698 0.158671641799378 -0.00423358402351106 -0.0854239795569245 0.133151218975759 -0.00441118600997835 -0.0819319585826172 0.187763049137372 -0.00721144274957156 -0.117085170563941 0.162274050393563 -0.0134444121860956 -0.0474903075388695 0.158671641799379 -0.00423358402351109 296.423337814055
"RMCA RG 20085" 0.00167966780002197 -0.149961848162331 0.00592282418255588 0.0451853679254756 -0.135577943982839 -0.00335748922603091 0.0273550713250142 -0.144219298927567 -0.0294823762308314 0.0218441214239191 -0.120092065941101 0.00789533148349798 -0.0016796678000222 -0.149961848162331 0.00592282418255593 -0.0451853679254758 -0.135577943982839 -0.00335748922603097 -0.0273550713250145 -0.144219298927566 -0.0294823762308314 -0.0218441214239193 -0.120092065941101 0.00789533148349802 0.0422507059387561 -0.127919619152052 0.00444317469746991 0.0737186537511872 -0.103628304264191 -0.000808033202403154 0.068224169995486 -0.121913004758409 -0.0180400201951818 0.0504936185934624 -0.0948988009805631 0.00350030601054083 -0.0422507059387564 -0.127919619152052 0.00444317469746979 -0.0737186537511873 -0.103628304264191 -0.000808033202403186 -0.0682241699954863 -0.121913004758409 -0.0180400201951819 -0.0504936185934625 -0.0948988009805631 0.00350030601054072 0.0919542050316418 -0.0793436329267606 0.00221370648966339 0.107043639039625 -0.0187189798913617 0.0114981435030211 0.127884505540403 -0.069191624226657 -0.0105622476780702 0.078731662465262 -0.0428260026508869 0.00709920878459248 -0.0919542050316419 -0.0793436329267605 0.00221370648966335 -0.107043639039625 -0.0187189798913615 0.011498143503021 -0.127884505540403 -0.0691916242266568 -0.0105622476780702 -0.0787316624652621 -0.0428260026508868 0.00709920878459247 0.100794852124336 -0.0103990211932803 0.0149171008650487 0.0995132655281201 0.0236440287549316 0.00665567872950505 0.128094462275949 0.000113589282376428 0.00775729592099269 0.067302275539107 0.00199843634641754 0.00562261513050815 -0.100794852124336 -0.0103990211932802 0.0149171008650486 -0.0995132655281201 0.0236440287549316 0.00665567872950488 -0.128094462275949 0.000113589282376575 0.00775729592099259 -0.067302275539107 0.00199843634641765 0.00562261513050815 0.0983953246846597 0.0305473623953117 0.00501775854984963 0.0980714167978392 0.0674070451994124 0.00326602360221788 0.130009229238402 0.0431970375830923 0.0040664452992668 0.0632259527616038 0.0484183701458523 0.000848030823661033 -0.0983953246846596 0.0305473623953118 0.0050177585498495 -0.098071416797839 0.0674070451994124 0.00326602360221776 -0.130009229238402 0.0431970375830925 0.00406644529926668 -0.0632259527616037 0.0484183701458524 0.000848030823660868 0.0972417060850446 0.0729136571329438 0.00227843315485076 0.101961088695067 0.121005395692764 -0.00291756706331364 0.131299351510927 0.091604694591517 -0.004119523349158 0.0696736087947903 0.10160224402868 0.00323514207004407 -0.0972417060850445 0.0729136571329439 0.0022784331548506 -0.101961088695067 0.121005395692764 -0.00291756706331373 -0.131299351510927 0.0916046945915172 -0.00411952334915816 -0.0696736087947902 0.10160224402868 0.00323514207004403 0.0944128308783017 0.126788782416052 -0.00216427594507928 0.0995805542061698 0.181550225743194 -0.0115932830274193 0.130168186632966 0.147503250827523 -0.0100435307598877 0.0665332752578401 0.160396026917929 -0.00314887261990954 -0.0944128308783015 0.126788782416052 -0.00216427594507939 -0.0995805542061695 0.181550225743195 -0.0115932830274193 -0.130168186632966 0.147503250827523 -0.0100435307598878 -0.0665332752578398 0.160396026917929 -0.00314887261990953 274.423223456069
"RMCA RG 22761" 0.0047028974240188 -0.141811378758581 -0.00238261009725334 0.0445818268029464 -0.125866523381742 -0.00557516267784259 0.0287272052375558 -0.13674869806816 -0.0285006355394825 0.020166785314238 -0.107592765561459 -0.00134157860511766 -0.00470289742401908 -0.141811378758581 -0.00238261009725333 -0.0445818268029467 -0.125866523381741 -0.00557516267784259 -0.0287272052375561 -0.13674869806816 -0.0285006355394825 -0.0201667853142382 -0.107592765561459 -0.00134157860511759 0.0465263162692755 -0.120524123703404 -0.00277540542907548 0.0724915364783784 -0.105266469467007 0.00562824984601675 0.0698137029967648 -0.121643516476228 -0.014442142296834 0.0450945781969185 -0.0912108919120558 0.00458691847708845 -0.0465263162692757 -0.120524123703404 -0.00277540542907549 -0.0724915364783786 -0.105266469467007 0.00562824984601665 -0.0698137029967651 -0.121643516476228 -0.0144421422968341 -0.0450945781969187 -0.0912108919120558 0.00458691847708844 0.0858512769628835 -0.088115755893482 0.00765161009542829 0.11027880886383 -0.0180129771125943 0.0138184788001813 0.126771160107869 -0.0724586394634617 -0.0142503173084129 0.0793283971516992 -0.0420559279287376 0.00906841285066896 -0.0858512769628837 -0.0881157558934819 0.00765161009542823 -0.11027880886383 -0.0180129771125942 0.0138184788001812 -0.126771160107869 -0.0724586394634616 -0.0142503173084129 -0.0793283971516993 -0.0420559279287375 0.00906841285066886 0.107881288006465 -0.00953873120814946 0.0156982861210811 0.108904050797339 0.0208171398994307 0.0135734635598266 0.136180879663177 -0.00070007451701122 0.00943289456999569 0.0752804693590177 0.00301893997643293 0.00572301948912647 -0.107881288006465 -0.00953873120814929 0.0156982861210811 -0.108904050797339 0.0208171398994308 0.0135734635598266 -0.136180879663177 -0.000700074517010991 0.00943289456999558 -0.0752804693590177 0.00301893997643309 0.0057230194891264 0.102253266763268 0.027780933760308 0.00966222301686316 0.103396642367394 0.0603182568223857 0.00846150257446763 0.130818771671332 0.0414942578298681 0.00859147722255057 0.0697693481247872 0.0431835867151342 -0.000934048514018789 -0.102253266763268 0.0277809337603082 0.00966222301686314 -0.103396642367393 0.0603182568223858 0.00846150257446756 -0.130818771671332 0.0414942578298683 0.00859147722255042 -0.0697693481247871 0.0431835867151342 -0.000934048514018847 0.10287817522394 0.071643404439301 0.00502105288961845 0.103871454978973 0.117387930925394 -0.000578612826712492 0.134307543313454 0.0922064330402332 -0.000333943378866321 0.072612673647768 0.0978969274504668 -0.00822436759913015 -0.102878175223939 0.0716434044393011 0.00502105288961839 -0.103871454978973 0.117387930925394 -0.000578612826712614 -0.134307543313454 0.0922064330402334 -0.000333943378866432 -0.0726126736477678 0.0978969274504668 -0.00822436759913019 0.0957656226194359 0.126023793036807 -0.0013938113668209 0.102221763858363 0.177028694488129 -0.0127093603243335 0.131240932231565 0.144557950362052 -0.0100358602686654 0.0655299620229131 0.158188224706129 -0.0134397332803471 -0.0957656226194357 0.126023793036807 -0.00139381136682095 -0.102221763858363 0.17702869448813 -0.0127093603243336 -0.131240932231565 0.144557950362052 -0.0100358602686655 -0.0655299620229128 0.158188224706129 -0.0134397332803471 282.55478852742
"RMCA RG 22762" 0.000690542568746403 -0.128050452358616 0.00613440397966448 0.0414702127889564 -0.121247861951775 0.00613634309678374 0.025078527856003 -0.120624036402093 -0.0210811456369924 0.0192837171949086 -0.102010741058933 0.0129511378845528 -0.00069054256874667 -0.128050452358616 0.0061344039796645 -0.0414702127889567 -0.121247861951774 0.00613634309678369 -0.0250785278560033 -0.120624036402093 -0.0210811456369924 -0.0192837171949088 -0.102010741058933 0.0129511378845528 0.0412577128157489 -0.118850380453198 0.008933193929354 0.0724852870795069 -0.101927382830862 0.00162122401204036 0.0603524454816981 -0.110809349173458 -0.0199861359102753 0.0525123136589225 -0.0850308377394417 0.0069035554501004 -0.0412577128157492 -0.118850380453198 0.00893319392935403 -0.0724852870795071 -0.101927382830862 0.0016212240120404 -0.0603524454816984 -0.110809349173458 -0.0199861359102753 -0.0525123136589227 -0.0850308377394417 0.0069035554501004 0.0950186072419059 -0.0804038962093562 0.00114686199536417 0.117948084200069 -0.0133632155596097 0.00253852748758769 0.126986289269258 -0.0720710526988424 -0.0339405120507048 0.0840191271259214 -0.0369222132240082 -0.000766080129295835 -0.0950186072419061 -0.0804038962093562 0.00114686199536426 -0.117948084200069 -0.0133632155596094 0.00253852748758772 -0.126986289269259 -0.0720710526988422 -0.0339405120507047 -0.0840191271259215 -0.036922213224008 -0.000766080129295821 0.118334541923027 -0.00336113888780965 0.00830924484660425 0.115412809944544 0.0244070046279329 0.0102412990498573 0.144407411272029 0.00585681944034077 0.00226122663865387 0.0853256782343941 -0.00197090850574924 0.00169101555159121 -0.118334541923027 -0.00336113888780951 0.00830924484660433 -0.115412809944544 0.0244070046279331 0.0102412990498574 -0.144407411272029 0.00585681944034096 0.00226122663865391 -0.0853256782343941 -0.00197090850574907 0.00169101555159124 0.115323384617095 0.0304301234512789 0.0108911042260134 0.114154070407079 0.0601809686490215 0.0100836251080028 0.14230829899798 0.0429340424648361 0.00399446237864448 0.0811859004096435 0.041277645029583 -0.00046925232105503 -0.115323384617095 0.0304301234512791 0.0108911042260135 -0.114154070407079 0.0601809686490218 0.0100836251080028 -0.14230829899798 0.0429340424648363 0.00399446237864448 -0.0811859004096434 0.0412776450295832 -0.00046925232105502 0.112592197294455 0.0653349280384131 0.00859753502418834 0.113323026965245 0.106621648882743 0.00351278617532809 0.143673396971107 0.0846089771070971 0.000358505633196847 0.0803958308521741 0.0863790881439474 -0.00363759140015804 -0.112592197294455 0.0653349280384132 0.00859753502418836 -0.113323026965245 0.106621648882744 0.00351278617532812 -0.143673396971107 0.0846089771070974 0.000358505633196915 -0.080395830852174 0.0863790881439474 -0.003637591400158 0.103519412707631 0.112993420213961 0.00173632223281096 0.110587474125781 0.160130473759973 -0.00843252887638314 0.139924499277278 0.130404961528418 -0.00695517790658225 0.0741336556904974 0.145083365716204 -0.0127739504688933 -0.103519412707631 0.112993420213961 0.00173632223281103 -0.110587474125781 0.160130473759973 -0.0084325288763831 -0.139924499277278 0.130404961528418 -0.00695517790658215 -0.0741336556904971 0.145083365716204 -0.0127739504688932 290.273831018145
"RMCA RG 22763" 0.00280295065604977 -0.122253570803156 0.00327869762774015 0.0439276300165934 -0.11939622879913 0.00612578307092575 0.026124637494816 -0.127747087631018 -0.0232591871876924 0.0219722181550848 -0.0947794006725003 0.00232817385976267 -0.00280295065604996 -0.122253570803156 0.00327869762774008 -0.0439276300165936 -0.11939622879913 0.00612578307092575 -0.0261246374948162 -0.127747087631018 -0.0232591871876925 -0.0219722181550849 -0.0947794006725001 0.00232817385976261 0.0451665458432568 -0.11779912159237 0.00688666528558669 0.0715057262436841 -0.102400234957617 0.00374557893789501 0.0646487422338622 -0.119551021406652 -0.0126109948436087 0.0499960656700176 -0.0894359593100791 0.00426313618896778 -0.045166545843257 -0.11779912159237 0.00688666528558668 -0.0715057262436842 -0.102400234957617 0.00374557893789503 -0.0646487422338624 -0.119551021406652 -0.0126109948436088 -0.0499960656700177 -0.0894359593100791 0.00426313618896781 0.0933910062766224 -0.0827730999477345 0.00442062868202869 0.114990403714084 -0.0243775103267306 0.00720749167197433 0.124877923882345 -0.0784151769666862 -0.0220929243406921 0.0828642636904526 -0.0468119274743211 0.00191902954212956 -0.0933910062766225 -0.0827730999477343 0.00442062868202866 -0.114990403714084 -0.0243775103267304 0.0072074916719743 -0.124877923882345 -0.0784151769666861 -0.0220929243406922 -0.0828642636904527 -0.046811927474321 0.00191902954212957 0.112524631717508 -0.0163682400028249 0.00915881598606896 0.113419023186252 0.0162706565339971 0.009597232883091 0.13958603439206 -0.00500207456506688 0.000675119444178096 0.0775050558776599 0.000395436551753603 -0.00193256095508395 -0.112524631717508 -0.0163682400028248 0.00915881598606895 -0.113419023186252 0.0162706565339973 0.00959723288309096 -0.13958603439206 -0.00500207456506661 0.000675119444178171 -0.0775050558776598 0.000395436551753693 -0.00193256095508394 0.102840882079157 0.0236054420476467 0.00723113916308734 0.111358841545096 0.0574824021781326 0.00861971759733614 0.13363719853865 0.0318304139022955 0.0029091531135968 0.0736818488479841 0.0483829601004725 -0.00173416418245394 -0.102840882079157 0.0236054420476468 0.00723113916308734 -0.111358841545096 0.0574824021781328 0.00861971759733619 -0.13363719853865 0.0318304139022958 0.00290915311359684 -0.073681848847984 0.0483829601004726 -0.00173416418245393 0.103514942689169 0.0673087276368185 0.00750678364673813 0.107649572509791 0.115904915443073 0.00293149407670789 0.13655954627444 0.0877497068522646 -9.83101992189771e-05 0.0735061792118593 0.0969092620601213 -0.00159488439757509 -0.103514942689169 0.0673087276368186 0.00750678364673812 -0.107649572509791 0.115904915443073 0.00293149407670787 -0.13655954627444 0.0877497068522648 -9.83101992189148e-05 -0.0735061792118592 0.0969092620601215 -0.00159488439757512 0.101265864540816 0.12471649363976 -0.000249083138899354 0.107624559856747 0.173763724223022 -0.00940663812959903 0.137704136980129 0.145493083941116 -0.00517623568199033 0.0707884029133877 0.157297429345411 -0.0106496577210009 -0.101265864540815 0.12471649363976 -0.00024908313889938 -0.107624559856746 0.173763724223022 -0.009406638129599 -0.137704136980129 0.145493083941117 -0.00517623568199036 -0.0707884029133874 0.157297429345411 -0.0106496577210009 278.356254799729
"RMCA RG 22903" 0.00387798892718641 -0.136617964693652 -0.00150954780710309 0.0463773463649255 -0.131364779657214 0.000513077403147866 0.0277171849858375 -0.139846669460144 -0.0214885550132596 0.0224947053550638 -0.107637216683593 0.00300021966186774 -0.00387798892718664 -0.136617964693652 -0.00150954780710312 -0.0463773463649258 -0.131364779657214 0.000513077403147896 -0.0277171849858377 -0.139846669460144 -0.0214885550132596 -0.0224947053550639 -0.107637216683593 0.00300021966186771 0.049954996861172 -0.128660245179624 0.00170911537533159 0.0739198283039853 -0.106919897348563 0.00495466498020786 0.0717211620015498 -0.126106633586035 -0.0129765413608589 0.046136465981664 -0.0958751753202945 0.0046303229878897 -0.0499549968611722 -0.128660245179624 0.00170911537533161 -0.0739198283039854 -0.106919897348563 0.00495466498020789 -0.07172116200155 -0.126106633586034 -0.0129765413608589 -0.0461364659816642 -0.0958751753202944 0.00463032298788967 0.0902074387230031 -0.0947217601663601 -0.00386127670192804 0.106220196215362 -0.0111027130066497 0.0116179497596404 0.123794376890987 -0.0775059206019062 -0.0219550376613215 0.0757356150961465 -0.0476781639309245 0.00402170141416164 -0.0902074387230033 -0.09472176016636 -0.00386127670192802 -0.106220196215362 -0.0111027130066496 0.0116179497596404 -0.123794376890988 -0.077505920601906 -0.0219550376613215 -0.0757356150961466 -0.0476781639309244 0.00402170141416162 0.107529590013153 -0.00519199562350923 0.0145060726980806 0.105661303191978 0.0250416440812798 0.0125071217669567 0.130351248745063 0.0040757398022644 0.00525174814955488 0.0754534619873362 0.00360995391974011 0.00842940940943921 -0.107529590013153 -0.00519199562350908 0.0145060726980806 -0.105661303191978 0.02504164408128 0.0125071217669567 -0.130351248745063 0.0040757398022646 0.00525174814955486 -0.0754534619873363 0.00360995391974021 0.00842940940943922 0.100166685095128 0.0303394910905765 0.00989240729558785 0.101613420962314 0.0646153777627146 0.00377417501001475 0.126323703576346 0.0426435308043805 0.00471190872102229 0.0711555918653436 0.0466182891593646 0.00192352793039717 -0.100166685095128 0.0303394910905767 0.00989240729558785 -0.101613420962314 0.0646153777627148 0.00377417501001479 -0.126323703576346 0.0426435308043806 0.0047119087210223 -0.0711555918653435 0.0466182891593647 0.00192352793039722 0.0997404862936501 0.0743867647475137 0.00172128303076721 0.103242425769274 0.119039164879548 -0.00126278731471842 0.13035364764451 0.0916311442246543 0.0016497013078863 0.0713906953522201 0.0987153651969415 -0.00139269994654062 -0.09974048629365 0.0743867647475139 0.00172128303076721 -0.103242425769274 0.119039164879548 -0.00126278731471846 -0.13035364764451 0.0916311442246545 0.00164970130788625 -0.0713906953522199 0.0987153651969416 -0.00139269994654067 0.0948446615237968 0.127468677307402 -0.00129650187856219 0.10039670178049 0.177695881515593 -0.0115649020760797 0.128658203587334 0.145940374835862 -0.00922987257680881 0.0648600059428774 0.157407735930631 -0.00827668456477292 -0.0948446615237966 0.127468677307402 -0.00129650187856219 -0.100396701780489 0.177695881515593 -0.0115649020760796 -0.128658203587334 0.145940374835862 -0.00922987257680879 -0.0648600059428772 0.157407735930631 -0.00827668456477293 302.421759170293
"RMCA RG 22924" 0.00632815442692931 -0.127920876703645 0.00156713287641596 0.0434821614499144 -0.127818952297171 0.00647907477586647 0.0270696561832334 -0.131834611111752 -0.0196757587379417 0.0237335213001009 -0.105325439047434 0.0067205999557535 -0.00632815442692952 -0.127920876703645 0.00156713287641596 -0.0434821614499146 -0.127818952297171 0.00647907477586646 -0.0270696561832336 -0.131834611111752 -0.0196757587379416 -0.023733521300101 -0.105325439047434 0.00672059995575349 0.0470386394682519 -0.118309193364667 0.00805963366097933 0.0745483200202435 -0.0951089800222064 -0.00244238040248694 0.0692524122833612 -0.113158351849816 -0.0157094603249655 0.0542682190728002 -0.0884385994230905 0.00857730645661909 -0.0470386394682521 -0.118309193364667 0.0080596336609793 -0.0745483200202437 -0.0951089800222063 -0.00244238040248695 -0.0692524122833614 -0.113158351849815 -0.0157094603249654 -0.0542682190728003 -0.0884385994230905 0.0085773064566191 0.0907803862522278 -0.0764753264929632 -0.00367824259470398 0.11418069875149 -0.0178308932037643 0.00834039143304774 0.132138226396168 -0.0685190802650332 -0.0182479447576832 0.0828932558955026 -0.0426984794755938 0.00525962535948258 -0.0907803862522279 -0.0764753264929632 -0.00367824259470394 -0.11418069875149 -0.0178308932037641 0.00834039143304773 -0.132138226396168 -0.0685190802650331 -0.0182479447576832 -0.0828932558955026 -0.0426984794755937 0.0052596253594826 0.114406275618907 -0.0105124263086835 0.00811798688383093 0.112583633345637 0.0176355388003156 0.00670265057010224 0.138852683306193 0.000778423938451116 0.00585249199176786 0.0844342975096327 -0.000537145614510571 -0.00115471508653836 -0.114406275618907 -0.0105124263086834 0.0081179868838309 -0.112583633345637 0.0176355388003158 0.00670265057010227 -0.138852683306193 0.000778423938451326 0.0058524919917678 -0.0844342975096328 -0.000537145614510418 -0.00115471508653841 0.109404988380179 0.0269871480687159 0.0064309937645697 0.107316248602641 0.0576797724687462 0.00378315600790247 0.13531357617699 0.0418596885456096 0.00758178710958532 0.0786232109173992 0.04039541928892 -0.00474021273819575 -0.109404988380179 0.0269871480687161 0.0064309937645697 -0.107316248602641 0.0576797724687462 0.00378315600790242 -0.13531357617699 0.0418596885456098 0.0075817871095853 -0.0786232109173992 0.0403954192889201 -0.00474021273819575 0.108356811428714 0.0646232897466013 0.00506364039992731 0.111638885862577 0.107376366293472 0.00665750023983319 0.138243384849165 0.0857137234815963 0.00243660000891882 0.0781174894127993 0.0914207048977369 -0.0110932436372669 -0.108356811428714 0.0646232897466014 0.00506364039992732 -0.111638885862576 0.107376366293472 0.00665750023983313 -0.138243384849165 0.0857137234815965 0.00243660000891879 -0.0781174894127992 0.0914207048977371 -0.0110932436372669 0.100967224891925 0.121834288081618 -0.000737228585014273 0.102979090537556 0.170786584009515 -0.00650471160919574 0.132575258201355 0.14525188946748 -0.00793713562157662 0.0679082705346904 0.152145518091552 -0.005709537399034 -0.100967224891925 0.121834288081618 -0.000737228585014286 -0.102979090537556 0.170786584009515 -0.00650471160919568 -0.132575258201355 0.14525188946748 -0.00793713562157667 -0.0679082705346902 0.152145518091552 -0.00570953739903399 307.244633656812
"RMCA RG 24001" 0.00251551581421772 -0.130131306895672 0.00426024899558516 0.04609019980681 -0.125623548944687 0.00435441066011906 0.0258788387893955 -0.129400254552825 -0.021747549815752 0.0230588612924203 -0.103237190902214 0.00964929810043496 -0.00251551581421788 -0.130131306895672 0.00426024899558519 -0.0460901998068102 -0.125623548944687 0.00435441066011912 -0.0258788387893958 -0.129400254552825 -0.021747549815752 -0.0230588612924204 -0.103237190902214 0.00964929810043497 0.0478322904016585 -0.121158758401985 0.00649081827729272 0.0755891499118652 -0.101927239099789 0.0039827262180864 0.0669237436791116 -0.117375825548983 -0.0144974416084814 0.0526194843831733 -0.0884438685875684 0.00861076151786281 -0.0478322904016586 -0.121158758401985 0.00649081827729269 -0.0755891499118654 -0.101927239099789 0.00398272621808645 -0.0669237436791117 -0.117375825548983 -0.0144974416084814 -0.0526194843831735 -0.0884438685875682 0.00861076151786281 0.0836932327264746 -0.0870599087725391 -0.000982066557377923 0.114368552447524 -0.0160696172833994 0.00519328242775309 0.11976746062533 -0.0781209209853159 -0.0274700391348317 0.0749660308640245 -0.0440734858545914 0.00399521146575961 -0.0836932327264748 -0.0870599087725389 -0.000982066557377859 -0.114368552447524 -0.0160696172833991 0.00519328242775311 -0.119767460625331 -0.0781209209853156 -0.0274700391348316 -0.0749660308640245 -0.0440734858545913 0.00399521146575968 0.115838515854893 -0.0105615297444593 0.00721218074101064 0.117535823809543 0.0202389363745543 0.0095234503057436 0.142237833652386 -0.000873095894395115 0.00164254803503301 0.0863525039421396 0.00344565350381843 0.00214534701863689 -0.115838515854893 -0.0105615297444591 0.00721218074101068 -0.117535823809543 0.0202389363745545 0.00952345030574367 -0.142237833652386 -0.00087309589439494 0.00164254803503298 -0.0863525039421396 0.00344565350381858 0.00214534701863691 0.106818742698287 0.0254610221816279 0.0070862943697388 0.107635749852161 0.0608237466837479 0.00487357937359422 0.133651299302933 0.0388508198626066 0.00385249286851555 0.077814709523987 0.0437299067853169 -0.000531521553571265 -0.106818742698287 0.025461022181628 0.00708629436973885 -0.10763574985216 0.0608237466837482 0.00487357937359426 -0.133651299302933 0.0388508198626068 0.00385249286851563 -0.0778147095239869 0.0437299067853171 -0.000531521553571222 0.104631471394638 0.0676306766742826 0.00247403820499541 0.105394506024127 0.114279289451897 9.65430938283976e-05 0.134100655478671 0.0932265702289232 -7.21772841948952e-05 0.0763247101545119 0.0928558540018029 0.00130576453929323 -0.104631471394638 0.0676306766742828 0.00247403820499544 -0.105394506024127 0.114279289451897 9.65430938284549e-05 -0.134100655478671 0.0932265702289233 -7.21772841948353e-05 -0.0763247101545118 0.092855854001803 0.00130576453929327 0.0966248976030796 0.120593228894778 -0.00389109797037073 0.101757299910242 0.174391372781965 -0.00681898662313461 0.129511673431262 0.144185881526244 -0.00548289322934528 0.0698605234318598 0.154343592516857 -0.00525522243622488 -0.0966248976030795 0.120593228894778 -0.00389109797037071 -0.101757299910242 0.174391372781966 -0.00681898662313456 -0.129511673431262 0.144185881526245 -0.00548289322934519 -0.0698605234318596 0.154343592516857 -0.00525522243622489 282.303598421971
"RMCA RG 26206" 0.00215812657883736 -0.128563363448946 0.00557254212615774 0.0504081878026458 -0.118740437502565 -0.000685229207619657 0.0288637733336107 -0.129615604996162 -0.0220066085617473 0.0246191913571989 -0.0984767019953115 0.00647544814091218 -0.00215812657883746 -0.128563363448946 0.00557254212615774 -0.0504081878026459 -0.118740437502565 -0.000685229207619691 -0.0288637733336108 -0.129615604996162 -0.0220066085617473 -0.0246191913571989 -0.0984767019953114 0.00647544814091209 0.0499096026531008 -0.115367195297513 0.002143209852377 0.0774905535073052 -0.0936062765854793 0.00409634091290888 0.0730624865933522 -0.113552760736265 -0.0128483689956473 0.0515692095730164 -0.0853124372883277 0.00559790296514626 -0.0499096026531009 -0.115367195297513 0.00214320985237697 -0.0774905535073052 -0.0936062765854792 0.00409634091290893 -0.0730624865933523 -0.113552760736265 -0.0128483689956473 -0.0515692095730164 -0.0853124372883276 0.00559790296514621 0.0847308143128039 -0.0866102808264652 0.00118687533571139 0.108592781684019 -0.0210086350832789 0.00855067796366106 0.118987148689306 -0.0825228201104115 -0.0202343602304257 0.0770972425180287 -0.0486271580272254 0.00391966960579882 -0.0847308143128039 -0.0866102808264649 0.00118687533571148 -0.108592781684019 -0.0210086350832786 0.008550677963661 -0.118987148689306 -0.0825228201104113 -0.0202343602304257 -0.0770972425180288 -0.0486271580272252 0.00391966960579879 0.109546155639772 -0.0138225477214894 0.00961884861617688 0.110290578252228 0.0174651351384498 0.00905861131070003 0.136030012385897 -0.00682964765293102 0.00100974351413981 0.0794953314882963 -0.00383152481949803 0.00219010944493286 -0.109546155639772 -0.0138225477214891 0.0096188486161769 -0.110290578252228 0.0174651351384502 0.00905861131070011 -0.136030012385897 -0.00682964765293074 0.00100974351413981 -0.0794953314882962 -0.00383152481949777 0.0021901094449329 0.105099921886223 0.0226626254113064 0.00835655595509596 0.11409865966723 0.0584635579677776 0.00636551564697907 0.135763033261424 0.0321181266896484 0.00557272451484485 0.081893435660456 0.0454613026562315 -0.00132304536928636 -0.105099921886223 0.0226626254113067 0.00835655595509598 -0.11409865966723 0.0584635579677779 0.00636551564697905 -0.135763033261424 0.0321181266896488 0.00557272451484482 -0.081893435660456 0.0454613026562317 -0.00132304536928634 0.106784415435392 0.0723075027027239 0.0016808917230053 0.109948720728177 0.116580190401347 0.000527523374927359 0.139135677092419 0.0887556235063574 0.00163364632868496 0.0776994531984519 0.0944296466486614 -0.00120211735789585 -0.106784415435392 0.0723075027027241 0.00168089172300523 -0.109948720728177 0.116580190401348 0.000527523374927374 -0.139135677092419 0.0887556235063578 0.001633646328685 -0.0776994531984519 0.0944296466486615 -0.00120211735789581 0.102470653501215 0.123844752482351 -0.00130232452885616 0.103286227323367 0.174051774393843 -0.00753010942593527 0.136421284023198 0.148185497494689 -0.00973544056329691 0.0707919270124866 0.15216165659848 -0.0066892330914487 -0.102470653501215 0.123844752482351 -0.00130232452885606 -0.103286227323367 0.174051774393843 -0.00753010942593532 -0.136421284023198 0.148185497494689 -0.00973544056329682 -0.0707919270124865 0.15216165659848 -0.00668923309144869 281.854040930474
"RMCA RG 27108" 0.00261153779084797 -0.129322796881622 -0.00120456067656877 0.0458810022448629 -0.117937631700545 0.00105127089334965 0.0316190663542305 -0.130096005566269 -0.0292146817111403 0.0203835435463782 -0.101639823973433 0.00542575992795968 -0.00261153779084814 -0.129322796881623 -0.00120456067656872 -0.045881002244863 -0.117937631700545 0.00105127089334976 -0.0316190663542307 -0.130096005566269 -0.0292146817111402 -0.0203835435463783 -0.101639823973433 0.00542575992795967 0.0483594730572899 -0.116668342031105 -0.000275211011091831 0.075953017386089 -0.101714613086744 0.0063995494632872 0.0706786517824576 -0.119298122377123 -0.0184561215769156 0.0499670616435523 -0.09078810102693 0.00844124068216279 -0.0483594730572901 -0.116668342031104 -0.000275211011091896 -0.0759530173860891 -0.101714613086744 0.00639954946328729 -0.0706786517824577 -0.119298122377123 -0.0184561215769155 -0.0499670616435524 -0.0907881010269297 0.00844124068216284 0.0875450187892512 -0.0907596517862461 0.00777524588534067 0.110741278560351 -0.0198831439610671 0.00959762279580327 0.121543053881496 -0.0843562824730483 -0.0190549693727835 0.0727539860613094 -0.049320848452486 0.00663657373938887 -0.0875450187892514 -0.0907596517862459 0.00777524588534078 -0.110741278560351 -0.0198831439610669 0.00959762279580339 -0.121543053881496 -0.084356282473048 -0.0190549693727834 -0.0727539860613094 -0.049320848452486 0.00663657373938896 0.11043638898319 -0.0112947978523162 0.0150989182292981 0.107289136512669 0.0222062349639398 0.0119985898717228 0.136723212620668 0.000142628846766622 0.00213602197435305 0.0721368491794472 -0.00241978419903191 0.00381672787706937 -0.11043638898319 -0.0112947978523157 0.0150989182292981 -0.107289136512669 0.0222062349639402 0.0119985898717229 -0.136723212620668 0.000142628846767 0.00213602197435314 -0.0721368491794473 -0.00241978419903152 0.00381672787706935 0.105955702517715 0.0272571573445212 0.0120627526834092 0.103886048440052 0.0625166796171881 0.00601735425270498 0.13348550002275 0.0435569478391297 0.000651367353682917 0.0681761735318305 0.0419094767455925 -0.00056980231903235 -0.105955702517715 0.027257157344521 0.0120627526834093 -0.103886048440052 0.0625166796171884 0.00601735425270507 -0.13348550002275 0.04355694783913 0.00065136735368294 -0.0681761735318305 0.0419094767455926 -0.000569802319032331 0.10632526022829 0.0686165514330609 0.00645862382233854 0.107348081441511 0.116935205352006 0.00275992147058402 0.139992799696278 0.0908756491106131 -0.00377157522781809 0.0740469235834144 0.0932451881547025 -0.00122081694002446 -0.10632526022829 0.0686165514330612 0.00645862382233854 -0.107348081441511 0.116935205352006 0.00275992147058416 -0.139992799696278 0.0908756491106135 -0.00377157522781795 -0.0740469235834143 0.0932451881547023 -0.0012208169400244 0.102902366537561 0.121902653592427 0.00153309367326497 0.105634114975934 0.17421710845175 -0.00974432324196347 0.138286913458727 0.147140084748643 -0.0147472656437086 0.0695808514296754 0.154978379167627 -0.00960130687467413 -0.102902366537561 0.121902653592426 0.00153309367326506 -0.105634114975933 0.17421710845175 -0.00974432324196342 -0.138286913458727 0.147140084748643 -0.0147472656437085 -0.0695808514296751 0.154978379167627 -0.00960130687467404 284.694657581354
"RMCA RG 27495" 0.00182253579305399 -0.132068376193699 -0.000959812487069518 0.045925142357444 -0.125116659240784 -0.00270335998881775 0.0262380436902828 -0.136614218434147 -0.0177704940765515 0.0228168377518007 -0.104018433224698 0.00348807076203537 -0.00182253579305416 -0.132068376193699 -0.000959812487069468 -0.0459251423574442 -0.125116659240784 -0.00270335998881773 -0.026238043690283 -0.136614218434147 -0.0177704940765515 -0.0228168377518009 -0.104018433224698 0.00348807076203536 0.0481157079109094 -0.122056883851898 0.000653686955291819 0.0771253938436152 -0.105312196914328 0.000425753719902703 0.0698189718302941 -0.125196357383581 -0.0130696022064785 0.0556337683634029 -0.093447512187886 0.00599139865530523 -0.0481157079109096 -0.122056883851898 0.0006536869552918 -0.0771253938436154 -0.105312196914328 0.000425753719902713 -0.0698189718302943 -0.12519635738358 -0.0130696022064784 -0.055633768363403 -0.0934475121878858 0.00599139865530519 0.0882707625831862 -0.089046951932707 0.00240590093653397 0.109279281085193 -0.0186738344336229 0.0093103630286843 0.122885090612038 -0.0747909342707527 -0.0198152244498979 0.07494988133053 -0.0491647365987157 0.00908366468130653 -0.0882707625831864 -0.0890469519327067 0.00240590093653392 -0.109279281085193 -0.0186738344336229 0.00931036302868439 -0.122885090612038 -0.0747909342707525 -0.0198152244498979 -0.0749498813305301 -0.0491647365987158 0.00908366468130659 0.10839600901844 -0.00947381172048099 0.0101220381124681 0.105225871314129 0.0198876907415288 0.00760447043769413 0.135183199067371 0.000567542964642561 0.00532085099968015 0.0743149413231333 -0.000413882849695567 0.00893463323666096 -0.10839600901844 -0.00947381172048072 0.010122038112468 -0.105225871314129 0.019887690741529 0.00760447043769416 -0.135183199067371 0.000567542964642597 0.0053208509996802 -0.0743149413231333 -0.000413882849695494 0.00893463323666098 0.10576811867084 0.0274690416041612 0.00743350306789968 0.098691983242293 0.0628056006818894 0.00278093244892616 0.133058581366793 0.0485863746385182 0.00409051367978856 0.0686855924394988 0.0380587117100811 0.00410479649863952 -0.10576811867084 0.0274690416041614 0.00743350306789962 -0.0986919832422929 0.0628056006818895 0.00278093244892621 -0.133058581366793 0.0485863746385187 0.00409051367978859 -0.0686855924394987 0.0380587117100811 0.00410479649863951 0.103054710086299 0.0711886837595534 0.00427321462194161 0.102487348604191 0.118409858018254 -0.00275911587822557 0.134557512311755 0.0949832465228587 -0.00277785428686209 0.0723096634396922 0.0950791676863324 0.00273385429076966 -0.103054710086298 0.0711886837595537 0.00427321462194163 -0.10248734860419 0.118409858018254 -0.00275911587822559 -0.134557512311755 0.0949832465228591 -0.00277785428686207 -0.0723096634396921 0.0950791676863327 0.00273385429076968 0.0962944174236833 0.123229244685323 -0.00210520127138482 0.101066127262388 0.178570848535992 -0.00918811896931285 0.134677100581387 0.149035528155315 -0.0136874514133637 0.0649514324871572 0.157523249532544 -0.003921411105565 -0.0962944174236831 0.123229244685323 -0.0021052012713848 -0.101066127262387 0.178570848535993 -0.00918811896931285 -0.134677100581387 0.149035528155315 -0.0136874514133637 -0.0649514324871571 0.157523249532544 -0.00392141110556497 288.53013615813
"RMCA RG 27759" 2.7138364160244e-05 -0.136658932026874 0.00271829815097752 0.044937682297529 -0.127433382368686 0.0029481232952825 0.0264364278687404 -0.1268622418993 -0.0330512816820953 0.0192193664301097 -0.104337429110053 0.00382860556969443 -2.71383641605207e-05 -0.136658932026875 0.00271829815097752 -0.0449376822975292 -0.127433382368686 0.00294812329528246 -0.0264364278687407 -0.1268622418993 -0.0330512816820952 -0.0192193664301099 -0.104337429110052 0.0038286055696944 0.0446926624125832 -0.122741173039096 0.00410659264715176 0.074047112707297 -0.10338969356822 0.00439902624603121 0.0680730176407231 -0.123424825325608 -0.0143388457239086 0.048788546741319 -0.0902901596913805 0.00866956853027843 -0.0446926624125834 -0.122741173039096 0.00410659264715179 -0.0740471127072972 -0.10338969356822 0.00439902624603107 -0.0680730176407234 -0.123424825325608 -0.0143388457239086 -0.0487885467413191 -0.0902901596913803 0.00866956853027842 0.0899699296857843 -0.0846620583533756 0.00477735394201403 0.113316726969976 -0.0099565170440616 0.00666676474827938 0.127479484460933 -0.0769248577289958 -0.0237475076826316 0.0858099245779826 -0.047421946532009 0.0101019451918127 -0.0899699296857844 -0.0846620583533755 0.00477735394201401 -0.113316726969976 -0.00995651704406126 0.00666676474827931 -0.127479484460933 -0.0769248577289959 -0.0237475076826316 -0.0858099245779827 -0.0474219465320089 0.0101019451918127 0.111873746234609 -0.00560013804171138 0.006351580643672 0.113043122956555 0.0246344127277634 0.0117300712393316 0.140759843477628 0.0029516628559617 0.00174802217399696 0.0829984849553842 0.00715748057967913 0.0108602736609545 -0.111873746234609 -0.00560013804171136 0.00635158064367203 -0.113043122956555 0.0246344127277635 0.0117300712393315 -0.140759843477628 0.00295166285596189 0.00174802217399685 -0.0829984849553842 0.00715748057967927 0.0108602736609545 0.104407581949326 0.0308498310048975 0.00967704971920746 0.101910483670388 0.0630078775983026 0.00491641436665943 0.133076199337631 0.0452343289407483 0.00383493834431653 0.0704616068132929 0.0432209609315246 0.00376657808318061 -0.104407581949326 0.0308498310048974 0.00967704971920743 -0.101910483670388 0.0630078775983026 0.00491641436665945 -0.133076199337631 0.0452343289407482 0.00383493834431649 -0.0704616068132928 0.0432209609315245 0.00376657808318061 0.102010298468956 0.0703339816096276 0.00349596179093379 0.104776617333789 0.10989548960966 -0.00619989051344688 0.134978475128515 0.087443510874148 0.000159516049691359 0.0747111640458879 0.0954555609831339 -0.00048475216112919 -0.102010298468956 0.0703339816096276 0.00349596179093381 -0.104776617333789 0.10989548960966 -0.00619989051344696 -0.134978475128515 0.0874435108741483 0.000159516049691348 -0.0747111640458877 0.0954555609831339 -0.000484752161129226 0.0995253786865019 0.119092586386199 -0.00572538969944859 0.106653769288034 0.16749617855169 -0.00835806239608595 0.135334380177513 0.139417887664893 -0.00624887257854073 0.0715961557282126 0.153511604411142 -0.00660208195617876 -0.0995253786865017 0.119092586386199 -0.00572538969944868 -0.106653769288033 0.16749617855169 -0.00835806239608604 -0.135334380177512 0.139417887664893 -0.00624887257854079 -0.0715961557282123 0.153511604411142 -0.00660208195617879 289.822658903482
"RMCA RG 27841" 0.00155702893283397 -0.12727356048215 -0.00290324805641672 0.0419421970104526 -0.121148662090314 6.9072334170207e-05 0.0249252242360045 -0.128913063885359 -0.0245011561043123 0.0183656356671918 -0.104654907951682 0.00940895203326902 -0.00155702893283432 -0.12727356048215 -0.00290324805641663 -0.0419421970104528 -0.121148662090314 6.90723341702222e-05 -0.0249252242360049 -0.128913063885359 -0.0245011561043121 -0.0183656356671921 -0.104654907951682 0.00940895203326889 0.0437537460042677 -0.119075561290098 0.000382184022805988 0.069699713244147 -0.102853060088182 0.00508315639660357 0.0651961779229866 -0.119729608499238 -0.0163886463567926 0.044124889916704 -0.0904088010191247 0.010807265926453 -0.043753746004268 -0.119075561290098 0.000382184022806043 -0.0696997132441473 -0.102853060088182 0.00508315639660357 -0.0651961779229868 -0.119729608499238 -0.0163886463567925 -0.0441248899167041 -0.0904088010191247 0.0108072659264531 0.0832675510289112 -0.0872249710630641 4.22641162372722e-05 0.115964009339831 -0.0131515584676102 0.0115131495769947 0.123562124078628 -0.0770596076777623 -0.0285813696075547 0.0774740111683575 -0.0377901099348361 0.00793656112397954 -0.0832675510289115 -0.0872249710630639 4.22641162372548e-05 -0.115964009339831 -0.0131515584676099 0.0115131495769946 -0.123562124078628 -0.0770596076777621 -0.0285813696075549 -0.0774740111683576 -0.0377901099348356 0.00793656112397937 0.113424674184155 -0.00579188083450144 0.0117626734017946 0.110726705950427 0.0239766306181745 0.00839390463319983 0.140257101049711 0.00363274064983575 0.00183381385962306 0.0802942886220729 0.00137192365223734 0.00929018544747773 -0.113424674184155 -0.00579188083450112 0.0117626734017946 -0.110726705950427 0.0239766306181747 0.00839390463319984 -0.140257101049711 0.00363274064983624 0.00183381385962294 -0.0802942886220728 0.00137192365223743 0.0092901854474777 0.111491693305002 0.0306413057350999 0.0084336850224999 0.111727415654915 0.0606661608086561 0.0104758559159421 0.137402739956305 0.0411280770283516 0.00613648798323864 0.0799394780354745 0.0415666979648325 0.00112755547641985 -0.111491693305002 0.0306413057351001 0.00843368502249984 -0.111727415654915 0.0606661608086562 0.0104758559159421 -0.137402739956305 0.0411280770283515 0.00613648798323875 -0.0799394780354744 0.0415666979648328 0.00112755547641975 0.110666912870857 0.0657810346314917 0.00818318469415927 0.109745867667589 0.11345132020034 0.00112824503807305 0.139228009288989 0.0878313205745563 -0.00316688528727657 0.0795683140429993 0.0911830867833434 -0.0024983075330367 -0.110666912870857 0.0657810346314919 0.00818318469415923 -0.109745867667589 0.11345132020034 0.00112824503807306 -0.139228009288989 0.0878313205745562 -0.00316688528727648 -0.0795683140429992 0.0911830867833432 -0.00249830753303666 0.104563499747261 0.119283501833109 0.000366184696655553 0.107050919678172 0.168125362052056 -0.0119109203860816 0.135426199971279 0.14020181487122 -0.0127663260255093 0.0733633342956361 0.146234375880613 -0.00965752234261555 -0.104563499747261 0.119283501833109 0.000366184696655562 -0.107050919678172 0.168125362052056 -0.0119109203860817 -0.135426199971279 0.14020181487122 -0.0127663260255094 -0.0733633342956358 0.146234375880614 -0.00965752234261562 276.812887248144
"RMCA RG 29100" 0.00493309948150327 -0.132193500662869 0.00365881607380605 0.0442635350709693 -0.124943660204973 0.00435407541482399 0.0282171502655614 -0.131811932663143 -0.023578660589059 0.0218207615005644 -0.102517736593718 0.00487358249219471 -0.00493309948150362 -0.132193500662869 0.0036588160738061 -0.0442635350709696 -0.124943660204973 0.00435407541482394 -0.0282171502655616 -0.131811932663143 -0.0235786605890589 -0.0218207615005646 -0.102517736593717 0.00487358249219462 0.0504000575727096 -0.12340424620525 0.0053473215005131 0.0764441015925874 -0.106769288352124 0.0012462644360796 0.0683320172674451 -0.120560566613834 -0.0197860488560539 0.0543278015604958 -0.0912637239506126 0.00439870151240597 -0.05040005757271 -0.12340424620525 0.0053473215005132 -0.0764441015925877 -0.106769288352124 0.00124626443607946 -0.0683320172674453 -0.120560566613834 -0.0197860488560539 -0.0543278015604961 -0.0912637239506124 0.00439870151240591 0.0980323595908485 -0.0842845321580959 0.000124448180417727 0.11355976184879 -0.0167756900998461 0.00965258647232987 0.13341116433397 -0.068271776553352 -0.0202526979722034 0.0828481304875781 -0.0438777434774371 0.00233978264488919 -0.0980323595908488 -0.084284532158096 0.000124448180417763 -0.11355976184879 -0.0167756900998458 0.00965258647232982 -0.13341116433397 -0.0682717765533517 -0.0202526979722035 -0.0828481304875781 -0.0438777434774369 0.00233978264488912 0.113048003068275 -0.00945193831001869 0.0128516716682702 0.112674293277196 0.0234333761108784 0.0108242708782128 0.138269579090084 0.00284616729785036 0.00389235836655493 0.0835690425070527 0.0025300079934454 0.00441538285523864 -0.113048003068275 -0.00945193831001862 0.0128516716682702 -0.112674293277196 0.0234333761108783 0.0108242708782129 -0.138269579090084 0.00284616729785032 0.00389235836655491 -0.0835690425070527 0.0025300079934458 0.0044153828552386 0.107360430201384 0.0299073756310549 0.0092104200265542 0.106989527932022 0.0630334412325893 0.00529243132330236 0.13199010427056 0.0410402070607915 0.00484359053070406 0.078526032171626 0.0426775951277376 0.000550559663213901 -0.107360430201384 0.029907375631055 0.00921042002655416 -0.106989527932022 0.0630334412325893 0.00529243132330237 -0.13199010427056 0.0410402070607915 0.00484359053070395 -0.078526032171626 0.0426775951277378 0.000550559663213849 0.102515686215523 0.0731153985817863 0.00462554802935035 0.102610385902643 0.114808386906144 0.00212089779094522 0.130927427944622 0.0910968332836353 0.00277832955231853 0.0750486861754827 0.0923807119414391 -0.000493278841371282 -0.102515686215523 0.0731153985817865 0.00462554802935026 -0.102610385902643 0.114808386906144 0.00212089779094523 -0.130927427944621 0.0910968332836356 0.00277832955231848 -0.0750486861754825 0.0923807119414388 -0.000493278841371249 0.09750778941524 0.119464132467543 -0.00200907154511579 0.100555453712919 0.169189401312371 -0.0110775342163853 0.128283198136955 0.142904562722797 -0.00939023227723322 0.0693279030089275 0.147698738175205 -0.0108135151147027 -0.0975077894152397 0.119464132467543 -0.00200907154511584 -0.100555453712919 0.16918940131237 -0.0110775342163853 -0.128283198136954 0.142904562722798 -0.00939023227723322 -0.0693279030089272 0.147698738175205 -0.0108135151147028 297.422922501695
"RMCA RG 29101" 0.00298582860679924 -0.129596425992997 0.00111373529529041 0.0462784765366487 -0.125038149514702 0.00372634453539201 0.0281673407956404 -0.131676588028616 -0.0207965049051911 0.0236453454925344 -0.104401809271095 0.011707408773566 -0.00298582860679954 -0.129596425992997 0.00111373529529044 -0.046278476536649 -0.125038149514702 0.0037263445353921 -0.0281673407956407 -0.131676588028616 -0.0207965049051911 -0.0236453454925347 -0.104401809271095 0.011707408773566 0.048139193022215 -0.12227175597909 0.005146903271724 0.0787277914885399 -0.105332474931876 -0.00163406041584236 0.0660335614917261 -0.121098875309132 -0.0147668043153079 0.0579493724194675 -0.0925723166873677 0.0104842481726973 -0.0481391930222153 -0.122271755979089 0.00514690327172401 -0.0787277914885401 -0.105332474931876 -0.00163406041584229 -0.0660335614917264 -0.121098875309132 -0.014766804315308 -0.0579493724194677 -0.0925723166873678 0.0104842481726973 0.088015755957123 -0.0844766176748514 0.000160824294365121 0.109276209944874 -0.014838123757798 0.00562062853177606 0.122967748861529 -0.0790054538900251 -0.0210956739067973 0.0744746663126366 -0.0465524424515513 0.0057860351483188 -0.0880157559571232 -0.0844766176748517 0.000160824294365208 -0.109276209944874 -0.0148381237577984 0.00562062853177613 -0.122967748861529 -0.0790054538900248 -0.0210956739067974 -0.0744746663126367 -0.0465524424515516 0.0057860351483189 0.10945164110872 -0.00815508503387018 0.00666361581125649 0.108317051632445 0.0205291726279104 0.00452972884322726 0.135003861787244 -0.00018805204260898 0.00264302941713599 0.0796367177719273 0.00266619601379455 -0.0013863532062878 -0.10945164110872 -0.00815508503387039 0.00666361581125646 -0.108317051632445 0.0205291726279108 0.00452972884322718 -0.135003861787244 -0.00018805204260845 0.00264302941713576 -0.0796367177719273 0.00266619601379485 -0.00138635320628782 0.0992687534143051 0.0279314532467568 0.00462737754703523 0.105401192188466 0.0609789054581867 0.00246491042284022 0.129316367092849 0.0379143649703184 0.00718957796667623 0.0741833375767622 0.0495218187375973 0.00150099900555359 -0.099268753414305 0.0279314532467567 0.00462737754703526 -0.105401192188466 0.0609789054581866 0.0024649104228401 -0.129316367092849 0.0379143649703186 0.00718957796667609 -0.0741833375767621 0.0495218187375974 0.00150099900555352 0.104062424659804 0.0698404348716839 0.000840144597371132 0.108037176966744 0.116886780600487 0.00339031963445023 0.134897106806073 0.0891025248058612 0.00281851958637018 0.0777398589123175 0.094020654707177 0.00339677916783296 -0.104062424659804 0.069840434871684 0.000840144597371062 -0.108037176966744 0.116886780600487 0.00339031963445022 -0.134897106806073 0.0891025248058614 0.00281851958637003 -0.0777398589123172 0.0940206547071771 0.00339677916783286 0.103584724879671 0.122842819278271 0.000540708544070732 0.104762646545417 0.175414022309383 -0.00970513805825325 0.134068534322707 0.146427811498997 -0.00751857253808952 0.0738674771868704 0.151127211439151 -0.00744873122118011 -0.10358472487967 0.122842819278271 0.000540708544070803 -0.104762646545416 0.175414022309383 -0.0097051380582533 -0.134068534322707 0.146427811498997 -0.00751857253808964 -0.07386747718687 0.151127211439151 -0.00744873122118005 275.058212108553
"RMCA RG 29317" 0.00106409345151738 -0.137257535140791 0.00246832170916955 0.0459882219260071 -0.130870180459773 0.00400739041922725 0.0283643195590667 -0.131994233852329 -0.0337225634647461 0.0212798048060506 -0.105960687667816 0.00403097766213556 -0.0010640934515176 -0.137257535140791 0.0024683217091696 -0.0459882219260074 -0.130870180459773 0.00400739041922726 -0.0283643195590669 -0.131994233852329 -0.0337225634647461 -0.0212798048060507 -0.105960687667816 0.00403097766213562 0.0482070888634246 -0.127934171303312 0.00415672424369222 0.07642538448378 -0.103193527347264 0.000138714617282838 0.0719222215082659 -0.125056933272576 -0.0179097578109857 0.0498109744986731 -0.0910981009939129 0.00242131676124323 -0.0482070888634249 -0.127934171303312 0.00415672424369222 -0.0764253844837802 -0.103193527347264 0.000138714617282753 -0.0719222215082662 -0.125056933272576 -0.0179097578109857 -0.0498109744986733 -0.0910981009939129 0.00242131676124325 0.0932863674091235 -0.091534206852711 0.00267187220180798 0.111295626866881 -0.0161026098201288 0.00861051706633463 0.129442605420554 -0.0711731917722859 -0.0233694289236313 0.0775447163356259 -0.0495543156611157 0.00569495592662254 -0.0932863674091237 -0.0915342068527108 0.00267187220180792 -0.111295626866881 -0.0161026098201286 0.00861051706633458 -0.129442605420554 -0.0711731917722857 -0.0233694289236314 -0.077544716335626 -0.0495543156611156 0.00569495592662245 0.11075803465223 -0.00869743475063085 0.0176218796052633 0.10973141418736 0.0264269229146482 0.0159436727322267 0.137417309515841 0.00368285492307751 0.0016348067393508 0.0751212157202193 0.00555252133620979 0.0075884748186982 -0.11075803465223 -0.00869743475063075 0.0176218796052631 -0.10973141418736 0.0264269229146483 0.0159436727322267 -0.137417309515841 0.00368285492307771 0.00163480673935068 -0.0751212157202192 0.00555252133620989 0.00758847481869807 0.100994874294415 0.0299683669974255 0.0139810835330208 0.0986362610822348 0.0617086818861594 0.0143877017066281 0.127191413152668 0.0469677690597252 0.00809566755863285 0.0674131079891953 0.0435689483966415 0.000845068292829305 -0.100994874294415 0.0299683669974256 0.0139810835330207 -0.0986362610822347 0.0617086818861596 0.014387701706628 -0.127191413152668 0.0469677690597254 0.00809566755863281 -0.0674131079891952 0.0435689483966415 0.000845068292829239 0.099284919264873 0.0721881777352979 0.0107655530399241 0.105384813958415 0.114445288847455 0.00337714458474302 0.135474310237689 0.0895322755292198 -0.000280403837590679 0.0681605520242813 0.100488233770229 -0.00501823966361093 -0.0992849192648728 0.0721881777352981 0.0107655530399241 -0.105384813958414 0.114445288847456 0.00337714458474302 -0.135474310237689 0.0895322755292201 -0.00028040383759068 -0.0681605520242811 0.100488233770229 -0.00501823966361109 0.0942859754310265 0.122586095223075 0.000575466346823701 0.100555436511425 0.173027917627014 -0.0132152535722902 0.132784849829782 0.14330289186949 -0.0133580177976833 0.0601022085080845 0.156980182778977 -0.0221436444951181 -0.0942859754310263 0.122586095223076 0.000575466346823722 -0.100555436511425 0.173027917627014 -0.0132152535722902 -0.132784849829782 0.14330289186949 -0.0133580177976834 -0.0601022085080843 0.156980182778977 -0.0221436444951182 278.103911853514
"RMCA RG 31131" 0.00189026176408912 -0.130343132185473 0.00811666601686548 0.0435054539054497 -0.123405170712866 0.00795073459133041 0.0264615918306603 -0.129774384207465 -0.0319995028998412 0.0204458675101144 -0.10334173480063 0.00348381711550404 -0.00189026176408929 -0.130343132185473 0.00811666601686548 -0.0435054539054498 -0.123405170712866 0.00795073459133043 -0.0264615918306605 -0.129774384207464 -0.0319995028998412 -0.0204458675101146 -0.10334173480063 0.00348381711550403 0.0467669863940371 -0.120679303679701 0.00635105126388014 0.0747371873610518 -0.0967565175229294 0.00191488066156644 0.0706177823216565 -0.117960415502161 -0.0131820969487207 0.0498359950290685 -0.0892092457581262 0.00311900162167773 -0.0467669863940373 -0.120679303679701 0.00635105126388014 -0.074737187361052 -0.0967565175229292 0.00191488066156652 -0.0706177823216567 -0.117960415502161 -0.0131820969487206 -0.0498359950290686 -0.0892092457581261 0.00311900162167772 0.0895215279995819 -0.0839429562336126 -0.000758513116723368 0.10785560386236 -0.018027163840726 0.00986314313071155 0.123657563041527 -0.0796678444369595 -0.0216997154494272 0.0838768673950889 -0.0505431746907632 0.00443046147715093 -0.089521527999582 -0.0839429562336124 -0.000758513116723332 -0.10785560386236 -0.0180271638407258 0.00986314313071168 -0.123657563041527 -0.0796678444369593 -0.0216997154494272 -0.0838768673950889 -0.050543174690763 0.00443046147715104 0.11169677938522 -0.0124949153100514 0.00959354522594581 0.112801690126371 0.0184850549515429 0.00929604213911644 0.136563693565897 -0.00493615582659153 0.00199959091837524 0.0796366922131026 -0.000280297135706529 0.00426945371597218 -0.11169677938522 -0.0124949153100513 0.00959354522594595 -0.112801690126371 0.0184850549515431 0.0092960421391165 -0.136563693565897 -0.00493615582659127 0.00199959091837531 -0.0796366922131026 -0.000280297135706362 0.00426945371597229 0.105195566686791 0.0269121088517374 0.00920472904671866 0.104494994274567 0.0583445639315838 0.0045115357705981 0.131290680153913 0.0393484207243721 0.00412794575556684 0.0727039770550678 0.0416484782398349 0.00102204481901922 -0.105195566686791 0.0269121088517376 0.00920472904671869 -0.104494994274567 0.058344563931584 0.00451153577059813 -0.131290680153913 0.0393484207243723 0.00412794575556685 -0.0727039770550677 0.0416484782398351 0.00102204481901929 0.101532494657671 0.070262897967706 0.0064161439310323 0.106914962328146 0.114386609787696 0.00317385148459371 0.134352557062054 0.0877125029482281 -0.000945754802573958 0.0734093691404907 0.0968170338269925 0.00304039499952326 -0.101532494657671 0.0702628979677062 0.00641614393103238 -0.106914962328146 0.114386609787697 0.00317385148459377 -0.134352557062054 0.0877125029482284 -0.000945754802573911 -0.0734093691404906 0.0968170338269926 0.00304039499952328 0.101068334255903 0.12475524987626 -0.00117361473235656 0.104216726294791 0.177389317159751 -0.00932419012061841 0.134349709506327 0.147393315792197 -0.0131902270891083 0.069081725494619 0.157906857785857 -0.00961141852578021 -0.101068334255903 0.12475524987626 -0.00117361473235649 -0.104216726294791 0.177389317159751 -0.00932419012061833 -0.134349709506327 0.147393315792197 -0.0131902270891082 -0.0690817254946188 0.157906857785857 -0.00961141852578017 279.207117507979
"RMCA RG 804" 0.00612550418396374 -0.128468133106109 -0.00277626762585191 0.0429873089316123 -0.123027521851185 0.00318058419398935 0.0285902740274799 -0.132435646592243 -0.0224520851575801 0.0202625162141844 -0.103626768444121 0.00316000167178465 -0.00612550418396392 -0.128468133106109 -0.00277626762585192 -0.0429873089316125 -0.123027521851185 0.00318058419398938 -0.0285902740274801 -0.132435646592243 -0.0224520851575801 -0.0202625162141846 -0.103626768444121 0.00316000167178465 0.0459064824366547 -0.120347871908671 0.00607298212203838 0.071110195676986 -0.103162217474758 0.00320673102686455 0.067104012180224 -0.121204570829304 -0.0109170260571134 0.0493638046191407 -0.0935600723668787 0.00689465466764028 -0.0459064824366548 -0.120347871908671 0.00607298212203848 -0.0711101956769861 -0.103162217474758 0.00320673102686456 -0.0671040121802242 -0.121204570829304 -0.0109170260571134 -0.0493638046191408 -0.0935600723668785 0.0068946546676403 0.0879026386893911 -0.0869309434674679 0.00143962451478424 0.109109337342186 -0.0181157149179047 0.0100876043303913 0.129562611822292 -0.0779966333627453 -0.0185225994132122 0.0700647517823867 -0.0512523460054963 -0.00106039408778448 -0.0879026386893912 -0.0869309434674677 0.00143962451478429 -0.109109337342186 -0.0181157149179045 0.0100876043303914 -0.129562611822292 -0.0779966333627452 -0.018522599413212 -0.0700647517823868 -0.0512523460054961 -0.00106039408778441 0.110986268421273 -0.00903966492099937 0.0143650309685521 0.108568169234383 0.0198274143851971 0.0113826241919405 0.134781558434078 -0.000262473765473783 0.00582489111853286 0.0822655090222386 -0.000961909355967555 0.000718100930446926 -0.110986268421273 -0.00903966492099909 0.0143650309685522 -0.108568169234383 0.0198274143851974 0.0113826241919405 -0.134781558434078 -0.000262473765473509 0.00582489111853296 -0.0822655090222386 -0.000961909355967583 0.000718100930446987 0.104363220227078 0.0267172146907281 0.0106512851083507 0.100107247867126 0.0592263440369592 0.00471664596375224 0.12748494134241 0.0427450436070541 0.0037385589116681 0.0724086863425492 0.0383361758287747 -0.00552875232629796 -0.104363220227078 0.0267172146907283 0.0106512851083508 -0.100107247867126 0.0592263440369593 0.0047166459637523 -0.12748494134241 0.0427450436070543 0.00373855891166822 -0.0724086863425492 0.0383361758287746 -0.00552875232629783 0.104348986730167 0.0723836885217886 0.00196665022179009 0.108784315354975 0.115310049945252 0.00187711147796148 0.134780579355711 0.0890559107117294 -5.9630209812199e-05 0.0761745624607795 0.0985034418200017 -0.00747001749547867 -0.104348986730167 0.0723836885217888 0.00196665022179019 -0.108784315354975 0.115310049945252 0.00187711147796153 -0.13478057935571 0.0890559107117297 -5.963020981214e-05 -0.0761745624607794 0.0985034418200017 -0.00747001749547856 0.0998372427433959 0.126830086367624 0.000241937649149897 0.107296868068794 0.175477919815755 -0.00450081760277679 0.133217095428948 0.147831157777107 -0.00786291552341501 0.0723199184017473 0.158148040861353 -0.00837451357031573 -0.0998372427433957 0.126830086367624 0.000241937649150024 -0.107296868068794 0.175477919815755 -0.00450081760277676 -0.133217095428948 0.147831157777107 -0.00786291552341489 -0.0723199184017471 0.158148040861353 -0.00837451357031565 288.906730778631
"RMCA RG 8187" 0.00385777553450588 -0.137088135034165 -0.00443110368950985 0.0520200137541506 -0.134323389035174 0.000420045485984284 0.0310413696102323 -0.14310399251167 -0.0248743784391679 0.0266693299323872 -0.112858405449732 0.000305465872755613 -0.00385777553450612 -0.137088135034165 -0.00443110368950979 -0.0520200137541508 -0.134323389035174 0.000420045485984222 -0.0310413696102326 -0.14310399251167 -0.0248743784391679 -0.0266693299323874 -0.112858405449732 0.00030546587275555 0.0554639051455253 -0.12987907119708 0.002131904066965 0.0833735217147136 -0.107442549039597 0.00630005049303769 0.0791906146814684 -0.126150377906543 -0.01449186758484 0.0548341818085106 -0.0974108636078405 0.00668098746795512 -0.0554639051455255 -0.12987907119708 0.00213190406696494 -0.0833735217147138 -0.107442549039597 0.00630005049303769 -0.0791906146814685 -0.126150377906543 -0.0144918675848401 -0.0548341818085108 -0.0974108636078403 0.00668098746795503 0.0989262976700965 -0.0946445857576881 0.00217476045636432 0.107970258955775 -0.0188696319963599 0.0100693673878307 0.137147120493753 -0.0737434891297719 -0.0139847863132268 0.0803440024307696 -0.0481217138488162 0.0131771423688729 -0.0989262976700966 -0.0946445857576879 0.00217476045636427 -0.107970258955775 -0.0188696319963598 0.0100693673878305 -0.137147120493753 -0.0737434891297718 -0.0139847863132268 -0.0803440024307697 -0.0481217138488159 0.0131771423688729 0.106215570869226 -0.0121936991210866 0.0131431562168232 0.104814102996151 0.0216518584613391 0.00646433551082035 0.135097802162506 -0.00149643489659287 0.00646250122685504 0.07378640720395 -0.000599315083297615 0.005075369269146 -0.106215570869226 -0.0121936991210865 0.0131431562168232 -0.104814102996151 0.0216518584613391 0.00646433551082027 -0.135097802162506 -0.00149643489659281 0.00646250122685513 -0.07378640720395 -0.000599315083297558 0.00507536926914603 0.0933106580644826 0.0295504498211568 0.00747353947525687 0.0983042478911835 0.0658148809873704 0.00352099105532608 0.125011443604903 0.0378785711189095 0.00518368304448482 0.0635817241743071 0.0495797919915158 0.000395055546505934 -0.0933106580644825 0.0295504498211568 0.00747353947525678 -0.0983042478911834 0.0658148809873704 0.00352099105532602 -0.125011443604902 0.0378785711189097 0.00518368304448477 -0.0635817241743071 0.0495797919915159 0.000395055546505947 0.0878826612485908 0.0757904077890543 0.00276386724164381 0.0898071694865847 0.124753849491628 -0.000643029595277333 0.121064167483464 0.0960056743910864 -0.0024052199169607 0.0568770297933523 0.103382959636007 -0.00564181638289109 -0.0878826612485907 0.0757904077890545 0.00276386724164364 -0.0898071694865844 0.124753849491628 -0.000643029595277305 -0.121064167483464 0.0960056743910866 -0.00240521991696076 -0.0568770297933521 0.103382959636007 -0.00564181638289116 0.0864133943425748 0.13022695585267 -0.00125038293720233 0.0862258243353606 0.181950301218431 -0.00852381666532459 0.122610011112569 0.156677706812671 -0.0127423358548316 0.0530109440537169 0.164662246043571 -0.00275348480739497 -0.0864133943425746 0.130226955852671 -0.00125038293720234 -0.0862258243353602 0.181950301218432 -0.00852381666532465 -0.122610011112568 0.156677706812671 -0.0127423358548317 -0.0530109440537166 0.164662246043572 -0.00275348480739498 310.700608790118
"RMCA RG 9220" 0.00248732108711815 -0.140589996837587 0.00379425840699057 0.0465856399671124 -0.133449643968163 -0.001204508182608 0.0272238717903617 -0.143378620160004 -0.0251253981191902 0.0229603429531549 -0.117285986648775 0.0100005638672746 -0.00248732108711838 -0.140589996837586 0.00379425840699059 -0.0465856399671127 -0.133449643968163 -0.00120450818260801 -0.027223871790362 -0.143378620160004 -0.0251253981191902 -0.022960342953155 -0.117285986648775 0.0100005638672746 0.045812679262075 -0.124569755223324 0.00501730191230273 0.0741476085618032 -0.106364705268431 -0.00492723156642724 0.0656196080308983 -0.130276089890326 -0.012201959696967 0.0541851658538965 -0.0983216877627583 0.00937226408679911 -0.0458126792620752 -0.124569755223324 0.00501730191230279 -0.0741476085618034 -0.106364705268431 -0.00492723156642732 -0.0656196080308985 -0.130276089890325 -0.012201959696967 -0.0541851658538967 -0.0983216877627582 0.00937226408679915 0.0907147147651346 -0.0875333519658981 0.000338609065401859 0.109739930942853 -0.00936313879166598 0.0108269779747206 0.131817070607081 -0.0710791991109679 -0.0199410794424226 0.0736473378501641 -0.041457663137855 0.00289912925660291 -0.0907147147651348 -0.0875333519658979 0.000338609065401876 -0.109739930942853 -0.00936313879166578 0.0108269779747206 -0.131817070607081 -0.0710791991109677 -0.0199410794424226 -0.0736473378501642 -0.0414576631378549 0.00289912925660287 0.10843988263054 -0.00194790430352583 0.0119324932301236 0.105139078818681 0.0253768593049364 0.00553423516817095 0.132887284907354 0.00865266656733374 0.00448007842794527 0.074751734445288 0.00519892330368067 0.00543086879865451 -0.10843988263054 -0.0019479043035257 0.0119324932301237 -0.105139078818681 0.0253768593049365 0.00553423516817102 -0.132887284907354 0.00865266656733394 0.00448007842794526 -0.074751734445288 0.00519892330368072 0.0054308687986545 0.101720295620532 0.0362237976075172 0.00929436395429175 0.0948250065713029 0.0612741860987048 -0.000577677261514321 0.127389942415322 0.0516203877887679 0.00428979521376986 0.0668680156487675 0.0413116478433105 0.00178648683837772 -0.101720295620532 0.0362237976075173 0.00929436395429173 -0.0948250065713028 0.0612741860987048 -0.000577677261514307 -0.127389942415322 0.0516203877887682 0.00428979521376987 -0.0668680156487674 0.0413116478433105 0.00178648683837776 0.0990097719874354 0.0767606370002819 -0.000916456126747457 0.103325661653915 0.114842212371875 0.0039151749884063 0.135903860143602 0.0908559433245329 0.000185078641054655 0.0647835846753726 0.0991110833090843 -0.00388629439468264 -0.0990097719874353 0.076760637000282 -0.000916456126747445 -0.103325661653915 0.114842212371875 0.00391517498840632 -0.135903860143602 0.0908559433245332 0.000185078641054631 -0.0647835846753724 0.0991110833090844 -0.00388629439468266 0.0979276704797057 0.126132475142285 0.00079616025235078 0.100658054071948 0.168848704233357 -0.00417470582414397 0.131128328551994 0.144309723011917 -0.00794241684824373 0.0665039825599306 0.155098496161696 -0.00899611262029066 -0.0979276704797055 0.126132475142285 0.000796160252350818 -0.100658054071948 0.168848704233357 -0.00417470582414395 -0.131128328551994 0.144309723011917 -0.00794241684824375 -0.0665039825599303 0.155098496161696 -0.00899611262029071 280.144468412531
"RMCA RG 9424" 0.00277688306339997 -0.12373897572588 0.00139702967668315 0.0439431869416032 -0.115219731509949 0.00154541836181303 0.0270279258075608 -0.121882961895879 -0.0252317691535466 0.0196376741458543 -0.0958029100068783 0.00645943679435754 -0.00277688306340014 -0.12373897572588 0.00139702967668317 -0.0439431869416033 -0.115219731509949 0.001545418361813 -0.027027925807561 -0.121882961895879 -0.0252317691535466 -0.0196376741458544 -0.0958029100068783 0.00645943679435754 0.042952349348609 -0.111247195988002 0.00471843088174964 0.071870244552048 -0.097623719166113 1.49911620691036e-05 0.0608070824234604 -0.114251141992522 -0.0128725084047997 0.0525884304857512 -0.0817008932587148 0.00654356868889267 -0.0429523493486091 -0.111247195988002 0.00471843088174973 -0.0718702445520482 -0.0976237191661129 1.49911620690715e-05 -0.0608070824234605 -0.114251141992522 -0.0128725084047998 -0.0525884304857513 -0.0817008932587148 0.00654356868889273 0.0841772781238797 -0.0848498813877125 0.00164902559188158 0.117184810443833 -0.0192884097791452 0.00980336544771474 0.119195025855319 -0.0805707886714644 -0.0203386114682332 0.0791681849474249 -0.0432008982560317 0.00619347886256123 -0.0841772781238798 -0.0848498813877123 0.0016490255918816 -0.117184810443833 -0.0192884097791451 0.00980336544771473 -0.119195025855319 -0.0805707886714642 -0.0203386114682332 -0.0791681849474249 -0.0432008982560317 0.00619347886256126 0.118219401323063 -0.0133514471748921 0.0113406900785943 0.115557556693874 0.0167499015773422 0.0075861537742035 0.143360975024053 -0.00127769054741554 0.00479142820557572 0.0860068799440257 -0.00432466452034833 0.00285560902591191 -0.118219401323063 -0.0133514471748918 0.0113406900785943 -0.115557556693874 0.0167499015773425 0.00758615377420345 -0.143360975024053 -0.00127769054741546 0.00479142820557573 -0.0860068799440257 -0.00432466452034837 0.00285560902591192 0.111689786300252 0.024368227807475 0.00610008084222521 0.108433819752827 0.0578226251471718 0.00440013621615888 0.138436958275883 0.040866468496261 0.00772292680820778 0.0804529272706097 0.0355215012967705 -0.00192061125501877 -0.111689786300252 0.024368227807475 0.00610008084222526 -0.108433819752826 0.0578226251471724 0.00440013621615882 -0.138436958275883 0.0408664684962611 0.00772292680820786 -0.0804529272706098 0.0355215012967707 -0.00192061125501879 0.113017098677576 0.0649233276059452 0.00446680775691056 0.11430480555411 0.110939033871107 0.00165941079333663 0.144252413226512 0.086287283620912 0.0024618015221699 0.0837083751770868 0.0892833273225384 -0.000164555423697351 -0.113017098677576 0.0649233276059455 0.00446680775691055 -0.11430480555411 0.110939033871108 0.00165941079333663 -0.144252413226512 0.0862872836209122 0.00246180152216998 -0.0837083751770867 0.0892833273225386 -0.000164555423697389 0.104406076792194 0.117857799381809 -0.00409435359925354 0.10939459075212 0.170233802650164 -0.00836445298058639 0.139750479062836 0.142700404393527 -0.00915682500769368 0.0768904464577204 0.150777606709924 -0.00956610319818767 -0.104406076792194 0.117857799381809 -0.00409435359925355 -0.10939459075212 0.170233802650164 -0.00836445298058637 -0.139750479062836 0.142700404393527 -0.00915682500769375 -0.0768904464577202 0.150777606709924 -0.0095661031981877 282.312128164923
"RMCA RG 994" 0.00228004125144696 -0.131448967337556 0.00758050398954106 0.0435022258396841 -0.12702996197374 0.00382873407887141 0.0251169661126234 -0.139062923035299 -0.0200657669877235 0.0211259710459454 -0.106313576246571 0.00741079273906846 -0.00228004125144717 -0.131448967337556 0.0075805039895411 -0.0435022258396843 -0.12702996197374 0.00382873407887143 -0.0251169661126235 -0.139062923035299 -0.0200657669877236 -0.0211259710459456 -0.106313576246572 0.00741079273906842 0.0458091583073664 -0.122776946330657 0.00487582379494584 0.0709785781852333 -0.102953073483647 0.00503318466349766 0.0681625840842478 -0.121408602462432 -0.00963265451779491 0.0486722493492027 -0.0930244913121874 0.00319286272081829 -0.0458091583073666 -0.122776946330657 0.00487582379494589 -0.0709785781852335 -0.102953073483647 0.00503318466349764 -0.068162584084248 -0.121408602462432 -0.00963265451779505 -0.0486722493492029 -0.0930244913121874 0.00319286272081825 0.088590685911443 -0.0831590022517057 -0.00502265043068295 0.117612634093958 -0.0171304722517261 0.0140437351322559 0.124234857486342 -0.0655560691243254 -0.0458805660292268 0.0765987809751494 -0.0445651718920523 -0.00218655344810163 -0.0885906859114431 -0.0831590022517057 -0.00502265043068282 -0.117612634093958 -0.0171304722517261 0.0140437351322559 -0.124234857486342 -0.0655560691243252 -0.0458805660292267 -0.0765987809751494 -0.044565171892052 -0.00218655344810163 0.115274314952589 -0.00953514997319409 0.0158659512222507 0.111981529159949 0.0226793441678684 0.0130953252080508 0.138400657962993 0.00390342261031729 0.000697733852713036 0.079373614726976 0.00260583288337478 0.00589985202487677 -0.115274314952589 -0.00953514997319397 0.0158659512222507 -0.111981529159949 0.0226793441678685 0.0130953252080508 -0.138400657962993 0.00390342261031747 0.000697733852713042 -0.079373614726976 0.00260583288337489 0.00589985202487678 0.105114844377658 0.0272399106315682 0.0137343120452467 0.107603407021246 0.061938929262751 0.00966394120452091 0.132697233888914 0.0381350794294012 0.00529113484673049 0.0711595310010842 0.0483079900623959 0.00138726408392495 -0.105114844377657 0.0272399106315684 0.0137343120452466 -0.107603407021246 0.0619389292627513 0.0096639412045209 -0.132697233888914 0.0381350794294015 0.00529113484673047 -0.071159531001084 0.048307990062396 0.001387264083925 0.103538877839487 0.069015549987525 0.0102226566356239 0.105487573002169 0.112293903854971 0.00115855970621032 0.133510434547335 0.086511404194754 -0.00749302505029041 0.0717753727649001 0.0961138450791185 -0.00315458152648527 -0.103538877839487 0.0690155499875249 0.010222656635624 -0.105487573002169 0.112293903854971 0.00115855970621022 -0.133510434547335 0.0865114041947543 -0.00749302505029049 -0.0717753727649001 0.0961138450791188 -0.00315458152648539 0.0951382899237965 0.12373922870391 0.00087589231045758 0.10762130531096 0.170542610810894 -0.00510502066588843 0.128771749659718 0.1399200848937 -0.0161638892229813 0.0679637333529261 0.16101727110254 -0.00915355238042859 -0.0951382899237962 0.12373922870391 0.000875892310457499 -0.107621305310959 0.170542610810894 -0.00510502066588847 -0.128771749659718 0.1399200848937 -0.0161638892229813 -0.0679637333529259 0.16101727110254 -0.00915355238042862 274.342883056716
"RMCA RG 998" 0.00390749144644587 -0.135596814880794 0.000664939173613024 0.046371771557061 -0.125618799442153 -0.000110485699600469 0.0291568997157002 -0.136835764500069 -0.0213534102851346 0.022950603493053 -0.105232570380852 0.00355846837381583 -0.00390749144644607 -0.135596814880794 0.000664939173612972 -0.0463717715570613 -0.125618799442153 -0.000110485699600444 -0.0291568997157004 -0.136835764500069 -0.0213534102851346 -0.0229506034930531 -0.105232570380852 0.00355846837381586 0.0479615862515506 -0.122656338738568 0.00263873542856264 0.0747365474380346 -0.100093593580148 0.00492702715147178 0.071269957392824 -0.119345724379807 -0.0134212191781726 0.0492377513137252 -0.0887891759409345 0.00356126037658015 -0.0479615862515508 -0.122656338738567 0.00263873542856257 -0.0747365474380348 -0.100093593580148 0.00492702715147191 -0.0712699573928243 -0.119345724379807 -0.0134212191781726 -0.0492377513137253 -0.0887891759409347 0.00356126037658026 0.0931568977249656 -0.091098116292024 -0.000558725522488161 0.112432523529301 -0.0152415429253218 0.0108074834117945 0.131855786191051 -0.0792967411076903 -0.0175015328167531 0.0788201440998646 -0.0559968257412934 0.00818837170782027 -0.0931568977249658 -0.091098116292024 -0.000558725522488149 -0.112432523529301 -0.0152415429253215 0.0108074834117946 -0.131855786191052 -0.0792967411076901 -0.0175015328167531 -0.0788201440998647 -0.0559968257412933 0.0081883717078204 0.111876766665042 -0.0102080128389702 0.0113669728018253 0.10634144256039 0.0219298100763461 0.00512683776901155 0.135562038192741 0.00469624378572532 0.00478719420111905 0.0799468017728456 -6.15310742358544e-05 0.00350248063862996 -0.111876766665042 -0.01020801283897 0.0113669728018253 -0.10634144256039 0.0219298100763464 0.00512683776901167 -0.135562038192741 0.00469624378572574 0.00478719420111911 -0.0799468017728456 -6.15310742355616e-05 0.0035024806386301 0.103846306014224 0.0291190348721824 0.00388293541493497 0.0996661577436234 0.0630851321892796 0.00644234454997455 0.128517958050048 0.0463844085512066 0.00513190113574345 0.073647948356268 0.0421774072342768 0.0012916102013191 -0.103846306014224 0.0291190348721824 0.00388293541493508 -0.0996661577436233 0.0630851321892796 0.00644234454997453 -0.128517958050048 0.0463844085512069 0.0051319011357436 -0.073647948356268 0.042177407234277 0.00129161020131911 0.100170601045313 0.0718187239741767 0.00587023017424472 0.103247827019759 0.116395022476151 -0.000665841079354269 0.132375175107652 0.0916903570092123 0.00171600599407487 0.0712134853213431 0.0985864142816629 -0.00482099897805731 -0.100170601045313 0.0718187239741769 0.00587023017424486 -0.103247827019759 0.116395022476151 -0.000665841079354189 -0.132375175107652 0.0916903570092125 0.00171600599407502 -0.071213485321343 0.0985864142816629 -0.00482099897805724 0.093184362943138 0.125495515750306 -0.0034426236836231 0.103697149716658 0.174276900576068 -0.00903399947355783 0.128691545050781 0.141691889301443 -0.00643728824897983 0.0683817617882932 0.158724691744825 -0.00611867353881551 -0.0931843629431379 0.125495515750306 -0.00344262368362304 -0.103697149716658 0.174276900576068 -0.0090339994735576 -0.128691545050781 0.141691889301443 -0.00643728824897963 -0.068381761788293 0.158724691744825 -0.00611867353881545 275.514311794524
"RMCA RG 999" 0.00220974956561807 -0.133538681753443 0.00887654448950944 0.0433529532007899 -0.123316453234686 0.00954614416453664 0.0278214595266552 -0.135639870555359 -0.0163959957081315 0.0190510250814881 -0.103374534578344 0.00439990545345327 -0.0022097495656182 -0.133538681753443 0.00887654448950948 -0.0433529532007901 -0.123316453234686 0.00954614416453658 -0.0278214595266554 -0.135639870555359 -0.0163959957081315 -0.0190510250814882 -0.103374534578345 0.00439990545345325 0.0459238172806719 -0.117528410773459 0.0102589413239705 0.0774864484391342 -0.0995218828823209 -0.00338665982836841 0.0675224296659266 -0.121238160328615 -0.0107778367499551 0.057997108674115 -0.0862971184412417 0.00160614482522803 -0.045923817280672 -0.117528410773459 0.0102589413239704 -0.0774864484391343 -0.0995218828823208 -0.00338665982836845 -0.0675224296659267 -0.121238160328614 -0.0107778367499551 -0.0579971086741151 -0.0862971184412416 0.00160614482522809 0.0975566864463164 -0.0874573128450378 -0.00647434079630172 0.110479798135284 -0.0163761567451365 0.00426428115741942 0.130468874805366 -0.0737021035273957 -0.022352745709063 0.0829874113806052 -0.0402221538222621 0.000749138610115847 -0.0975566864463165 -0.0874573128450375 -0.00647434079630172 -0.110479798135284 -0.0163761567451364 0.00426428115741951 -0.130468874805366 -0.0737021035273956 -0.022352745709063 -0.0829874113806052 -0.0402221538222619 0.000749138610115891 0.108739835305536 -0.0100184729023891 0.00801265576198431 0.109038692472794 0.0205029289478229 0.00722369917692974 0.135905776103781 -0.00120748671388268 0.00160048221614043 0.0793696489456032 0.00140861069784747 -0.000101963961645013 -0.108739835305536 -0.0100184729023889 0.00801265576198434 -0.109038692472794 0.0205029289478232 0.0072236991769298 -0.135905776103781 -0.0012074867138825 0.00160048221614032 -0.0793696489456032 0.00140861069784768 -0.000101963961644936 0.10202318796958 0.024411231450065 0.00666004136421028 0.104391009478612 0.0601005558892146 0.00662157817595782 0.130286680491536 0.0384923610257398 0.00379900649854506 0.0730150747207764 0.044715361857448 -0.0044426959515716 -0.10202318796958 0.0244112314500652 0.0066600413642103 -0.104391009478612 0.0601005558892149 0.00662157817595789 -0.130286680491536 0.0384923610257399 0.00379900649854504 -0.0730150747207763 0.0447153618574483 -0.00444269595157155 0.104712752119259 0.0681895934057246 0.00474867624451532 0.108621581243618 0.113126416266076 0.00613921119489162 0.137434560680923 0.0913694800354389 -0.00300789806624779 0.0764412625033141 0.094028835914185 -0.00226606687767044 -0.104712752119259 0.0681895934057248 0.00474867624451532 -0.108621581243618 0.113126416266077 0.0061392111948915 -0.137434560680923 0.0913694800354392 -0.00300789806624766 -0.076441262503314 0.0940288359141852 -0.00226606687767034 0.0978258612768146 0.120765292883467 0.0038861319285833 0.106734409856869 0.173207152137168 -0.00135350290071301 0.136054878211672 0.142783715326898 -0.0083743473389978 0.0668231794421755 0.156337263266474 -0.00945852869732667 -0.0978258612768145 0.120765292883467 0.00388613192858334 -0.106734409856869 0.173207152137168 -0.00135350290071301 -0.136054878211672 0.142783715326898 -0.00837434733899771 -0.0668231794421753 0.156337263266474 -0.00945852869732663 279.105682863162
"USNM 590942" 0.00214077840022933 -0.120939662238041 0.00968103435727171 0.0463230223645406 -0.109229268374799 -0.00222362357657911 0.0327439383163194 -0.131418331928916 -0.0309924794344078 0.0201572911012052 -0.0947448880333508 0.0080621605630175 -0.00214077840022949 -0.120939662238041 0.00968103435727173 -0.0463230223645408 -0.109229268374799 -0.00222362357657909 -0.0327439383163196 -0.131418331928916 -0.0309924794344076 -0.0201572911012053 -0.0947448880333508 0.00806216056301747 0.0449348264005374 -0.10657388609085 -0.000599442741948339 0.0709356718054679 -0.0951129363338593 0.00545339567352322 0.0666886949567366 -0.112824420157237 -0.0203202303396781 0.0488955580746906 -0.0810471311343767 0.00264956569122886 -0.0449348264005375 -0.106573886090849 -0.00059944274194829 -0.070935671805468 -0.0951129363338591 0.00545339567352333 -0.0666886949567368 -0.112824420157237 -0.0203202303396779 -0.0488955580746907 -0.0810471311343766 0.00264956569122891 0.0969097530498949 -0.0706027556385575 0.00953769317949225 0.117801337703952 -0.0214012648811354 0.0128116490628005 0.123546521423878 -0.0719649275357973 -0.0200333571652945 0.0886728888769355 -0.0363178657482255 0.00654612570178903 -0.096909753049895 -0.0706027556385573 0.00953769317949239 -0.117801337703952 -0.0214012648811353 0.0128116490628006 -0.123546521423879 -0.0719649275357971 -0.0200333571652944 -0.0886728888769355 -0.0363178657482254 0.00654612570178911 0.1158714607331 -0.0166450283524842 0.0149175747979634 0.11523790864336 0.0156436944772479 0.0125869932746583 0.147088987834371 -0.00635683750261406 0.0043193183521566 0.0722940340636633 -0.000428090654909815 -0.00344300233579033 -0.1158714607331 -0.0166450283524841 0.0149175747979636 -0.11523790864336 0.0156436944772481 0.0125869932746584 -0.147088987834371 -0.00635683750261379 0.00431931835215671 -0.0722940340636633 -0.000428090654909621 -0.00344300233579016 0.112013550625238 0.0201730919017504 0.0132313285280175 0.112668097771127 0.0539038244114153 0.00593362364013144 0.146380666658766 0.032464670307841 0.00835496877857213 0.0719262753973396 0.039386469445368 -0.00979401331818254 -0.112013550625238 0.0201730919017506 0.0132313285280177 -0.112668097771127 0.0539038244114155 0.00593362364013158 -0.146380666658766 0.0324646703078412 0.00835496877857221 -0.0719262753973396 0.0393864694453681 -0.0097940133181825 0.107900782334863 0.0634068616099449 0.0043828065544914 0.116223545172035 0.10649640789892 0.00176682779913153 0.148130300204239 0.0781454566742715 0.00399348605591494 0.0736101040735509 0.0926937810419922 -0.0108645175483853 -0.107900782334863 0.0634068616099451 0.00438280655449155 -0.116223545172035 0.10649640789892 0.00176682779913165 -0.148130300204239 0.0781454566742718 0.00399348605591508 -0.0736101040735508 0.0926937810419923 -0.0108645175483853 0.109092189115367 0.117395761324613 0.00166385918935015 0.114907232103738 0.167009709947016 -0.0113905664439075 0.148164020232403 0.136323035401293 -0.00621580032779971 0.0755607434217627 0.152564530163479 -0.0100153779675388 -0.109092189115367 0.117395761324614 0.00166385918935024 -0.114907232103738 0.167009709947016 -0.0113905664439074 -0.148164020232402 0.136323035401293 -0.00621580032779971 -0.0755607434217625 0.152564530163479 -0.0100153779675388 222.155428593011
"USNM 590946" 0.00665112795461688 -0.12528704984186 -0.000529394988631106 0.0517452750849341 -0.120813088351552 0.0043890490282956 0.031905861273609 -0.130363283585575 -0.0248148506853093 0.0261654168467266 -0.098509109831232 0.00512433800588576 -0.00665112795461711 -0.12528704984186 -0.000529394988631059 -0.0517452750849343 -0.120813088351552 0.00438904902829563 -0.0319058612736092 -0.130363283585575 -0.0248148506853092 -0.0261654168467268 -0.098509109831232 0.00512433800588577 0.0512824417994295 -0.115391920711133 0.00618319637693584 0.075334258130536 -0.0962829945289534 0.00175862724086427 0.0706043227358621 -0.117070492069742 -0.0129953690710731 0.0513317576821665 -0.0852717291255048 0.004595505308106 -0.0512824417994297 -0.115391920711133 0.00618319637693586 -0.0753342581305362 -0.0962829945289533 0.00175862724086432 -0.0706043227358623 -0.117070492069741 -0.012995369071073 -0.0513317576821667 -0.0852717291255047 0.00459550530810601 0.0873590825087345 -0.0753148858236915 0.00223135370838453 0.112669236765669 -0.0222929661070836 0.00940089109665724 0.117411306619956 -0.0713944920222359 -0.0128671959016008 0.0787708627581595 -0.0367446961956352 0.00288044981946824 -0.0873590825087347 -0.0753148858236915 0.00223135370838446 -0.112669236765669 -0.0222929661070834 0.00940089109665729 -0.117411306619956 -0.0713944920222358 -0.0128671959016008 -0.0787708627581595 -0.0367446961956351 0.0028804498194683 0.105587139919468 -0.0201372971879453 0.0099002750921959 0.105082529826124 0.0146269721062536 0.00553188924889771 0.135215429122201 -0.00583963366848875 0.00238933069738435 0.0700933802175843 -0.00477043796080757 0.00249268533353147 -0.105587139919468 -0.0201372971879452 0.00990027509219598 -0.105082529826124 0.0146269721062536 0.00553188924889764 -0.135215429122201 -0.00583963366848859 0.00238933069738436 -0.0700933802175843 -0.00477043796080743 0.00249268533353154 0.105860516658271 0.0208237175092753 0.0037476777821345 0.10477301052673 0.0585844172545633 0.0053784690961699 0.137828124690958 0.0379341040613395 0.00744807423749311 0.0723033303058861 0.0367315866708755 0.000204968037018096 -0.105860516658271 0.0208237175092754 0.00374767778213447 -0.10477301052673 0.0585844172545634 0.00537846909616984 -0.137828124690958 0.0379341040613397 0.00744807423749319 -0.0723033303058861 0.0367315866708757 0.000204968037018177 0.107705475127899 0.0646896493377375 0.00256610721443979 0.115145261432972 0.115509224201075 0.00201980717848898 0.145829757426076 0.0863113839335631 0.001293215624184 0.0779044232900255 0.0967185122982247 -0.00404411565121951 -0.107705475127899 0.0646896493377375 0.00256610721443966 -0.115145261432972 0.115509224201075 0.00201980717848907 -0.145829757426076 0.0863113839335632 0.00129321562418396 -0.0779044232900253 0.0967185122982247 -0.00404411565121951 0.107456047027302 0.121836185746679 0.000173474710688599 0.115350023656911 0.172886434367473 -0.00660262113781993 0.144687920890668 0.142052915325229 -0.00906325243655322 0.0789105582199719 0.156778974199149 -0.00879258496501798 -0.107456047027302 0.121836185746679 0.000173474710688631 -0.115350023656911 0.172886434367474 -0.0066026211378198 -0.144687920890668 0.142052915325229 -0.00906325243655324 -0.0789105582199715 0.156778974199149 -0.00879258496501808 216.490523426328
"USNM 590947" 0.00751347725520347 -0.123501939019891 0.00929611111490024 0.0507241301079577 -0.11903947587684 0.00754079191811733 0.0313392902721223 -0.132700892161388 -0.0209333069813947 0.0268645021435052 -0.0975431194571391 0.00385580148540848 -0.00751347725520361 -0.123501939019891 0.00929611111490026 -0.0507241301079579 -0.11903947587684 0.00754079191811732 -0.0313392902721224 -0.132700892161388 -0.0209333069813947 -0.0268645021435053 -0.0975431194571391 0.00385580148540849 0.0518949622622591 -0.112823263101195 0.00847457736408867 0.0742277380548602 -0.0918713823834342 0.00207736511950656 0.0722812462149343 -0.111775964189446 -0.0103857837864286 0.0512488164731978 -0.0840759870085484 0.00133989828317173 -0.0518949622622592 -0.112823263101195 0.00847457736408877 -0.0742277380548603 -0.0918713823834341 0.00207736511950636 -0.0722812462149345 -0.111775964189446 -0.0103857837864286 -0.0512488164731979 -0.0840759870085483 0.00133989828317172 0.0891105020132767 -0.078009880901685 0.00131642367068481 0.108765434875636 -0.0280169324641988 0.00468886888765033 0.11855807023816 -0.0707926213434903 -0.0161021783178899 0.0794038223347056 -0.0398810721039388 -0.00111777865544269 -0.0891105020132768 -0.0780098809016849 0.00131642367068485 -0.108765434875636 -0.0280169324641986 0.00468886888765031 -0.11855807023816 -0.07079262134349 -0.0161021783178898 -0.0794038223347057 -0.0398810721039387 -0.00111777865544263 0.106947456756713 -0.023168460452647 0.00505076996019739 0.103201484678691 0.0124084889475332 0.00304024281964894 0.133396361526763 -0.0109654419657715 -0.00164486600313934 0.0747216947576522 -0.00820913689003044 -0.000814005190598279 -0.106947456756713 -0.0231684604526468 0.00505076996019736 -0.103201484678691 0.0124084889475334 0.00304024281964888 -0.133396361526763 -0.0109654419657713 -0.00164486600313937 -0.0747216947576522 -0.00820913689003036 -0.000814005190598413 0.108481891669313 0.0200843333937421 0.0049323911354593 0.106361043316134 0.0560442212920161 0.00289637490789561 0.135867003787263 0.0377326996845951 0.00713339199368412 0.0763123194257375 0.0377434178138246 -0.00111707127241617 -0.108481891669313 0.0200843333937424 0.00493239113545939 -0.106361043316134 0.0560442212920163 0.00289637490789556 -0.135867003787263 0.0377326996845953 0.00713339199368405 -0.0763123194257375 0.0377434178138247 -0.00111707127241616 0.109229309543148 0.0707578240975759 0.000295417098012935 0.113915221329801 0.114432435339217 0.000638664611243207 0.144402324731379 0.0869307439139425 0.00449078026515853 0.0808878726079967 0.0947355759048288 0.000240461460300913 -0.109229309543148 0.0707578240975761 0.000295417098012932 -0.1139152213298 0.114432435339217 0.000638664611243109 -0.144402324731379 0.0869307439139427 0.00449078026515838 -0.0808878726079966 0.094735575904829 0.000240461460300965 0.107224833771044 0.125513898799341 -0.000332369796626492 0.113550439633878 0.174612464620231 -0.00704230611178525 0.143303378527446 0.144716714019191 -0.00294728170284584 0.0805359621239999 0.156662751493603 -0.00487138427656166 -0.107224833771044 0.125513898799341 -0.000332369796626554 -0.113550439633877 0.174612464620232 -0.00704230611178524 -0.143303378527446 0.144716714019191 -0.002947281702846 -0.0805359621239997 0.156662751493603 -0.0048713842765616 221.353122269062
"USNM 590948" 0.00504363863528989 -0.127416881081159 0.0071070304718085 0.0492309434673676 -0.123365059139767 0.00418083015013765 0.0280835937443065 -0.133532807913843 -0.0245507621753753 0.0263310726254321 -0.0993539662159968 0.0025422106684848 -0.00504363863529013 -0.127416881081159 0.00710703047180853 -0.0492309434673679 -0.123365059139767 0.00418083015013763 -0.0280835937443068 -0.133532807913843 -0.0245507621753751 -0.0263310726254323 -0.0993539662159968 0.00254221066848476 0.0499526846431446 -0.111021144114524 0.00684710065430723 0.0761753292390011 -0.0969306579208924 -0.00340143563319528 0.0679945978931587 -0.116105269716083 -0.0182761619353765 0.0554050413747432 -0.0821851821253637 -0.000462137573387381 -0.0499526846431448 -0.111021144114524 0.0068471006543072 -0.0761753292390012 -0.0969306579208924 -0.00340143563319526 -0.067994597893159 -0.116105269716083 -0.0182761619353766 -0.0554050413747434 -0.0821851821253636 -0.000462137573387378 0.0934482768456645 -0.0751645535360407 0.00259723827658864 0.112086167968384 -0.0223601381256563 0.00927903933594105 0.123733425220631 -0.0694720695163022 -0.00553129275901127 0.0840903363957327 -0.0379599565561112 0.00204818951086028 -0.0934482768456647 -0.0751645535360404 0.00259723827658877 -0.112086167968384 -0.0223601381256562 0.00927903933594107 -0.123733425220631 -0.0694720695163021 -0.00553129275901127 -0.0840903363957327 -0.0379599565561112 0.00204818951086024 0.111125668861023 -0.0158243320924661 0.0115347752557816 0.108909813969246 0.0173483475524668 0.00457487811233121 0.136507926669254 -0.00283227502889576 0.00301563727405662 0.0779607650374322 -0.000333106395579323 0.00111737306976458 -0.111125668861023 -0.015824332092466 0.0115347752557816 -0.108909813969246 0.017348347552467 0.00457487811233125 -0.136507926669253 -0.0028322750288956 0.00301563727405662 -0.0779607650374322 -0.000333106395579281 0.00111737306976454 0.108550535034799 0.0218891311873374 0.00477659711809229 0.105752714267381 0.0567852227874764 0.00724231011627596 0.135476642225044 0.0393500613985611 0.00691830705538837 0.0773381844499756 0.0356923171435123 0.000225939662520247 -0.108550535034799 0.0218891311873375 0.0047765971180923 -0.105752714267381 0.0567852227874765 0.00724231011627599 -0.135476642225043 0.0393500613985613 0.00691830705538849 -0.0773381844499756 0.0356923171435123 0.000225939662520207 0.107483505010481 0.0655409939487858 0.0021271190580983 0.111607568642916 0.111955992087174 -0.00415346692644294 0.142978974072282 0.0857178313992712 0.00513395697964773 0.0793646142294547 0.0927106844733535 -0.000682817672295664 -0.107483505010481 0.0655409939487858 0.00212711905809823 -0.111607568642916 0.111955992087175 -0.00415346692644284 -0.142978974072282 0.0857178313992714 0.00513395697964775 -0.0793646142294545 0.0927106844733535 -0.000682817672295647 0.102454653667944 0.123292360292302 -0.00307780003529425 0.114190687659172 0.170272784926272 -0.00974028390393576 0.141103142238025 0.139278179079944 -0.00143906385128138 0.0773483527431066 0.154023493202221 -0.00995331030449074 -0.102454653667944 0.123292360292302 -0.00307780003529426 -0.114190687659172 0.170272784926272 -0.0097402839039357 -0.141103142238025 0.139278179079944 -0.00143906385128131 -0.0773483527431063 0.154023493202221 -0.00995331030449076 230.073885222725
"USNM 590951" 0.00658912098799306 -0.122918804561228 0.00843054771236544 0.0503931507199782 -0.119449751121341 0.00712184114248149 0.0293481285498038 -0.130381222503902 -0.0232506217751598 0.0271891698472905 -0.0972819137180726 0.00483655853810119 -0.00658912098799321 -0.122918804561228 0.00843054771236538 -0.0503931507199784 -0.119449751121341 0.00712184114248156 -0.029348128549804 -0.130381222503902 -0.0232506217751598 -0.0271891698472906 -0.0972819137180726 0.00483655853810117 0.0556494590167103 -0.108674504746387 0.00804659677352848 0.0845044887651339 -0.0969462454077394 -0.00395216643093411 0.0701603082957492 -0.113734512145728 -0.0152435122961773 0.0667524525529104 -0.0810878748321675 0.00343598863120408 -0.0556494590167104 -0.108674504746387 0.00804659677352857 -0.0845044887651341 -0.0969462454077393 -0.003952166430934 -0.0701603082957494 -0.113734512145728 -0.0152435122961772 -0.0667524525529106 -0.0810878748321673 0.00343598863120419 0.0926223196283132 -0.0789131954637036 0.00351978375689947 0.11073519661957 -0.0230748828265477 0.00202974595703913 0.122535718070964 -0.0732473028616845 -0.0111515801990872 0.0837068721766098 -0.0371073174515133 -0.00085288496334644 -0.0926223196283133 -0.0789131954637035 0.00351978375689941 -0.11073519661957 -0.0230748828265475 0.00202974595703921 -0.122535718070964 -0.0732473028616843 -0.0111515801990871 -0.0837068721766099 -0.0371073174515131 -0.000852884963346354 0.110415272056051 -0.017702809363414 0.00721765510654926 0.107339672817208 0.0117358138094177 0.00688202791164732 0.136876336587337 -0.00449609758600747 -0.0010687100439025 0.0764804613142409 -0.00798821041493387 0.00322559902603347 -0.110415272056051 -0.0177028093634139 0.00721765510654927 -0.107339672817208 0.0117358138094178 0.00688202791164735 -0.136876336587337 -0.00449609758600723 -0.00106871004390237 -0.0764804613142409 -0.00798821041493376 0.00322559902603349 0.111350091422994 0.022615532213198 0.00630110720111246 0.108187655021906 0.0536333022277339 0.00557090043214254 0.137249481081976 0.0369950611957907 0.00437367228664472 0.0786700272744128 0.0321323095747346 -0.000672638154485166 -0.111350091422994 0.0226155322131982 0.00630110720111257 -0.108187655021906 0.0536333022277341 0.00557090043214266 -0.137249481081976 0.0369950611957909 0.00437367228664483 -0.0786700272744127 0.0321323095747348 -0.000672638154484999 0.108360701756211 0.0662704178930413 0.00236875885755752 0.109584921344094 0.114622832007239 -0.000330209340083013 0.139895966849759 0.0869348712699712 0.00404530717618513 0.0794487017598398 0.0935459656602367 -0.00114265227232258 -0.108360701756211 0.0662704178930415 0.00236875885755772 -0.109584921344094 0.114622832007239 -0.000330209340082975 -0.139895966849759 0.0869348712699714 0.00404530717618522 -0.0794487017598396 0.0935459656602367 -0.00114265227232259 0.104107729998008 0.124944329319489 -0.000284747192291767 0.108922222871408 0.173504953478132 -0.00890891798133962 0.138289588370452 0.143081736174199 -0.00348062614178849 0.0757652148203364 0.152987520181185 -0.00706682371857394 -0.104107729998008 0.124944329319489 -0.00028474719229175 -0.108922222871408 0.173504953478133 -0.00890891798133955 -0.138289588370452 0.143081736174199 -0.00348062614178832 -0.0757652148203362 0.152987520181185 -0.00706682371857382 225.441394935643
"USNM 590954" 0.00616426034393112 -0.133824965366404 0.0104374433951552 0.0502622244706966 -0.129503944282362 0.00969839759988566 0.0320408435694052 -0.142692376346327 -0.021786601460761 0.0291567872374685 -0.102438297621446 0.00121377694213783 -0.00616426034393133 -0.133824965366404 0.0104374433951552 -0.0502622244706969 -0.129503944282361 0.0096983975998856 -0.0320408435694054 -0.142692376346327 -0.0217866014607611 -0.0291567872374686 -0.102438297621446 0.00121377694213779 0.052430370232445 -0.122697556064595 0.00935978630731555 0.0760712085447837 -0.101749682409029 -0.000230122877714139 0.069993633278886 -0.12184223478498 -0.0112418567863657 0.0533897249771615 -0.0869628450807114 0.00190606868448008 -0.0524303702324452 -0.122697556064595 0.00935978630731556 -0.0760712085447839 -0.101749682409029 -0.000230122877714215 -0.0699936332788862 -0.12184223478498 -0.0112418567863657 -0.0533897249771617 -0.0869628450807114 0.00190606868447995 0.0919467353866877 -0.0794801848385901 0.00352792303589359 0.107443772861904 -0.0178924012895108 0.00449890225959572 0.124856536595176 -0.0677231827463242 -0.0141665568223355 0.0735391427741579 -0.0383690620290975 -0.00419802382377495 -0.0919467353866879 -0.07948018483859 0.0035279230358936 -0.107443772861904 -0.0178924012895107 0.00449890225959561 -0.124856536595176 -0.067723182746324 -0.0141665568223354 -0.0735391427741579 -0.0383690620290974 -0.0041980238237749 0.10439883997835 -0.0133991175739629 0.00490601884563726 0.103942711093603 0.0166521369084702 0.00414038955607133 0.131913694731734 -0.00420267760958872 -0.0036878940083549 0.0692280225210593 -0.000738495769764259 -0.000522539529121572 -0.10439883997835 -0.0133991175739628 0.00490601884563728 -0.103942711093603 0.0166521369084703 0.00414038955607133 -0.131913694731734 -0.00420267760958855 -0.00368789400835494 -0.0692280225210593 -0.000738495769764161 -0.000522539529121509 0.101862592758317 0.0242538955222545 0.00367484432981751 0.100044888291154 0.0586569445593366 0.0050232516335558 0.129938764309707 0.0413094259465549 0.00364733351437163 0.0684272533989897 0.0384275928880824 -0.000110001362508153 -0.101862592758317 0.0242538955222546 0.00367484432981749 -0.100044888291154 0.0586569445593368 0.00502325163355577 -0.129938764309707 0.0413094259465551 0.00364733351437159 -0.0684272533989897 0.0384275928880826 -0.000110001362508107 0.103450822235573 0.0670737537025633 0.00333965924394284 0.107774571047837 0.119634501601885 0.00722169495366369 0.139152517881797 0.0912990220566257 0.00123176145055967 0.0684308108848675 0.0973673118309683 -0.00507276345182791 -0.103450822235573 0.0670737537025634 0.00333965924394275 -0.107774571047837 0.119634501601885 0.00722169495366368 -0.139152517881796 0.091299022056626 0.00123176145055974 -0.0684308108848674 0.0973673118309684 -0.00507276345182804 0.103269753103244 0.126969108468094 0.00511319439264355 0.107792834565751 0.178738041052963 -0.00538508714915409 0.138871064331113 0.146133365629985 -0.00507670231887181 0.0703689833087708 0.157001923644909 -0.00746229655393644 -0.103269753103244 0.126969108468094 0.00511319439264356 -0.107792834565751 0.178738041052963 -0.00538508714915415 -0.138871064331113 0.146133365629985 -0.00507670231887172 -0.0703689833087706 0.157001923644909 -0.00746229655393643 229.223662686156
"USNM 590955" 0.00952563009943582 -0.137267509821777 0.00837044585261587 0.0507681549043834 -0.133277874052265 0.00818336705642056 0.0317723726735964 -0.142038675693534 -0.0241548244427547 0.0284268518023002 -0.112700916171128 0.00392491702026428 -0.00952563009943605 -0.137267509821777 0.00837044585261588 -0.0507681549043837 -0.133277874052265 0.00818336705642052 -0.0317723726735966 -0.142038675693534 -0.0241548244427547 -0.0284268518023004 -0.112700916171128 0.00392491702026426 0.0519875353321245 -0.12624737813248 0.00933933347408507 0.0744825669852108 -0.110764344895703 0.00108095763636641 0.0678552413144267 -0.127228667618244 -0.0112013503108492 0.0558521461462475 -0.0985137939684291 0.0018741410264691 -0.0519875353321247 -0.12624737813248 0.00933933347408508 -0.074482566985211 -0.110764344895702 0.00108095763636639 -0.0678552413144269 -0.127228667618244 -0.0112013503108492 -0.0558521461462477 -0.098513793968429 0.00187414102646914 0.0991099615922404 -0.0712590115954913 0.00228040315360019 0.104623063138177 -0.0127950536862723 0.000514056631835083 0.125660949586757 -0.0533541691150112 -0.00564616033914605 0.0854219920856244 -0.0314537710706937 0.000775461132055203 -0.0991099615922406 -0.0712590115954912 0.00228040315360018 -0.104623063138177 -0.0127950536862721 0.000514056631835142 -0.125660949586757 -0.053354169115011 -0.00564616033914602 -0.0854219920856245 -0.0314537710706936 0.000775461132055258 0.102837536607154 -0.0070831427091171 0.0033534207560225 0.10416526416552 0.0198221460554368 0.00302292063584548 0.127058185359755 0.00223589633446953 -0.00217278339279268 0.0735666719615688 0.00714227080815937 -0.0038598942314945 -0.102837536607154 -0.00708314270911695 0.00335342075602254 -0.10416526416552 0.019822146055437 0.00302292063584557 -0.127058185359755 0.00223589633446973 -0.00217278339279261 -0.0735666719615688 0.00714227080815957 -0.00385989423149443 0.102585929245218 0.0288844135858769 0.00248144405778479 0.103632041137087 0.0590067270062751 0.00647223150782845 0.128549330391217 0.041110832496678 0.00113020277304815 0.0735595739903417 0.0445493597299952 -0.00354269876276643 -0.102585929245218 0.0288844135858771 0.00248144405778494 -0.103632041137087 0.0590067270062753 0.00647223150782848 -0.128549330391217 0.0411108324966782 0.00113020277304825 -0.0735595739903417 0.0445493597299954 -0.00354269876276633 0.104846901806202 0.0682999239453875 0.00511317916822346 0.106909033609065 0.116366875872663 0.00181531624796876 0.135356761334783 0.089236771508939 0.00195266226389131 0.0771400099363171 0.0940599522081486 -0.000206876926937654 -0.104846901806202 0.0682999239453878 0.00511317916822357 -0.106909033609065 0.116366875872663 0.00181531624796879 -0.135356761334783 0.0892367715089391 0.00195266226389139 -0.077140009936317 0.0940599522081487 -0.000206876926937604 0.101868738934964 0.124909180583442 0.00217864695476336 0.103747417999601 0.170557215381712 -0.00481289029497389 0.132373298113912 0.145156513629582 -0.00589174292163707 0.0737417701006243 0.152646229383379 -0.00237388572573602 -0.101868738934963 0.124909180583442 0.00217864695476348 -0.1037474179996 0.170557215381712 -0.00481289029497388 -0.132373298113911 0.145156513629582 -0.00589174292163699 -0.073741770100624 0.152646229383379 -0.00237388572573603 246.987417603998
"USNM 590956" 0.00992578250201929 -0.123622090162589 0.0106417073158123 0.0506555944782051 -0.124940826359615 0.00186899132338466 0.0305563854350021 -0.140591759586942 -0.0137104518603652 0.0322544416154092 -0.1020440381719 0.00423777027649585 -0.00992578250201945 -0.12362209016259 0.0106417073158123 -0.0506555944782052 -0.124940826359615 0.00186899132338464 -0.0305563854350023 -0.140591759586942 -0.0137104518603652 -0.0322544416154093 -0.1020440381719 0.00423777027649589 0.0492391277448598 -0.11662840556032 0.00178454166802956 0.0770491724031025 -0.106739965663213 -0.00112298910886958 0.0716556403703726 -0.123869007626447 -0.0119750650301358 0.0563325787741813 -0.0930945300724029 -0.00440491417228732 -0.04923912774486 -0.11662840556032 0.00178454166802953 -0.0770491724031026 -0.106739965663213 -0.00112298910886945 -0.0716556403703728 -0.123869007626447 -0.0119750650301356 -0.0563325787741814 -0.0930945300724028 -0.00440491417228727 0.093160034166045 -0.0821084873513909 0.00137489816462314 0.105743502862023 -0.0184603206332837 0.00691240681889451 0.131361258607891 -0.0689425841522058 -0.0136542565367161 0.0827342223287637 -0.0376532535652143 -0.00053218694964326 -0.0931600341660452 -0.0821084873513908 0.00137489816462317 -0.105743502862023 -0.0184603206332835 0.00691240681889458 -0.131361258607892 -0.0689425841522057 -0.0136542565367161 -0.0827342223287637 -0.0376532535652141 -0.000532186949643249 0.104185556535186 -0.0145841850132697 0.00694503719649432 0.0987628027118571 0.0159675627363398 0.00727777438014866 0.129754297204931 -0.00125003853211781 0.00124993776686185 0.0696768713030701 -0.00639622995806754 -0.000228479991686357 -0.104185556535186 -0.0145841850132696 0.00694503719649429 -0.0987628027118571 0.0159675627363398 0.00727777438014863 -0.129754297204931 -0.00125003853211766 0.00124993776686185 -0.0696768713030701 -0.00639622995806737 -0.00022847999168621 0.101163196779714 0.0253267597552486 0.00639284308322045 0.100756469931673 0.0588237502680729 0.00842668103084194 0.130386478224232 0.0398800514452158 0.00646201446547118 0.0703157749007398 0.0400354010965724 -3.01316805603536e-05 -0.101163196779714 0.0253267597552487 0.00639284308322046 -0.100756469931673 0.058823750268073 0.00842668103084193 -0.130386478224232 0.0398800514452161 0.0064620144654713 -0.0703157749007397 0.0400354010965724 -3.01316805603475e-05 0.102831039886024 0.0688137799847466 0.00402205671812375 0.106449377294072 0.116960379279911 0.000581901192198235 0.137859852728977 0.0887063816633385 0.00384719625429769 0.0690962857731547 0.10263148875724 -0.00877465660851882 -0.102831039886024 0.0688137799847467 0.00402205671812376 -0.106449377294072 0.116960379279912 0.000581901192198366 -0.137859852728977 0.0887063816633387 0.00384719625429777 -0.0690962857731546 0.10263148875724 -0.00877465660851891 0.104130879093085 0.125057273257732 -0.00114725249205405 0.111660879703824 0.174791867714042 -0.00415753966748986 0.138449509175302 0.144321144194505 -0.00609262026526375 0.0785423990486937 0.159609882256014 -0.0061952132913087 -0.104130879093085 0.125057273257732 -0.00114725249205397 -0.111660879703823 0.174791867714042 -0.00415753966748995 -0.138449509175302 0.144321144194505 -0.0060926202652637 -0.0785423990486934 0.159609882256014 -0.00619521329130869 226.948174175662
"USNM 590957" 0.011918584191328 -0.125023662682615 0.00143627304712826 0.0503247851955794 -0.117954974031693 -0.00270750749424379 0.0394302772335517 -0.137647183909239 -0.0209036452872757 0.0232436887022382 -0.100709662565373 0.00524416468796093 -0.0119185841913282 -0.125023662682615 0.00143627304712829 -0.0503247851955795 -0.117954974031693 -0.00270750749424384 -0.0394302772335518 -0.137647183909239 -0.0209036452872757 -0.0232436887022383 -0.100709662565373 0.00524416468796091 0.050288311419234 -0.11518584170533 -0.0026943405168352 0.0703094360005746 -0.100805409280402 0.00336588106500901 0.0680349654277599 -0.116641250472603 -0.0149908669770478 0.0484145678335511 -0.091682879233896 0.000174519496748935 -0.0502883114192341 -0.11518584170533 -0.00269434051683512 -0.0703094360005747 -0.100805409280402 0.00336588106500894 -0.06803496542776 -0.116641250472603 -0.0149908669770478 -0.0484145678335512 -0.0916828792338959 0.000174519496748971 0.102692679071843 -0.0735508708464169 0.00417517898071892 0.114802933957025 -0.0152424836478205 0.0020510513199792 0.127853976272954 -0.0645627968185536 -0.00499860816121083 0.0898044863623969 -0.0335190495178087 0.0083812128179108 -0.102692679071843 -0.0735508708464168 0.0041751789807189 -0.114802933957025 -0.0152424836478203 0.00205105131997916 -0.127853976272954 -0.0645627968185535 -0.00499860816121088 -0.0898044863623969 -0.0335190495178085 0.00838121281791077 0.108761389447071 -0.00991267659657997 0.00839166057813874 0.107254253592719 0.0165529651027773 0.00854761089746186 0.135867337709362 0.00181081202314616 0.0043359656290628 0.0755741303552801 -0.000858018861432678 0.00392987087864608 -0.108761389447071 -0.00991267659657983 0.00839166057813869 -0.107254253592719 0.0165529651027775 0.00854761089746182 -0.135867337709362 0.0018108120231464 0.00433596562906283 -0.0755741303552801 -0.000858018861432542 0.00392987087864608 0.111287168023435 0.0249387099274036 0.00805577042242138 0.10787617997786 0.0571961472577818 0.00569309140749658 0.137114952946079 0.041404525096742 0.00543853760269428 0.0788683115482356 0.0381577435405053 0.00180301835843015 -0.111287168023435 0.0249387099274037 0.00805577042242121 -0.10787617997786 0.0571961472577821 0.00569309140749662 -0.137114952946079 0.0414045250967423 0.00543853760269424 -0.0788683115482356 0.0381577435405054 0.00180301835843013 0.107428525073865 0.0677892809454469 0.00512098859859592 0.112704672607199 0.108322333041669 -0.000562975361293391 0.141309118717463 0.082264253797329 0.00470284676446672 0.0778874173943333 0.0937929870230485 -0.00664558954845795 -0.107428525073865 0.067789280945447 0.00512098859859584 -0.112704672607199 0.108322333041669 -0.000562975361293404 -0.141309118717463 0.0822642537973292 0.00470284676446669 -0.0778874173943331 0.0937929870230486 -0.00664558954845791 0.10620210695425 0.120583966005303 -0.00203121182274929 0.113725046267929 0.163547913972257 -0.00762099611564063 0.140270810420046 0.134248365022019 -0.0101398922216155 0.0807963688576276 0.152686757414333 -0.00755200904650062 -0.10620210695425 0.120583966005303 -0.0020312118227493 -0.113725046267929 0.163547913972257 -0.00762099611564079 -0.140270810420046 0.134248365022019 -0.0101398922216156 -0.0807963688576275 0.152686757414333 -0.00755200904650062 229.523712588635
"USNM 590961" 0.0079741057718268 -0.131501960513577 0.00268495569725311 0.0535264526565994 -0.126879192008224 0.00408096077010346 0.0325939182946159 -0.125062595900045 -0.0277325296881563 0.0292839372762985 -0.103855135345418 0.00778673247935172 -0.007974105771827 -0.131501960513577 0.00268495569725309 -0.0535264526565996 -0.126879192008224 0.00408096077010352 -0.0325939182946161 -0.125062595900045 -0.0277325296881563 -0.0292839372762987 -0.103855135345418 0.00778673247935169 0.0560142824640062 -0.115821330241628 0.00843590316271937 0.0852036655949067 -0.0982372929749887 0.00200398005218497 0.075611516892335 -0.116024983056746 -0.0131654796549352 0.0650818820149682 -0.0869774429376177 0.0108895110476823 -0.0560142824640063 -0.115821330241628 0.00843590316271935 -0.0852036655949068 -0.0982372929749885 0.00200398005218501 -0.0756115168923352 -0.116024983056746 -0.0131654796549352 -0.0650818820149683 -0.0869774429376177 0.0108895110476823 0.0892848250868729 -0.0833771129749546 0.000513479482551993 0.106117279136949 -0.0280161779725448 0.00466262947316855 0.118165952408161 -0.0686331894888875 -0.0112418705487803 0.0809699034775735 -0.0405691770036329 0.00468947633354237 -0.089284825086873 -0.0833771129749545 0.000513479482552044 -0.106117279136949 -0.0280161779725447 0.00466262947316851 -0.118165952408161 -0.0686331894888874 -0.0112418705487803 -0.0809699034775735 -0.0405691770036328 0.00468947633354239 0.106262829008409 -0.0232150536638078 0.00647380598066914 0.103581345529975 0.0132128794247973 0.00537929765403646 0.131937032066346 -0.00925209187368226 -0.00143492357161822 0.0724659203110181 -0.00818515588237949 0.00400746674157349 -0.106262829008409 -0.0232150536638076 0.0064738059806691 -0.103581345529975 0.0132128794247975 0.00537929765403641 -0.131937032066346 -0.00925209187368205 -0.00143492357161827 -0.0724659203110181 -0.00818515588237937 0.00400746674157349 0.101968774248836 0.0224455346403277 0.0029298062315946 0.0978405382131441 0.0609433260811438 0.00426317356525241 0.130743662917658 0.0417403315076279 0.00230508071584705 0.0684340513768194 0.0376489076288949 -0.000918033194055641 -0.101968774248836 0.0224455346403278 0.00292980623159464 -0.0978405382131439 0.060943326081144 0.00426317356525246 -0.130743662917658 0.0417403315076281 0.00230508071584709 -0.0684340513768193 0.037648907628895 -0.000918033194055621 0.101892469171203 0.0716637943201883 0.00369770061235307 0.10710660692861 0.116035751932611 -3.72916220026255e-05 0.13476988326154 0.0874844832990038 0.00109224845064698 0.0747792044351701 0.0973465093199806 -0.00170371029962357 -0.101892469171203 0.0716637943201884 0.00369770061235305 -0.107106606928609 0.116035751932611 -3.72916220026576e-05 -0.13476988326154 0.087484483299004 0.00109224845064698 -0.0747792044351699 0.0973465093199807 -0.0017037102996236 0.103913953007456 0.128711551087218 0.00167419659825817 0.112261059165689 0.180735466014385 -0.00749073882000434 0.136894362085485 0.146798234036203 -0.00826922163118499 0.0772299467868693 0.160841122545751 -0.00557660601842852 -0.103913953007456 0.128711551087218 0.00167419659825823 -0.112261059165689 0.180735466014385 -0.00749073882000432 -0.136894362085485 0.146798234036204 -0.00826922163118505 -0.0772299467868691 0.160841122545751 -0.00557660601842843 220.644305714315
"USNM 590963" 0.00687754747425412 -0.136871386993124 0.00913512204523708 0.0496488387038248 -0.126950619921183 0.007319284972891 0.0316365281752494 -0.135568111748186 -0.0336927418178842 0.0247995848359348 -0.109064309396191 0.00499450769594326 -0.00687754747425431 -0.136871386993124 0.00913512204523708 -0.0496488387038249 -0.126950619921183 0.00731928497289103 -0.0316365281752496 -0.135568111748186 -0.0336927418178842 -0.024799584835935 -0.10906430939619 0.00499450769594333 0.0541185126155204 -0.119970850522029 0.00994064310750085 0.0753809967815292 -0.101060436411015 -0.00120169060644119 0.069843327158873 -0.118121715963033 -0.0197509238306268 0.0534242603797699 -0.0929155221808902 0.001290231838026 -0.0541185126155206 -0.119970850522029 0.00994064310750094 -0.0753809967815293 -0.101060436411015 -0.00120169060644113 -0.0698433271588731 -0.118121715963033 -0.0197509238306267 -0.05342426037977 -0.0929155221808902 0.00129023183802596 0.093923286553709 -0.0719289472355406 0.00230264129223736 0.107920560838814 -0.0139207251237872 0.0078854470262334 0.121176491446214 -0.0540938413983277 -0.0067581884050992 0.0768109247668191 -0.0296345821078984 0.000697701652213078 -0.0939232865537092 -0.0719289472355404 0.00230264129223743 -0.107920560838814 -0.013920725123787 0.00788544702623353 -0.121176491446214 -0.0540938413983275 -0.00675818840509916 -0.0768109247668192 -0.0296345821078982 0.000697701652213133 0.105306019890206 -0.00984066092566532 0.00895385629300053 0.105550748306196 0.0172969595782227 0.00711167252886751 0.130938055964272 0.00111220354028237 0.00489395692691961 0.0753178610445543 0.00380337244512305 -0.000252025981375929 -0.105306019890206 -0.00984066092566508 0.00895385629300064 -0.105550748306196 0.0172969595782228 0.00711167252886753 -0.130938055964272 0.00111220354028264 0.00489395692691973 -0.0753178610445543 0.00380337244512323 -0.000252025981375859 0.107748650795353 0.0265917759438987 0.00665524819880969 0.108723991064354 0.0586801916891989 0.0065202897448634 0.1356041464216 0.0392915433269464 0.00684776749318109 0.0797523931523219 0.0435426948726105 -0.00254857273958147 -0.107748650795353 0.026591775943899 0.00665524819880975 -0.108723991064354 0.0586801916891991 0.00652028974486339 -0.1356041464216 0.0392915433269467 0.00684776749318118 -0.0797523931523219 0.0435426948726107 -0.0025485727395814 0.107287280732011 0.0662153163763962 0.00326873236429058 0.114828054547163 0.111434160754005 0.00336426878828134 0.140026850316333 0.0828533932342701 0.00460642980868167 0.0816045213430278 0.0922907690512294 -0.00223450879497829 -0.107287280732011 0.0662153163763964 0.00326873236429065 -0.114828054547163 0.111434160754005 0.00336426878828141 -0.140026850316333 0.0828533932342704 0.00460642980868175 -0.0816045213430277 0.0922907690512295 -0.00223450879497823 0.102562290141876 0.11965598005573 -0.00203260542056835 0.11482968932999 0.168343307038045 -0.00915268623678293 0.138929078719459 0.135568776057048 -0.00609293150029424 0.0801970829287094 0.153261265963862 -0.0120709264435455 -0.102562290141876 0.11965598005573 -0.0020326054205682 -0.11482968932999 0.168343307038045 -0.00915268623678284 -0.138929078719459 0.135568776057048 -0.00609293150029415 -0.0801970829287093 0.153261265963862 -0.0120709264435454 240.271361453052
[truncated: 1,106,889 more chars]
