# Supplementary material for: Integrating mandibular evidence to assess morphological variation of the Australopithecus afarensis maxilla
Source: Anat Rec (Hoboken). 2025 Jul 31;309(6):1483–505. doi: 10.1002/ar.70027 (PMC13138283; doi:10.1002/ar.70027)
Supplement: Supplementary file 2 — Data S2. Procrustes coordinates and natural logarithms of centroid sizes for the fossil and extant mandibles provided as a separate supplementary file in text format. [file AR-309-1483-s002.txt]

"1.X" "1.Y" "1.Z" "2.X" "2.Y" "2.Z" "3.X" "3.Y" "3.Z" "4.X" "4.Y" "4.Z" "5.X" "5.Y" "5.Z" "6.X" "6.Y" "6.Z" "7.X" "7.Y" "7.Z" "8.X" "8.Y" "8.Z" "9.X" "9.Y" "9.Z" "10.X" "10.Y" "10.Z" "11.X" "11.Y" "11.Z" "12.X" "12.Y" "12.Z" "13.X" "13.Y" "13.Z" "14.X" "14.Y" "14.Z" "15.X" "15.Y" "15.Z" "16.X" "16.Y" "16.Z" "17.X" "17.Y" "17.Z" "18.X" "18.Y" "18.Z" "19.X" "19.Y" "19.Z" "20.X" "20.Y" "20.Z" "21.X" "21.Y" "21.Z" "22.X" "22.Y" "22.Z" "23.X" "23.Y" "23.Z" "24.X" "24.Y" "24.Z" "25.X" "25.Y" "25.Z" "26.X" "26.Y" "26.Z" "27.X" "27.Y" "27.Z" "28.X" "28.Y" "28.Z" "29.X" "29.Y" "29.Z" "30.X" "30.Y" "30.Z" "31.X" "31.Y" "31.Z" "32.X" "32.Y" "32.Z" "33.X" "33.Y" "33.Z" "34.X" "34.Y" "34.Z" "35.X" "35.Y" "35.Z" "36.X" "36.Y" "36.Z" "37.X" "37.Y" "37.Z" "38.X" "38.Y" "38.Z" "39.X" "39.Y" "39.Z" "40.X" "40.Y" "40.Z" "41.X" "41.Y" "41.Z" "42.X" "42.Y" "42.Z" "43.X" "43.Y" "43.Z" "44.X" "44.Y" "44.Z" "45.X" "45.Y" "45.Z" "46.X" "46.Y" "46.Z" "47.X" "47.Y" "47.Z" "48.X" "48.Y" "48.Z" "49.X" "49.Y" "49.Z" "50.X" "50.Y" "50.Z" "51.X" "51.Y" "51.Z" "52.X" "52.Y" "52.Z" "53.X" "53.Y" "53.Z" "54.X" "54.Y" "54.Z" "55.X" "55.Y" "55.Z" "56.X" "56.Y" "56.Z" "ln.CSize"
"A.L. 128-23" 0.00439421931920783 -0.100692115233329 -0.0102596390701644 0.0341608361597155 -0.0969704948078472 -0.0078108225345363 0.0214387034305869 -0.11132959722169 0.0140612659519159 0.015360127699799 -0.0778307433085782 -0.00151122518673724 -0.0043942193192359 -0.100692115233328 -0.0102596390701644 -0.0341608361597425 -0.0969704948078377 -0.00781082253453633 -0.0214387034306179 -0.111329597221684 0.0140612659519159 -0.0153601276998206 -0.0778307433085739 -0.00151122518673725 0.0425444837020883 -0.0937526357126132 -0.00952748636682831 0.0699702647516794 -0.0830759360398619 -0.0111005613881192 0.0632915686628051 -0.105337713036349 0.0173962897130012 0.0413683623715043 -0.0686995692362784 0.00183463033847382 -0.0425444837021144 -0.0937526357126012 -0.00952748636682832 -0.0699702647517026 -0.0830759360398425 -0.0111005613881192 -0.0632915686628344 -0.105337713036332 0.0173962897130012 -0.0413683623715235 -0.0686995692362669 0.00183463033847382 0.0703647375934216 -0.0771793503218203 -0.0110975627036452 0.100007633645227 -0.0496820509032273 0.00407048986005242 0.0963341405130742 -0.0827442612684098 0.0310480716540672 0.065593515887548 -0.0436722434228971 -0.00189609675206919 -0.070364737593443 -0.0771793503218007 -0.0110975627036452 -0.10000763364524 -0.0496820509031994 0.0040704898600524 -0.0963341405130973 -0.0827442612683829 0.0310480716540672 -0.0655935158875602 -0.0436722434228788 -0.00189609675206921 0.0887442552268454 -0.0352960384953175 -0.00846856176846327 0.109116241837053 -0.00412733705269848 -0.00570892504462173 0.122315423941504 -0.0341960915867781 0.00699226600937957 0.0768483137443067 -0.00205089424098046 -0.00703741945660932 -0.0887442552268552 -0.0352960384952928 -0.00846856176846329 -0.109116241837054 -0.00412733705266807 -0.00570892504462176 -0.122315423941514 -0.034196091586744 0.00699226600937953 -0.0768483137443072 -0.00205089424095898 -0.00703741945660935 0.0993730240152219 0.00870137207761638 -0.0063274906439696 0.11454099573532 0.0456458434391854 -0.00394282657468312 0.137442444168424 0.0158218867019463 0.00486903596590357 0.083349378244672 0.0358928775913379 -0.00256050727868757 -0.0993730240152194 0.00870137207764402 -0.0063274906439696 -0.114540995735307 0.0456458434392173 -0.00394282657468315 -0.13744244416842 0.0158218867019846 0.00486903596590351 -0.0833493782446619 0.0358928775913613 -0.0025605072786876 0.112476171386122 0.0504229581879784 -0.00415886075884085 0.139137505635726 0.115195587145281 0.00100029988516412 0.153675220076345 0.0684084419065471 0.000711705522597234 0.0940398052511591 0.0939475674083166 0.0034045746070942 -0.112476171386108 0.0504229581880098 -0.00415886075884087 -0.139137505635693 0.11519558714532 0.00100029988516406 -0.153675220076326 0.06840844190659 0.000711705522597185 -0.0940398052511329 0.0939475674083428 0.00340457460709418 0.133009417206946 0.121341800534492 0.000722502570185912 0.148443225828991 0.191982647221665 0.00405748734922481 0.173705589046748 0.153109455085631 -0.00622577336917954 0.103464466153675 0.166166634588327 0.00746513947009528 -0.133009417206912 0.121341800534529 0.000722502570185893 -0.148443225828938 0.191982647221707 0.00405748734922475 -0.173705589046705 0.15310945508568 -0.00622577336917958 -0.103464466153629 0.166166634588356 0.0074651394700952 162.989369519035
"A.L. 198-1" 0.00248118900477665 -0.09933948413187 -0.00418866663521996 0.0303845537350295 -0.0969959800173991 -0.0040491916564329 0.0167885774714369 -0.113355902825262 0.0138314800049946 0.0141144790325024 -0.0727888905094241 -0.00420161658421352 -0.00248118900480436 -0.0993394841318693 -0.00418866663521996 -0.0303845537350565 -0.0969959800173906 -0.00404919165643289 -0.0167885774714686 -0.113355902825258 0.0138314800049946 -0.0141144790325228 -0.0727888905094202 -0.00420161658421351 0.0335736492959174 -0.0949522153311921 -0.00393659074555942 0.0592701739613668 -0.0876474247374367 0.000115268726715348 0.0498929361397215 -0.108259515216061 0.0168592913777123 0.0407208530053245 -0.0638909731390123 -0.00547319801521931 -0.0335736492959439 -0.0949522153311827 -0.00393659074555941 -0.0592701739613913 -0.0876474247374202 0.000115268726715341 -0.0498929361397517 -0.108259515216047 0.0168592913777123 -0.0407208530053423 -0.0638909731390009 -0.00547319801521931 0.0588775905786934 -0.0759126604550227 -0.0056119731715542 0.0995308074150403 -0.0543800071351206 0.00472476105387911 0.0871598400338489 -0.0871060423168581 0.0257370110556007 0.0677244614445148 -0.0386230751659019 -0.0063558111073406 -0.0588775905787146 -0.0759126604550064 -0.00561197317155419 -0.0995308074150555 -0.0543800071350928 0.0047247610538791 -0.0871598400338733 -0.0871060423168338 0.0257370110556007 -0.0677244614445255 -0.038623075165883 -0.00635581110734061 0.0915806906550041 -0.0355858602980383 -0.008599729343768 0.10652597997454 -0.00183099408769765 -0.0102592010241976 0.122268093234986 -0.0335684952002543 0.000883270317462066 0.0769187450692201 0.00268720799721671 -0.010227341100212 -0.091580690655014 -0.0355858602980128 -0.008599729343768 -0.10652597997454 -0.00183099408766798 -0.0102592010241976 -0.122268093234995 -0.0335684952002202 0.000883270317462067 -0.0769187450692193 0.00268720799723813 -0.010227341100212 0.105139666849133 0.00865087320756739 -0.0111145358423371 0.122186377589429 0.0483405631930121 -0.0055799338040572 0.133661346361096 0.018307982089969 -0.00173264375515144 0.0920893087715032 0.0368919800943755 -0.00563909833273815 -0.105139666849131 0.00865087320759663 -0.0111145358423371 -0.122186377589416 0.0483405631930461 -0.00557993380405721 -0.133661346361091 0.0183079820900062 -0.00173264375515143 -0.0920893087714929 0.0368919800944011 -0.00563909833273816 0.118115966734203 0.0560412276044648 -0.00511830756585383 0.14097136505253 0.112739845966974 0.00829987678774109 0.156473154622525 0.0740364923564513 0.00243632720070187 0.101700167633546 0.0924269137861209 0.00534319495341904 -0.118115966734187 0.0560412276044977 -0.00511830756585384 -0.140971365052498 0.112739845967013 0.00829987678774108 -0.156473154622505 0.0740364923564949 0.00243632720070186 -0.10170016763352 0.0924269137861493 0.00534319495341905 0.136913217605795 0.123926710680913 0.00972448254782004 0.151267095101883 0.185365243242976 -0.00426311228117594 0.174956226992622 0.141188412457765 -0.000588508363832452 0.114963766905219 0.163634067888397 0.00898449530281751 -0.13691321760576 0.123926710680951 0.00972448254782004 -0.151267095101831 0.185365243243018 -0.00426311228117595 -0.174956226992583 0.141188412457814 -0.000588508363832446 -0.114963766905173 0.163634067888429 0.0089844953028175 158.278228900938
"A.L. 266-1" 0.00311098595890354 -0.100005219231198 -0.00965097828236548 0.0243340084246601 -0.0965759792056488 -0.00573049952780988 0.0150382736992829 -0.11090359773142 0.0164587748751632 0.0112722409852274 -0.0744409341724701 -0.00367805645233371 -0.00311098595893144 -0.100005219231197 -0.00965097828236549 -0.0243340084246871 -0.096575979205642 -0.00573049952780988 -0.0150382736993138 -0.110903597731416 0.0164587748751632 -0.0112722409852482 -0.0744409341724671 -0.0036780564523337 0.0306116972451237 -0.0937033027823318 -0.00648995040744475 0.0518181248903605 -0.0860991387543447 -0.000105196278844036 0.0453779257117581 -0.106361415083525 0.0209089987044897 0.0323322364864462 -0.0641439871043407 -0.00154177665066268 -0.0306116972451499 -0.0937033027823232 -0.00648995040744477 -0.0518181248903845 -0.0860991387543303 -0.000105196278844066 -0.0453779257117877 -0.106361415083512 0.0209089987044897 -0.032332236486464 -0.0641439871043316 -0.00154177665066267 0.0571050151647819 -0.079758971566132 0.000721716230973926 0.0934108027143113 -0.0575104244423229 0.0020456524217868 0.083999092104356 -0.0861858389359221 0.0361377813563229 0.0592415260599098 -0.0445275886837995 -0.00147856507525199 -0.0571050151648042 -0.0797589715661161 0.000721716230973896 -0.0934108027143274 -0.0575104244422969 0.00204565242178681 -0.08399909210438 -0.0861858389358987 0.0361377813563229 -0.0592415260599223 -0.044527588683783 -0.001478565075252 0.0896686518696394 -0.041764334139868 -0.00912955204413883 0.10447689800247 -0.00840759142523114 -0.0208139482184916 0.116978906682072 -0.0374136935491455 -0.00106983645006173 0.0759636728778658 -0.00840142184958553 -0.0132963747109018 -0.089668651869651 -0.041764334139843 -0.00912955204413885 -0.104476898002472 -0.00840759142520198 -0.0208139482184916 -0.116978906682082 -0.0374136935491129 -0.00106983645006174 -0.0759636728778681 -0.00840142184956434 -0.0132963747109019 0.104113719006488 0.00304999778515401 -0.0172906753759984 0.116532186796146 0.0425575763792225 -0.0086104908633447 0.134065863243623 0.0141082283727198 0.00102106553184178 0.087457191986898 0.0329785629160049 -0.00904860719551513 -0.104113719006488 0.003049997785183 -0.0172906753759984 -0.116532186796134 0.042557576379255 -0.00861049086334473 -0.134065863243619 0.0141082283727571 0.00102106553184176 -0.0874571919868888 0.0329785629160293 -0.00904860719551516 0.114898874366947 0.0585017905293879 -0.00681407596309228 0.135632361964284 0.115596523164491 0.000878011594472924 0.154492485700071 0.0742136309146575 0.00611674800029131 0.0949837773076729 0.0939522009893949 0.00138902150469095 -0.114898874366931 0.0585017905294199 -0.00681407596309231 -0.135632361964252 0.115596523164529 0.000878011594472884 -0.15449248570005 0.0742136309147005 0.00611674800029129 -0.0949837773076467 0.0939522009894213 0.00138902150469092 0.133066658671547 0.128615805429371 0.00191454054000064 0.148851857309321 0.198947537495602 0.00427394349457668 0.174990550672156 0.158173371227732 0.0108445287879806 0.109787433484755 0.175508213453213 0.0120378004536659 -0.133066658671512 0.128615805429408 0.0019145405400006 -0.148851857309265 0.198947537495643 0.00427394349457667 -0.174990550672112 0.158173371227781 0.0108445287879806 -0.109787433484706 0.175508213453244 0.0120378004536659 178.557086594099
"A.L. 277-1" 0.00357191043948787 -0.102996271200485 -0.00373221869984924 0.0277659300757473 -0.0991215039259609 -0.0015408073383778 0.0173897263617836 -0.112651347504441 0.0106474170830655 0.0126115972570878 -0.0771258088124053 -0.00327935162349282 -0.00357191043951658 -0.102996271200484 -0.00373221869984924 -0.0277659300757749 -0.0991215039259531 -0.00154080733837779 -0.0173897263618151 -0.112651347504436 0.0106474170830655 -0.0126115972571093 -0.0771258088124017 -0.00327935162349281 0.0347370276932185 -0.0960668089211882 -0.00187018497764234 0.0577240955083258 -0.0868684528628355 0.00242750459303967 0.0521128254238408 -0.107070638194544 0.013608939334461 0.0354474503823249 -0.0659900320999731 -0.00282057842773106 -0.0347370276932453 -0.0960668089211785 -0.00187018497764235 -0.0577240955083499 -0.0868684528628194 0.00242750459303968 -0.0521128254238706 -0.10707063819453 0.013608939334461 -0.0354474503823433 -0.0659900320999632 -0.00282057842773106 0.0626958238938706 -0.0798424645021495 0.00300117994296944 0.0958510385232343 -0.0469198535904729 -0.000118453471789371 0.0966099981850484 -0.0844894931219862 0.0213155195899024 0.0524601502347836 -0.0402084723292332 -0.00414600472541766 -0.0626958238938929 -0.079842464502132 0.00300117994296943 -0.0958510385232473 -0.0469198535904461 -0.000118453471789362 -0.0966099981850719 -0.0844894931219592 0.0213155195899024 -0.0524601502347948 -0.0402084723292186 -0.00414600472541767 0.0953063770044683 -0.0419213288039371 0.000487818759318604 0.112621793749053 -0.00841911994875364 -0.011033215395385 0.132996530256781 -0.0377128098579309 0.00370409529794822 0.0728090928179335 -0.0146911887798467 -0.0151035177461445 -0.09530637700448 -0.0419213288039105 0.000487818759318613 -0.112621793749055 -0.00841911994872223 -0.011033215395385 -0.132996530256792 -0.0377128098578938 0.00370409529794821 -0.0728090928179376 -0.0146911887798263 -0.0151035177461445 0.104090358067043 -0.00095008457318534 -0.00981085119520192 0.113984634122713 0.0489854671428957 -0.0121697459963919 0.135272212716254 0.0161142035650638 -0.000653391011366641 0.0817047646905569 0.0276172662477809 -0.0138540459263635 -0.104090358067043 -0.000950084573156334 -0.00981085119520192 -0.113984634122699 0.0489854671429275 -0.0121697459963919 -0.13527221271625 0.0161142035651015 -0.000653391011366621 -0.0817047646905492 0.0276172662478037 -0.0138540459263635 0.11247239477348 0.0572090956223725 -0.0112845545718972 0.127255696524055 0.117137674342528 0.00374042314061114 0.150121669855436 0.0784394224082652 0.00306655082689833 0.0856134022820119 0.0961911163309407 -0.00128304640264502 -0.112472394773464 0.0572090956224038 -0.0112845545718972 -0.127255696524022 0.117137674342563 0.00374042314061117 -0.150121669855414 0.0784394224083071 0.00306655082689831 -0.085613402281985 0.0961911163309646 -0.00128304640264501 0.122155606560195 0.128271783001404 0.00455048533395657 0.149455233141185 0.201400091246316 0.0100608276638807 0.170485782953416 0.154206382483191 0.00635684458887225 0.0982687192883074 0.177473176638234 0.00973236135477219 -0.122155606560159 0.128271783001438 0.00455048533395658 -0.149455233141129 0.201400091246358 0.0100608276638807 -0.170485782953373 0.154206382483239 0.00635684458887224 -0.0982687192882579 0.177473176638261 0.00973236135477216 172.08625079085
"A.L. 288-1i" 0.00244181306927527 -0.102417886188605 -0.00982787333856245 0.0279151817095172 -0.095597898454348 -0.00463641865058575 0.0176804043394133 -0.110504004203807 0.016110930945593 0.0115716325099429 -0.0817853533368632 -0.00668842229323486 -0.00244181306930383 -0.102417886188604 -0.00982787333856244 -0.0279151817095439 -0.0955978984543403 -0.00463641865058573 -0.0176804043394441 -0.110504004203802 0.0161109309455929 -0.0115716325099658 -0.0817853533368599 -0.00668842229323493 0.0337349865615404 -0.0907034072945669 -0.00409074938618685 0.05486976495523 -0.0841228951280568 -0.000306333646728599 0.0485142507017225 -0.105538536699677 0.0182033575630963 0.0349656912761862 -0.0685544066338292 -0.00207182257600663 -0.0337349865615657 -0.0907034072945575 -0.00409074938618688 -0.0548697649552535 -0.0841228951280414 -0.000306333646728615 -0.0485142507017519 -0.105538536699663 0.0182033575630962 -0.0349656912762053 -0.0685544066338194 -0.00207182257600666 0.0599484983500596 -0.0778420478853315 -0.000442515123493923 0.091089702090261 -0.0553129612585187 -0.00162248600807794 0.0857959169691619 -0.0878241201948779 0.0286834717474281 0.0644140067803693 -0.0400754310385145 -0.00512111716154935 -0.0599484983500814 -0.0778420478853148 -0.000442515123493888 -0.0910897020902764 -0.0553129612584933 -0.00162248600807801 -0.0857959169691864 -0.0878241201948539 0.028683471747428 -0.0644140067803804 -0.0400754310384965 -0.00512111716154938 0.0835935459219639 -0.037095421598428 -0.0110646288903059 0.104020704939098 -0.0105045570002387 -0.0140342302819797 0.118473948498899 -0.0440916590713755 0.00530486585849096 0.0664459314541278 -0.00501886296436613 -0.00765318333462636 -0.0835935459219742 -0.0370954215984046 -0.011064628890306 -0.1040207049391 -0.0105045570002097 -0.0140342302819797 -0.118473948498911 -0.0440916590713423 0.00530486585849083 -0.0664459314541292 -0.00501886296434757 -0.00765318333462642 0.108726282731438 0.000858138374251149 -0.0116413770297257 0.110636086847435 0.0380143230806115 0.00357038139383391 0.135012957419202 0.0197225757610331 0.00187565159764299 0.0801898674148851 0.0260488207751575 -0.00752330417848787 -0.108726282731438 0.000858138374281522 -0.0116413770297258 -0.110636086847425 0.0380143230806424 0.00357038139383389 -0.135012957419197 0.0197225757610707 0.00187565159764294 -0.0801898674148779 0.0260488207751799 -0.00752330417848794 0.119276073731023 0.0525891825268434 0.00390367999271984 0.132670056249342 0.118551772408632 -0.00619743817727129 0.157124947854834 0.0764640416035437 1.2002889797566e-05 0.0925513022322952 0.090955639900803 -0.00353649282732955 -0.119276073731009 0.0525891825268766 0.00390367999271983 -0.132670056249309 0.118551772408669 -0.00619743817727136 -0.157124947854813 0.0764640416035875 1.20028897975383e-05 -0.0925513022322699 0.0909556399008288 -0.0035364928273296 0.13901271150023 0.133114219275871 -0.00460631251355318 0.141853750840354 0.204741486369784 0.0160830966911754 0.175462395372343 0.168256260089674 -0.00234075454317195 0.102123220583492 0.167672988784864 0.00965802128110053 -0.139012711500193 0.13311421927591 -0.00460631251355327 -0.141853750840297 0.204741486369824 0.0160830966911752 -0.175462395372296 0.168256260089723 -0.00234075454317206 -0.102123220583445 0.167672988784892 0.00965802128110045 147.298392250007
"A.L. 315-22" 0.0030578916619195 -0.0969004852696358 -0.0115328510163015 0.0221516828050694 -0.0955554884166029 -0.00766793755649329 0.0122107291636909 -0.105023130723454 0.0141072314180699 0.0119764009206709 -0.0773445753024718 -0.00850783507418634 -0.00305789166194659 -0.0969004852696349 -0.0115328510163015 -0.0221516828050961 -0.0955554884165968 -0.00766793755649331 -0.0122107291637203 -0.10502313072345 0.0141072314180699 -0.0119764009206925 -0.0773445753024685 -0.00850783507418633 0.0308045139212217 -0.0874657255366731 -0.00766746853436832 0.0499693258990543 -0.0848176532485401 -0.00170941709641542 0.039854396080724 -0.101612978994158 0.0164412480612479 0.038718755560622 -0.0617342876344488 -0.00650852713483209 -0.0308045139212461 -0.0874657255366645 -0.00766746853436833 -0.049969325899078 -0.0848176532485261 -0.00170941709641543 -0.0398543960807524 -0.101612978994147 0.0164412480612478 -0.0387187555606393 -0.061734287634438 -0.00650852713483211 0.0584696141366899 -0.0795622637861878 -0.00172012258452591 0.0986727871643162 -0.0586927360724063 0.000874154221598466 0.0796991622918789 -0.0872901741295359 0.0301913006430898 0.0635645197440977 -0.0442998689093488 -0.00484270721181694 -0.0584696141367121 -0.0795622637861716 -0.00172012258452594 -0.0986727871643327 -0.0586927360723788 0.00087415422159844 -0.0796991622919033 -0.0872901741295137 0.0301913006430898 -0.0635645197441101 -0.0442998689093312 -0.00484270721181695 0.0902037566724399 -0.038628646066297 -0.00799119881791581 0.106181391670136 -0.00543573499714319 -0.00891963515227728 0.117748448433376 -0.0325786440693812 0.0136107946871064 0.0773749203369462 -0.00745179629122557 -0.0063648220359002 -0.0902037566724507 -0.0386286460662719 -0.00799119881791585 -0.106181391670137 -0.00543573499711361 -0.00891963515227733 -0.117748448433385 -0.0325786440693485 0.0136107946871064 -0.0773749203369482 -0.00745179629120407 -0.00636482203590022 0.106009022609241 0.0027809181617568 -0.0113231278569192 0.117393175825842 0.0404491701706793 -0.00236246501461805 0.134675249322553 0.0103025207488151 0.0130556000708966 0.0877647962684501 0.0299281663825232 -0.0076413374214031 -0.106009022609241 0.00278091816178627 -0.0113231278569192 -0.11739317582583 0.040449170170712 -0.00236246501461809 -0.13467524932255 0.0103025207488525 0.0130556000708966 -0.0877647962684418 0.0299281663825476 -0.00764133742140312 0.116243979542157 0.0518624585247973 -0.00271919551375211 0.141984173302796 0.111032006304434 -0.00757332441065834 0.159224347103762 0.0688156723264535 0.0172543603835263 0.0991520108313519 0.0917377107561246 -0.00947869046746779 -0.116243979542142 0.0518624585248296 -0.00271919551375214 -0.141984173302765 0.111032006304474 -0.00757332441065838 -0.159224347103743 0.0688156723264978 0.0172543603835262 -0.0991520108313263 0.0917377107561521 -0.00947869046746783 0.13663860433922 0.127066373430758 -0.0109073250193331 0.151927593068173 0.19821436171917 0.00296574816795681 0.179440262783753 0.155912865824742 0.0184867473920552 0.111409668185624 0.176291965096916 -0.0015491971263622 -0.136638604339185 0.127066373430796 -0.0109073250193332 -0.151927593068118 0.198214361719212 0.0029657481679568 -0.17944026278371 0.155912865824792 0.0184867473920551 -0.111409668185575 0.176291965096947 -0.0015491971263622 170.506141963964
"A.L. 330-5" 0.00354405863598046 -0.10224422666441 -0.0126584783323121 0.0279795879972651 -0.098461597133962 -0.00942784046911759 0.0170486012123919 -0.115702913151412 0.0117007633524047 0.0118701966109458 -0.0777997696340137 -0.0056024801735162 -0.00354405863600899 -0.102244226664409 -0.0126584783323121 -0.0279795879972926 -0.0984615971339543 -0.0094278404691176 -0.0170486012124242 -0.115702913151407 0.0117007633524047 -0.0118701966109675 -0.0777997696340105 -0.00560248017351617 0.0353619908045804 -0.0949785736319051 -0.0104241173419193 0.0615485162150681 -0.0857326788380894 -0.00567075125621188 0.0507664955119383 -0.110276360826218 0.0154264177535294 0.0347130761095511 -0.065403599266326 -0.00438940307886926 -0.0353619908046069 -0.0949785736318954 -0.0104241173419193 -0.061548516215092 -0.0857326788380723 -0.00567075125621187 -0.050766495511969 -0.110276360826204 0.0154264177535295 -0.0347130761095693 -0.0654035992663164 -0.00438940307886922 0.0624366004023251 -0.0781561140797271 -0.00821993018835398 0.0990408985132645 -0.0544565126631885 0.016814789341137 0.0869702906570498 -0.0911015132584552 0.0334669511230015 0.065369032490482 -0.0415952210407848 -0.00455406641117207 -0.062436600402347 -0.0781561140797097 -0.00821993018835398 -0.0990408985132798 -0.054456512663161 0.016814789341137 -0.0869702906570751 -0.091101513258431 0.0334669511230015 -0.0653690324904937 -0.0415952210407666 -0.00455406641117211 0.088023344851812 -0.0382882007516827 -0.00453123641652435 0.103806842607218 -0.00675192224221378 -0.0125707874838637 0.120673577419346 -0.0366331216156197 0.0138514971047207 0.0697701346344235 -0.0034160508436714 -0.00496967451665011 -0.0880233448518227 -0.0382882007516582 -0.00453123641652437 -0.103806842607219 -0.00675192224218488 -0.0125707874838637 -0.120673577419356 -0.0366331216155861 0.0138514971047207 -0.0697701346344244 -0.00341605084365204 -0.00496967451665013 0.09917924668148 0.00285121539837194 -0.0136964035674804 0.110750907040963 0.0452082807754091 -0.00542477220103283 0.13309188850298 0.0132154883405421 0.00459446420491264 0.0774787799893512 0.0310973034246612 -0.00281398934308203 -0.0991792466814792 0.00285121539839951 -0.0136964035674804 -0.11075090704095 0.0452082807754399 -0.00542477220103276 -0.133091888502976 0.0132154883405792 0.00459446420491267 -0.0774787799893425 0.0310973034246827 -0.00281398934308199 0.109951379792794 0.0580928095326041 -0.00567201695081693 0.135857245746921 0.119584704858759 -0.000276045791976034 0.154329865584606 0.0757266919590366 0.00728803016514171 0.0923416039834768 0.100460210171706 0.0025674062297522 -0.109951379792778 0.0580928095326347 -0.00567201695081692 -0.135857245746888 0.119584704858797 -0.00027604579197605 -0.154329865584585 0.0757266919590795 0.0072880301651417 -0.0923416039834488 0.100460210171732 0.0025674062297522 0.126192885499425 0.128583275571722 -0.000653254167947714 0.148345854654966 0.198329119483285 -0.00179170970363316 0.169782118914568 0.152571714273052 0.00263990878773737 0.105097513236669 0.175277561852197 0.00499672933214225 -0.12619288549939 0.128583275571757 -0.000653254167947699 -0.14834585465491 0.198329119483326 -0.00179170970363312 -0.169782118914525 0.152571714273099 0.00263990878773738 -0.10509751323662 0.175277561852226 0.00499672933214228 164.997904611875
"A.L. 333w-60" 0.0056355074619682 -0.0986065802935689 -0.00952372243409139 0.0299066569100461 -0.0958347933225904 -0.0098132356936181 0.0212081492005921 -0.111282518455833 0.0113013137423167 0.0164742927651043 -0.0766187264229473 -0.00915824931828148 -0.00563550746199566 -0.0986065802935674 -0.00952372243409137 -0.0299066569100727 -0.095834793322582 -0.00981323569361809 -0.0212081492006231 -0.111282518455827 0.0113013137423167 -0.0164742927651256 -0.0766187264229427 -0.0091582493182815 0.043991469135323 -0.0921248459210213 -0.00951343075040356 0.0670973478466133 -0.0823588247557889 -0.00730314460449131 0.0597379279093957 -0.105068647789237 0.015671036140203 0.0457609956279355 -0.066241279113081 -0.00756195519553112 -0.0439914691353487 -0.0921248459210092 -0.00951343075040353 -0.0670973478466362 -0.0823588247557701 -0.00730314460449129 -0.059737927909425 -0.10506864778922 0.015671036140203 -0.045760995627954 -0.0662412791130682 -0.00756195519553112 0.0691720710873748 -0.0779663995051044 -0.00566841481779214 0.101869268274703 -0.0502905285094738 0.0142779473135481 0.0947274766434337 -0.0847853827517062 0.0360343111181844 0.0638370115722156 -0.0421205821196083 -0.00389914767594138 -0.0691720710873964 -0.0779663995050852 -0.00566841481779215 -0.101869268274717 -0.0502905285094454 0.0142779473135482 -0.0947274766434573 -0.0847853827516797 0.0360343111181844 -0.0638370115722274 -0.0421205821195905 -0.00389914767594135 0.0941313851677965 -0.0321850470033771 -0.00402426342403445 0.112121106446353 -0.000185101447728962 -0.00825223674476749 0.126573323205626 -0.0281688591273828 0.00779332548652798 0.0815085645754892 -0.000763659240495208 -0.00496401555148736 -0.0941313851678054 -0.0321850470033508 -0.00402426342403445 -0.112121106446353 -0.000185101447697678 -0.00825223674476747 -0.126573323205634 -0.0281688591273476 0.00779332548652801 -0.0815085645754893 -0.000763659240472436 -0.00496401555148734 0.110104900250461 0.00592249252215339 -0.0082798499340574 0.118617386826528 0.0466506092272641 -0.00415794119032582 0.136977922127808 0.0194982998368402 0.00572862772504548 0.0880395975873631 0.0305513542964429 -0.00609561064459077 -0.110104900250459 0.00592249252218404 -0.00827984993405739 -0.118617386826515 0.0466506092272972 -0.00415794119032578 -0.136977922127802 0.0194982998368784 0.00572862772504548 -0.0880395975873545 0.0305513542964675 -0.00609561064459077 0.113990081407804 0.0554670136646223 -0.00501613292259208 0.137911641987009 0.110916252199459 -0.00109837408324902 0.153560969934323 0.0708954767656585 0.00519670767050982 0.09523571372555 0.0951489127947336 0.000572493896894909 -0.113990081407789 0.0554670136646541 -0.00501613292259206 -0.137911641986978 0.110916252199497 -0.00109837408324899 -0.153560969934304 0.0708954767657013 0.00519670767050984 -0.0952357137255236 0.0951489127947602 0.000572493896894932 0.1286802340124 0.116946669955611 -0.00121536913634176 0.155098325749117 0.185910799604765 0.00356160746754731 0.172591160221515 0.140262858065266 0.00312120376295751 0.110173941503645 0.166431036845773 0.00228651979786137 -0.128680234012367 0.116946669955647 -0.00121536913634173 -0.155098325749065 0.185910799604808 0.00356160746754733 -0.172591160221476 0.140262858065314 0.00312120376295753 -0.110173941503599 0.166431036845804 0.0022865197978614 203.326358862461
"A.L. 400-1a" 0.00220203369039658 -0.101710096447459 -0.0117987225134889 0.029038525278253 -0.0942830344501282 -0.0039848435267191 0.0167391085829677 -0.113121726432362 0.00919724705775877 0.011917385332781 -0.0745297448962419 -0.00371771587505896 -0.00220203369042489 -0.101710096447458 -0.0117987225134889 -0.0290385252782793 -0.0942830344501201 -0.0039848435267191 -0.0167391085829992 -0.113121726432357 0.00919724705775876 -0.0119173853328017 -0.0745297448962386 -0.00371771587505895 0.0327947667978649 -0.0928117772423095 -0.00562136774376201 0.0580671528730077 -0.0837149719310315 0.000230648754789299 0.0517946500130831 -0.105185710142567 0.0147608903097418 0.0399753467154654 -0.0658811767224304 -0.00176571019439378 -0.0327947667978908 -0.0928117772423004 -0.00562136774376201 -0.058067152873031 -0.0837149719310153 0.000230648754789312 -0.0517946500131123 -0.105185710142552 0.0147608903097418 -0.0399753467154837 -0.0658811767224193 -0.00176571019439379 0.0619013581630027 -0.0773760292495586 -0.0023094887027856 0.0968368402537858 -0.0543716837976607 0.00547959432757706 0.0884027205630591 -0.0823896877195715 0.0281484978060941 0.0654275288000924 -0.0408597825350468 -0.000756184642116501 -0.0619013581630242 -0.0773760292495413 -0.00230948870278559 -0.0968368402538009 -0.0543716837976337 0.00547959432757707 -0.088402720563082 -0.0823896877195468 0.0281484978060941 -0.0654275288001038 -0.0408597825350285 -0.000756184642116501 0.091515085109374 -0.0380651388578878 -0.00661880711506396 0.109470254081165 -0.00500135429372263 -0.00594823502189604 0.123795985223313 -0.0333078373546487 0.0107150187413263 0.0800131685746901 -0.0049688244661515 -0.011127235268504 -0.0915150851093846 -0.0380651388578623 -0.00661880711506396 -0.109470254081167 -0.005001354293692 -0.00594823502189604 -0.123795985223322 -0.0333078373546141 0.0107150187413263 -0.0800131685746915 -0.00496882446612916 -0.011127235268504 0.110063396616816 0.00374753127697753 -0.010319496167959 0.123302421102735 0.0371269975348209 -0.00911597859984314 0.140286453296481 0.0111226167765294 0.00128827223112368 0.0925584082288433 0.030071369932042 -0.00692319899527835 -0.110063396616815 0.00374753127700829 -0.010319496167959 -0.123302421102725 0.0371269975348554 -0.00911597859984316 -0.140286453296478 0.0111226167765686 0.00128827223112367 -0.0925584082288349 0.0300713699320678 -0.00692319899527834 0.116038761117512 0.0553061686797567 -0.0108161139719459 0.131021754995859 0.110744766811958 -0.000621806548184691 0.153765182331661 0.0758521060544292 -0.00248166643043552 0.0942505691925733 0.0868139397755662 0.00147492754781819 -0.116038761117497 0.0553061686797891 -0.0108161139719459 -0.131021754995828 0.110744766811994 -0.000621806548184686 -0.15376518233164 0.0758521060544722 -0.00248166643043553 -0.0942505691925493 0.0868139397755925 0.0014749275478182 0.127477064454363 0.1277697697109 0.00232389360830295 0.143324239282606 0.199978777374282 0.00679722726545777 0.170219820808937 0.157349370163283 0.00328844315682702 0.103114118185666 0.171695162447889 0.0102219105106184 -0.127477064454328 0.127769769710936 0.00232389360830295 -0.143324239282551 0.199978777374322 0.00679722726545779 -0.170219820808893 0.157349370163331 0.003288443156827 -0.103114118185618 0.171695162447918 0.0102219105106184 173.598873177167
"A.L. 417-1ab" 0.0031252483911677 -0.0970660463331231 -0.0124899784212131 0.0311129303644654 -0.0978586626121861 -0.00260674544569337 0.0144457514951758 -0.112999770219799 0.0142640017696214 0.015953998707494 -0.0715826259821342 -0.00544638415837178 -0.00312524839119482 -0.0970660463331222 -0.0124899784212131 -0.0311129303644927 -0.0978586626121774 -0.00260674544569339 -0.0144457514952074 -0.112999770219795 0.0142640017696214 -0.0159539987075141 -0.0715826259821298 -0.00544638415837179 0.0344306314654334 -0.0924768386623389 -0.00918634820514972 0.0581830255796796 -0.08529333268558 0.00109024172566054 0.0494061153992996 -0.109599238241735 0.0179510786250689 0.0391356963840736 -0.0630638719349091 -0.00579939263827117 -0.0344306314654592 -0.0924768386623294 -0.00918634820514974 -0.0581830255797035 -0.0852933326855638 0.00109024172566052 -0.0494061153993302 -0.109599238241722 0.0179510786250689 -0.0391356963840913 -0.0630638719348982 -0.00579939263827117 0.0709592036295305 -0.0826271511619868 0.00499704563143577 0.101689676591584 -0.0516573556012417 0.00016029406584899 0.104897897391913 -0.0766159677890317 0.03592035558359 0.0631463633592381 -0.0485226172333358 -0.00498500186989089 -0.0709592036295537 -0.0826271511619671 0.00499704563143575 -0.101689676591599 -0.0516573556012134 0.000160294065848951 -0.104897897391934 -0.0766159677890025 0.03592035558359 -0.0631463633592516 -0.0485226172333181 -0.00498500186989089 0.0991180733754199 -0.0464097914809161 -0.00602335919926575 0.10339035281808 -0.00833162337758322 -0.0167278224080231 0.132846764492192 -0.0293768286895688 0.00298394833127058 0.0735049064527293 -0.0209448345790817 -0.0133970005772081 -0.0991180733754329 -0.0464097914808885 -0.00602335919926579 -0.103390352818082 -0.00833162337755453 -0.0167278224080231 -0.1328467644922 -0.0293768286895318 0.00298394833127055 -0.0735049064527352 -0.0209448345790613 -0.0133970005772081 0.105965397026181 -0.00261046840217421 -0.0155580623228648 0.107018172275224 0.0399835852445337 -0.000678697073785714 0.132487780927398 0.018960110852006 0.000960986751470525 0.0797865035577938 0.021584643406691 -0.0104449353608259 -0.105965397026182 -0.00261046840214467 -0.0155580623228648 -0.107018172275212 0.0399835852445635 -0.000678697073785741 -0.132487780927392 0.0189601108520428 0.000960986751470476 -0.0797865035577878 0.0215846434067131 -0.0104449353608259 0.110154471524834 0.0590707161559324 -0.00190885021639964 0.123187323711841 0.122306293967687 -0.00559073737820517 0.152611563408577 0.0797416585897761 0.00662396685793727 0.081826865763885 0.0919241920352327 0.00280091457237386 -0.110154471524817 0.0590707161559631 -0.00190885021639968 -0.123187323711807 0.122306293967721 -0.0055907373782052 -0.152611563408554 0.0797416585898186 0.00662396685793722 -0.0818268657638593 0.0919241920352554 0.00280091457237384 0.125733961903551 0.127760576407568 -0.00640967371315104 0.142954765193168 0.203181906153831 0.00770316617858743 0.17368274685889 0.15879114041175 0.010783092097792 0.0991452487927145 0.173732201761378 0.011013896797662 -0.125733961903515 0.127760576407603 -0.00640967371315106 -0.142954765193111 0.20318190615387 0.0077031661785874 -0.173682746858846 0.158791140411799 0.010783092097792 -0.0991452487926659 0.173732201761406 0.011013896797662 154.639575724474
"A.L. 437-1" 0.00306332176315209 -0.0918627813060347 -0.0112459021400717 0.0236358453292972 -0.0902858343425219 -0.00937170193453615 0.0131311480878349 -0.106480954724117 0.0110669042282783 0.0116938129054498 -0.0651850902438503 -0.00799651997886874 -0.00306332176317771 -0.0918627813060338 -0.0112459021400717 -0.0236358453293224 -0.0902858343425154 -0.00937170193453614 -0.0131311480878647 -0.106480954724113 0.0110669042282783 -0.011693812905468 -0.065185090243847 -0.00799651997886875 0.0276448705422031 -0.0931198910109104 -0.00942876064472477 0.0530841210758379 -0.0856820299892222 -0.00710858566827877 0.042541961862947 -0.10473341705795 0.0200111539746415 0.0305459105272211 -0.0605485004879962 -0.00648991977828419 -0.0276448705422292 -0.0931198910109027 -0.00942876064472477 -0.0530841210758618 -0.0856820299892074 -0.0071085856682788 -0.0425419618629762 -0.104733417057939 0.0200111539746415 -0.030545910527238 -0.0605485004879877 -0.00648991977828419 0.0637505584961681 -0.0784102278683651 -0.0020411232312814 0.100244036188437 -0.0473768092115028 -0.000423218566587877 0.092863488385529 -0.0858923676130091 0.038144995954325 0.0565463797917816 -0.0399183619873525 -0.00463232294962551 -0.06375055849619 -0.0784102278683473 -0.00204112323128137 -0.10024403618845 -0.0473768092114748 -0.000423218566587936 -0.0928634883855531 -0.0858923676129831 0.038144995954325 -0.0565463797917928 -0.0399183619873367 -0.00463232294962555 0.0940963441879063 -0.0384147907212638 -0.00599276117031205 0.107580563527979 -0.00333052465474403 -0.0004967060530601 0.122275654054473 -0.033669947104844 0.00624974381742872 0.0798888150061318 -0.00214820623882897 -0.00256382023202666 -0.0940963441879171 -0.0384147907212375 -0.00599276117031206 -0.10758056352798 -0.00333052465471399 -0.000496706053060145 -0.122275654054482 -0.03366994710481 0.00624974381742869 -0.0798888150061324 -0.00214820623880673 -0.00256382023202665 0.11355924627051 0.00022046022468321 -0.00280102184688016 0.12895717851964 0.0418834698747824 -0.00338654389060617 0.139870337709997 0.00931625745610589 0.000647031102633037 0.0956491667685982 0.0310702118795297 -0.00416785833569727 -0.113559246270509 0.00022046022471487 -0.00280102184688018 -0.128957178519628 0.0418834698748183 -0.00338654389060622 -0.139870337709994 0.00931625745614489 0.000647031102633001 -0.0956491667685894 0.0310702118795563 -0.00416785833569727 0.118132910962392 0.0557762682004802 -0.00541315005585584 0.142534813709392 0.110416378421208 -0.000102296914731154 0.161972683009493 0.067672545595532 0.000727243578427761 0.0983158715770109 0.0944990393408081 0.000395830075293043 -0.118132910962377 0.0557762682005131 -0.00541315005585588 -0.142534813709361 0.110416378421247 -0.000102296914731164 -0.161972683009474 0.0676725455955772 0.000727243578427715 -0.0983158715769846 0.0944990393408355 0.00039583007529299 0.135627879117274 0.117520234772957 -0.00127112154812491 0.161551349164273 0.18816235293663 0.00538281412065248 0.180327021446083 0.14521031794559 -0.0014186587312517 0.116496496816223 0.165312197913856 0.00372627681912535 -0.135627879117241 0.117520234772995 -0.00127112154812491 -0.161551349164221 0.188162352936675 0.00538281412065244 -0.180327021446043 0.14521031794564 -0.00141865873125174 -0.116496496816177 0.165312197913889 0.00372627681912528 196.079853338779
"A.L. 437-2" 0.00260194945414221 -0.0962975762095824 -0.0144260777618603 0.0267088469239503 -0.0924120399270849 -0.011338980221234 0.0177419422788709 -0.108174161726173 0.00770127482804548 0.010975528875645 -0.0706739073286215 -0.00808379780457002 -0.00260194945416908 -0.0962975762095817 -0.0144260777618603 -0.0267088469239761 -0.0924120399270775 -0.011338980221234 -0.0177419422789011 -0.108174161726168 0.00770127482804549 -0.0109755288756647 -0.0706739073286184 -0.00808379780457 0.031220969249347 -0.0894480105111276 -0.0113057073278841 0.0529845271025143 -0.080627603288973 -0.000991725937649096 0.0465540111537286 -0.105679434641335 0.013675243260226 0.0329898146838273 -0.0595472144754467 -0.0029568307218625 -0.031220969249372 -0.0894480105111189 -0.0113057073278841 -0.0529845271025368 -0.0806276032889582 -0.00099172593764909 -0.0465540111537581 -0.105679434641322 0.013675243260226 -0.0329898146838439 -0.0595472144754375 -0.0029568307218625 0.0563967658840395 -0.0761293775486004 -0.000295823898282882 0.0983463181626147 -0.05103109028754 0.00472111852238688 0.0858041076933524 -0.0874216926674016 0.0343076176986352 0.0581701625272041 -0.0367607212738977 0.00297483342095576 -0.0563967658840608 -0.0761293775485848 -0.000295823898282924 -0.098346318162629 -0.0510310902875126 0.00472111852238686 -0.0858041076933768 -0.0874216926673777 0.0343076176986352 -0.0581701625272144 -0.0367607212738815 0.00297483342095572 0.0879066245864615 -0.0394081340774084 -0.00570665846936354 0.104832649743437 -0.00844459332899535 -0.00741285058503629 0.122007095019264 -0.0391908662760242 0.00669550938341986 0.0721166930428837 -0.00501610881764649 -0.00177333217608096 -0.0879066245864724 -0.039408134077384 -0.00570665846936353 -0.104832649743439 -0.00844459332896615 -0.00741285058503629 -0.122007095019275 -0.0391908662759902 0.00669550938341985 -0.0721166930428851 -0.00501610881762641 -0.00177333217608101 0.109608847446033 1.58115278980648e-05 -0.0038048179994962 0.120509932609383 0.0419498596445271 -0.00126530176155457 0.139952978346683 0.0142813932188494 0.000686600570753982 0.0874316754514013 0.0285455433434435 -0.00409254230616918 -0.109608847446033 1.58115279285474e-05 -0.00380481799949626 -0.120509932609372 0.0419498596445607 -0.00126530176155457 -0.139952978346679 0.0142813932188884 0.000686600570753974 -0.0874316754513934 0.0285455433434678 -0.00409254230616921 0.122570182970784 0.054335073365086 -0.000521054904239934 0.144965832727333 0.114273590348605 -2.48073875570387e-05 0.163731543618428 0.0719271565278323 0.00363476193211093 0.1028127814148 0.0907953092258735 -0.00117333089252777 -0.122570182970769 0.0543350733651201 -0.000521054904239914 -0.144965832727301 0.114273590348645 -2.48073875570962e-05 -0.163731543618408 0.0719271565278778 0.00363476193211092 -0.102812781414775 0.0907953092259022 -0.00117333089252774 0.1380351935602 0.120045514687877 -0.000223872285662293 0.157134053895843 0.194444371254216 -0.00103603133170714 0.181167295057268 0.148383845613805 0.000826924995633415 0.112760950199739 0.167265063627501 0.00120965916057031 -0.138035193560166 0.120045514687916 -0.000223872285662274 -0.157134053895789 0.194444371254259 -0.0010360313317072 -0.181167295057227 0.148383845613855 0.000826924995633401 -0.112760950199693 0.167265063627532 0.00120965916057026 195.154146481865
"A.L. 438-1g" 0.00441049806713532 -0.0926180136466251 -0.01338000470894 0.0298199666729955 -0.0931151778929731 -0.010864005421975 0.0146201085583796 -0.107283877133987 0.00917282404960272 0.0179936589133741 -0.0695351476411032 -0.011630695943438 -0.00441049806716109 -0.0926180136466239 -0.01338000470894 -0.0298199666730215 -0.0931151778929648 -0.010864005421975 -0.0146201085584094 -0.107283877133983 0.00917282404960275 -0.0179936589133934 -0.0695351476410983 -0.0116306959434379 0.0439542376203614 -0.0882619314494855 -0.010804251450668 0.0627906061453861 -0.0853163140622198 -0.0030662235004917 0.0463877821781882 -0.106098150410919 0.0129543861843769 0.0467249203920143 -0.0589813683013977 -0.0121347553650752 -0.0439542376203858 -0.088261931449473 -0.0108042514506681 -0.0627906061454099 -0.0853163140622022 -0.00306622350049172 -0.0463877821782177 -0.106098150410906 0.0129543861843768 -0.0467249203920307 -0.0589813683013847 -0.0121347553650751 0.0685943847587993 -0.0786556522133424 -0.000949412397027781 0.103138472924307 -0.0613624058161083 0.00903928597411653 0.0826158015805381 -0.0894004027527517 0.0409355453290035 0.0712351254103269 -0.0413177557843339 -0.00815514902862162 -0.0685943847588212 -0.0786556522133232 -0.000949412397027763 -0.103138472924324 -0.0613624058160795 0.00903928597411655 -0.0826158015805631 -0.0894004027527286 0.0409355453290036 -0.0712351254103384 -0.041317755784314 -0.00815514902862162 0.0987771046051431 -0.043354584495967 -0.000701058194925455 0.11558101269528 -0.00960643533428741 -0.00357894801324392 0.126178223696772 -0.0361881068207025 0.0210534638407076 0.0857172271753894 -0.00354858825197097 -0.0107358342095838 -0.0987771046051552 -0.0433545844959395 -0.000701058194925444 -0.115581012695283 -0.00960643533425511 -0.00357894801324393 -0.126178223696782 -0.0361881068206672 0.0210534638407075 -0.0857172271753905 -0.00354858825194708 -0.0107358342095838 0.10887366255694 0.00259590106151386 -0.00426641778579528 0.124073540495195 0.0406504746231758 -0.00501689444478164 0.136193265339503 0.00976993715780275 0.00791554375813564 0.091045614018828 0.0337717478897156 -0.00971225637741071 -0.108873662556939 0.00259590106154423 -0.00426641778579527 -0.124073540495184 0.0406504746232104 -0.00501689444478167 -0.1361932653395 0.00976993715784077 0.00791554375813562 -0.0910456140188185 0.0337717478897409 -0.0097122563774107 0.113741098368272 0.0561224139081102 -0.00534588129781152 0.132913465786777 0.118663624696305 0.00238291790970764 0.153449535421476 0.0729077268047409 0.009938005580042 0.0897076108165006 0.0920943923856476 -0.00419753699011555 -0.113741098368257 0.0561224139081419 -0.00534588129781152 -0.132913465786744 0.118663624696342 0.00238291790970764 -0.153449535421455 0.0729077268047837 0.00993800558004201 -0.0897076108164749 0.0920943923856726 -0.00419753699011555 0.126498359209834 0.130484794307164 0.00320788729473904 0.145974299975893 0.190770196901732 -0.00456442616243696 0.166958810908695 0.149417741173217 0.00379942884600534 0.103075059170116 0.167394961098699 -0.00129553747409489 -0.126498359209797 0.1304847943072 0.00320788729473904 -0.14597429997584 0.190770196901773 -0.00456442616243695 -0.166958810908654 0.149417741173264 0.00379942884600536 -0.103075059170069 0.167394961098727 -0.00129553747409486 208.243844834093
"A.L. 444-2b" 0.00272141203040068 -0.10415362692337 -0.0142036928075289 0.0268671354335966 -0.0958561766006188 -0.0138789501177489 0.0190753823093289 -0.110905805695381 0.0105232867096744 0.00900084069621241 -0.0807185668983175 -0.0068435778088294 -0.00272141203042971 -0.10415362692337 -0.0142036928075289 -0.0268671354336233 -0.0958561766006113 -0.0138789501177489 -0.0190753823093598 -0.110905805695375 0.0105232867096744 -0.00900084069623491 -0.0807185668983149 -0.00684357780882939 0.0336119658732378 -0.0946854920896271 -0.0137978404692386 0.0516061626082512 -0.0824198049629751 -0.00452983208082732 0.0491716468866218 -0.101828463168774 0.0157780660856234 0.0340021735076277 -0.0682360658579711 -0.00594846573985315 -0.0336119658732642 -0.0946854920896178 -0.0137978404692385 -0.0516061626082742 -0.0824198049629607 -0.00452983208082733 -0.0491716468866502 -0.10182846316876 0.0157780660856234 -0.0340021735076468 -0.0682360658579617 -0.00594846573985316 0.0604951097351674 -0.0797399044122493 -0.0003954026690645 0.0824252264493679 -0.0517695475403539 0.000901359463077383 0.0891643934316583 -0.082395218530499 0.0287786663540962 0.0499166288453246 -0.0494051934741257 0.00134430726945123 -0.0604951097351895 -0.0797399044122324 -0.000395402669064485 -0.0824252264493824 -0.051769547540331 0.000901359463077385 -0.0891643934316813 -0.0823952185304741 0.0287786663540962 -0.0499166288453384 -0.0494051934741118 0.00134430726945123 0.0933378485709942 -0.0323449155690028 -0.00600699247800674 0.106626682722465 -0.00333183029659952 0.000100912800620698 0.118000007353117 -0.0318622278087999 0.0110026427850835 0.0793700170427548 -6.19123228459784e-05 -0.00340190959222051 -0.0933378485710032 -0.0323449155689768 -0.00600699247800676 -0.106626682722466 -0.00333183029656982 0.000100912800620684 -0.118000007353125 -0.0318622278087671 0.0110026427850835 -0.0793700170427548 -6.19123228238992e-05 -0.00340190959222052 0.110287815807834 0.0107622521179615 0.00134963175656306 0.123769796017823 0.0434517920723287 -0.0052088783951536 0.136503231794873 0.0143921734751723 0.00615373623392646 0.0929720491183555 0.0335376769034264 -0.00156971989776693 -0.110287815807831 0.0107622521179922 0.00134963175656305 -0.123769796017811 0.0434517920723632 -0.00520887839515361 -0.136503231794869 0.0143921734752103 0.00615373623392645 -0.0929720491183461 0.0335376769034523 -0.00156971989776694 0.119062156714062 0.05901398005114 -0.00255671736057831 0.140616498781434 0.1128265579373 0.00097787605763452 0.155499585087359 0.0763792388622682 0.0048779180142992 0.104835106989793 0.0975880836677308 -0.00239685696820992 -0.119062156714046 0.0590139800511731 -0.00255671736057832 -0.140616498781403 0.112826557937339 0.000977876057634503 -0.155499585087337 0.0763792388623116 0.00487791801429919 -0.104835106989766 0.0975880836677599 -0.00239685696820992 0.140357762360069 0.124367008866111 0.00222109054926349 0.151379226061394 0.183928437912403 -0.00411400506652431 0.173637068170368 0.152239272622236 0.00403647404048558 0.11890390894821 0.161228277663088 -0.00319312666824815 -0.140357762360034 0.12436700886615 0.0022210905492635 -0.151379226061342 0.183928437912445 -0.00411400506652431 -0.173637068170325 0.152239272622284 0.00403647404048555 -0.118903908948165 0.161228277663122 -0.00319312666824817 206.100868321403
"A.L. 620-1" 0.00366680253599473 -0.107591628260387 -0.0169782370641186 0.0289931395354777 -0.104084398356322 -0.0139054644523558 0.0139244470121035 -0.117751216208343 0.0109294728072595 0.0117224518305049 -0.0770237143909171 -0.011112140485938 -0.00366680253602478 -0.107591628260386 -0.0169782370641186 -0.0289931395355067 -0.104084398356314 -0.0139054644523558 -0.0139244470121364 -0.117751216208339 0.0109294728072595 -0.0117224518305264 -0.0770237143909138 -0.011112140485938 0.0350306294353985 -0.102551082302715 -0.0161857078760554 0.054415681612446 -0.0911936004167 -0.00322934669316146 0.0454812843652771 -0.106179043248825 0.0202189045534043 0.0325098172339958 -0.0697133661243319 -0.0064564645216473 -0.0350306294354271 -0.102551082302705 -0.0161857078760555 -0.0544156816124715 -0.0911936004166848 -0.00322934669316147 -0.0454812843653068 -0.106179043248813 0.0202189045534043 -0.0325098172340152 -0.0697133661243229 -0.00645646452164731 0.0597203882632419 -0.0835802383856154 -0.00123106613164949 0.0982248597081999 -0.054278552583061 0.0104375967265152 0.0874202562674889 -0.0843472401945892 0.0371023915027895 0.0614057706122862 -0.046025246572619 -0.00541468911521974 -0.0597203882632652 -0.0835802383855987 -0.00123106613164951 -0.0982248597082152 -0.0542785525830336 0.0104375967265152 -0.0874202562675125 -0.0843472401945648 0.0371023915027894 -0.0614057706122991 -0.0460252465726018 -0.00541468911521977 0.0990178016933658 -0.0451043343377853 0.00102514402211216 0.102366898847854 -0.00711009564651788 -0.00951053222889054 0.124035928825994 -0.0266656867496104 0.0036325628531932 0.0744092147597486 -0.0166038128087326 -0.00271866448144498 -0.0990178016933784 -0.0451043343377578 0.00102514402211212 -0.102366898847856 -0.00711009564648937 -0.00951053222889057 -0.124035928826001 -0.0266656867495759 0.00363256285319315 -0.0744092147597532 -0.0166038128087118 -0.00271866448144501 0.10598140502447 0.00239643535317642 -0.00651641925236224 0.107395386762744 0.0472238651920345 -0.00110910360677409 0.128209846360542 0.0187555851066066 0.00436786868405341 0.0833459760908762 0.0252929884076005 -0.00121782033490545 -0.105981405024469 0.00239643535320597 -0.00651641925236227 -0.107395386762731 0.0472238651920645 -0.0011091036067741 -0.128209846360537 0.0187555851066424 0.00436786868405335 -0.0833459760908691 0.0252929884076237 -0.00121782033490549 0.110591997472403 0.0624523622530768 -4.47286512490607e-05 0.125053717263913 0.120334580854615 0.00240686318515907 0.145551764509706 0.0835956058709912 0.00227406079232242 0.0872277497823865 0.0970719844869961 0.00244754964826594 -0.110591997472385 0.0624523622531076 -4.47286512490977e-05 -0.125053717263879 0.120334580854649 0.00240686318515902 -0.145551764509683 0.0835956058710318 0.00227406079232237 -0.0872277497823594 0.0970719844870203 0.0024475496482659 0.116163616866034 0.137249330797198 0.0021647597034621 0.136570544684333 0.202594290639755 -0.00358357201652093 0.159121502516261 0.163847647417091 -0.00049005662028371 0.094676785788353 0.178988580207607 0.00269683905404044 -0.116163616865995 0.13724933079723 0.00216475970346208 -0.136570544684277 0.202594290639793 -0.00358357201652097 -0.159121502516216 0.163847647417135 -0.000490056620283742 -0.094676785788303 0.178988580207634 0.00269683905404039 204.75845491007
"A.L. 822-1'" 0.00368629214485752 -0.107463871984034 -0.0136615522232686 0.0271834728800568 -0.100691998445388 -0.0029280472150134 0.0166641677106516 -0.120024117404583 0.0109587475123647 0.0136744721657291 -0.0819209614870098 -0.0132720135670555 -0.00368629214488748 -0.107463871984033 -0.0136615522232686 -0.0271834728800849 -0.100691998445381 -0.00292804721501339 -0.0166641677106851 -0.120024117404578 0.0109587475123647 -0.0136744721657519 -0.0819209614870059 -0.0132720135670555 0.0316490731583979 -0.0989736918427794 -0.00308105713709488 0.0550881041395709 -0.0926937528317898 0.00447424000994279 0.0461151940488871 -0.111958207917598 0.0164166807369601 0.0401597409170654 -0.0774809797549059 -0.00578885037187392 -0.0316490731584254 -0.0989736918427706 -0.00308105713709488 -0.0550881041395967 -0.0926937528317744 0.00447424000994282 -0.0461151940489183 -0.111958207917585 0.0164166807369601 -0.040159740917087 -0.0774809797548946 -0.00578885037187391 0.0595378975367699 -0.0832548036048861 0.00576913482806952 0.097777558640705 -0.0603506190692258 0.00990057626332871 0.0907805222189131 -0.0937063714767167 0.0288637260192039 0.0633075281385597 -0.0466391576422136 -0.00431064612495575 -0.0595378975367931 -0.0832548036048694 0.00576913482806953 -0.0977775586407218 -0.0603506190691985 0.00990057626332869 -0.0907805222189391 -0.0937063714766914 0.028863726019204 -0.0633075281385727 -0.046639157642196 -0.00431064612495571 0.0862580962751799 -0.0324759953208081 -0.0100468036681555 0.10307829985753 0.0027091061266961 -0.0113488958638306 0.115756593870787 -0.0296544112439944 0.00441243600918931 0.0725762250925922 0.00294365226525372 -0.011609965532855 -0.086258096275189 -0.0324759953207839 -0.0100468036681555 -0.103078299857529 0.00270910612672482 -0.0113488958638306 -0.115756593870795 -0.029654411243962 0.0044124360091893 -0.0725762250925914 0.00294365226527398 -0.011609965532855 0.103415189983942 0.00607978502869074 -0.0113075417936076 0.114744649387049 0.0488906757149504 -0.00390696445401642 0.128056601404288 0.017911380981852 0.000565440962593034 0.0840346253700422 0.0359737092557771 -0.00769784915230689 -0.10341518998394 0.00607978502871963 -0.0113075417936076 -0.114744649387035 0.0488906757149825 -0.0039069644540164 -0.128056601404283 0.0179113809818877 0.000565440962593055 -0.0840346253700321 0.0359737092558006 -0.00769784915230687 0.112790543933155 0.0626420098607448 -0.00491534343566264 0.132145018291297 0.124592835210813 0.00336761813364166 0.15088990932438 0.0807335987654823 0.00396628712156172 0.0924741010022696 0.0988397486119798 -0.00342320735994725 -0.112790543933138 0.0626420098607763 -0.0049153434356627 -0.132145018291263 0.12459283521085 0.0033676181336416 -0.150889909324357 0.0807335987655244 0.00396628712156169 -0.0924741010022421 0.0988397486120056 -0.00342320735994728 0.120803054935742 0.129294300406459 0.00259239813024298 0.134030418526251 0.199194964807784 0.00847986351292042 0.159789521584751 0.157893945601928 0.00225254710760332 0.0955182793220617 0.169589227387193 0.00527904155202165 -0.120803054935706 0.129294300406493 0.00259239813024301 -0.134030418526195 0.199194964807821 0.00847986351292039 -0.159789521584707 0.157893945601973 0.00225254710760332 -0.0955182793220144 0.16958922738722 0.00527904155202164 175.950400697599
"A.L. 1045-1" 0.00407754317819525 -0.104572580241001 -0.0138438596403919 0.0281965364125366 -0.102517697867864 -0.0105601523456351 0.0148307536311372 -0.114837784574505 0.00909198107293428 0.0161067525061951 -0.0830074838619436 -0.0082038679277165 -0.00407754317822438 -0.104572580241 -0.0138438596403918 -0.0281965364125652 -0.102517697867857 -0.0105601523456351 -0.0148307536311692 -0.114837784574501 0.00909198107293432 -0.0161067525062182 -0.0830074838619391 -0.00820386792771649 0.0373307496288457 -0.0965845422567952 -0.0093387216644598 0.0598190223470545 -0.0862917029917397 -0.00516593344079177 0.0566608096024863 -0.108096310831638 0.0149282870614706 0.0391656635229357 -0.0677394393513325 -0.00467404927931844 -0.0373307496288726 -0.0965845422567849 -0.00933872166445981 -0.0598190223470785 -0.086291702991723 -0.00516593344079176 -0.0566608096025164 -0.108096310831622 0.0149282870614706 -0.0391656635229546 -0.0677394393513217 -0.00467404927931844 0.0649148001054289 -0.07841729742381 -0.00271452095099658 0.0988882685754568 -0.0560211602902047 0.00641932043333093 0.0881972840682887 -0.0841906685480902 0.0285292673704233 0.066685066656384 -0.0419337977735817 0.000712383013278329 -0.0649148001054508 -0.0784172974237918 -0.00271452095099663 -0.0988882685754724 -0.0560211602901771 0.00641932043333089 -0.0881972840683122 -0.0841906685480656 0.0285292673704233 -0.0666850666563957 -0.041933797773563 0.000712383013278275 0.0950283644244516 -0.0284486643589661 -0.00790569603732606 0.114546411668821 0.000467485444822999 -0.000226034488948464 0.121409897942573 -0.0304893315557972 0.0123064262365223 0.086786649744974 0.00795386055344365 -0.00590953468787849 -0.0950283644244596 -0.0284486643589395 -0.00790569603732615 -0.11454641166882 0.000467485444854914 -0.000226034488948501 -0.121409897942581 -0.0304893315557633 0.0123064262365223 -0.0867866497449717 0.00795386055346787 -0.00590953468787853 0.109657241483129 0.013925708608199 -0.00109172529092928 0.117945563908 0.044478648371129 -0.00250073019989827 0.134322427084692 0.021487044090274 0.00425734265108956 0.0910621860053643 0.0356073632733069 -0.0055578322207956 -0.109657241483125 0.0139257086082296 -0.00109172529092932 -0.117945563907988 0.0444786483711619 -0.00250073019989833 -0.134322427084686 0.0214870440903115 0.00425734265108952 -0.0910621860053543 0.0356073632733323 -0.00555783222079567 0.119429681441232 0.0562856491069679 -0.00274873865053324 0.135459393339208 0.113705889526714 -0.0013017022580981 0.154062209174577 0.0749171785114939 0.0043754474316375 0.0989519884897213 0.0910531298100907 -0.00116157243661325 -0.119429681441216 0.0562856491070012 -0.00274873865053334 -0.135459393339177 0.113705889526752 -0.00130170225809818 -0.154062209174556 0.0749171785115369 0.00437544743163745 -0.0989519884896959 0.0910531298101182 -0.00116157243661328 0.12439989997151 0.118689025144879 -0.000890322115792568 0.138411369211816 0.190357203222721 -0.0026810060855493 0.163923781355249 0.1493523483298 0.00219556626705255 0.103354461804057 0.164867927933081 0.0036599781839336 -0.124399899971477 0.118689025144914 -0.000890322115792603 -0.138411369211763 0.190357203222759 -0.00268100608554937 -0.163923781355207 0.149352348329846 0.00219556626705244 -0.103354461804011 0.16486792793311 0.00365997818393358 174.326347218064
"A.L. 1496-1" 0.00376144842098451 -0.0892769268941358 -0.00876022629178918 0.0292895521494179 -0.0873363231769731 -0.00566321215655322 0.017579436081395 -0.105281989205019 0.0122895242937761 0.0147521736139253 -0.0669714561526633 -0.00700079335468801 -0.00376144842100941 -0.0892769268941348 -0.00876022629178919 -0.0292895521494422 -0.0873363231769649 -0.0056632121565532 -0.0175794360814243 -0.105281989205014 0.0122895242937762 -0.014752173613944 -0.0669714561526592 -0.00700079335468801 0.036795040875531 -0.084260002883744 -0.00616242328836268 0.0601260262536202 -0.0787436560650985 3.94326489628824e-06 0.0531400316891705 -0.100234658200571 0.0171734288537693 0.0429020179932683 -0.0581476972864256 -0.00599601159484637 -0.0367950408755544 -0.0842600028837338 -0.00616242328836266 -0.0601260262536422 -0.0787436560650817 3.94326489628651e-06 -0.0531400316891984 -0.100234658200557 0.0171734288537693 -0.0429020179932846 -0.0581476972864136 -0.00599601159484638 0.065858201598947 -0.0726842958507668 0.000808428578351031 0.0979823889386877 -0.0500664815829629 0.0103791235741569 0.0960698993431465 -0.0829152789420144 0.0318006983883488 0.0715346736703626 -0.0389315755637336 -0.00587499725908506 -0.0658582015989672 -0.0726842958507485 0.000808428578351046 -0.0979823889387016 -0.0500664815829355 0.010379123574157 -0.0960698993431696 -0.0829152789419875 0.0318006983883488 -0.0715346736703736 -0.0389315755637136 -0.00587499725908505 0.0952625298331962 -0.0336354127386937 -0.00793671139218102 0.11846846044241 -0.0119548335300127 -0.00821196725098693 0.124155821399724 -0.0451446883968722 0.0027742747724422 0.084585379430361 -0.00132098864312258 -0.0135155500461038 -0.0952625298332056 -0.0336354127386671 -0.00793671139218101 -0.118468460442413 -0.0119548335299797 -0.0082119672509869 -0.124155821399736 -0.0451446883968376 0.00277427477244223 -0.0845853794303613 -0.00132098864309902 -0.0135155500461038 0.109166206696948 0.00237580139076143 -0.0089110777667106 0.129201831204378 0.037391855747784 -0.00387657009370255 0.14117537488015 0.00493267921198727 -0.000200358310773984 0.0953483682910216 0.0331675455496314 -0.00824169670313674 -0.109166206696948 0.00237580139079185 -0.00891107776671058 -0.129201831204367 0.03739185574782 -0.00387657009370252 -0.141175374880149 0.00493267921202663 -0.000200358310773952 -0.0953483682910123 0.033167545549658 -0.00824169670313672 0.120796422488846 0.0539138027601489 -0.00613247730583595 0.14398122951546 0.106378013158379 0.00452313344904782 0.16146290924987 0.0648616099226031 0.00153549584156494 0.10030232202897 0.092312280484823 -0.000234895934773652 -0.120796422488831 0.0539138027601826 -0.00613247730583594 -0.14398122951543 0.10637801315842 0.00452313344904782 -0.161462909249851 0.0648616099226481 0.00153549584156497 -0.100302322028944 0.0923122804848509 -0.000234895934773641 0.140040423251632 0.118033201282874 0.0032161437939458 0.157112251732514 0.187277971118556 0.00504360290014234 0.183951582544329 0.143773124825082 0.00101196609387587 0.113877790894623 0.162488379659815 0.00615920494521204 -0.140040423251599 0.118033201282913 0.00321614379394582 -0.157112251732462 0.1872779711186 0.00504360290014236 -0.183951582544289 0.143773124825134 0.0010119660938759 -0.113877790894578 0.162488379659847 0.00615920494521206 195.720662534102
"A.L. 1901-1" 0.00542499015136376 -0.0999072238669918 -0.0155439325342419 0.0281946197030834 -0.0969082072465315 -0.0137075935725669 0.0220149359221151 -0.111109365984374 0.0194685173479271 0.0125286644968832 -0.071182888287142 -0.00782279979624759 -0.00542499015139155 -0.0999072238669902 -0.0155439325342419 -0.0281946197031104 -0.0969082072465236 -0.0137075935725669 -0.0220149359221461 -0.111109365984368 0.0194685173479271 -0.012528664496903 -0.0711828882871385 -0.0078227997962476 0.0344528188187172 -0.0950670235710603 -0.0152837578669237 0.0593675013256931 -0.0852694671891936 -0.00468997512773705 0.0554066010982512 -0.109036884856681 0.0246398422355492 0.0401702117889114 -0.0628099445913186 -0.00980767635964715 -0.0344528188187437 -0.0950670235710508 -0.0152837578669237 -0.0593675013257169 -0.0852694671891771 -0.00468997512773703 -0.0554066010982816 -0.109036884856665 0.0246398422355492 -0.0401702117889288 -0.0628099445913074 -0.00980767635964716 0.0586131076934973 -0.0746308749660546 -0.00688254248832191 0.10253522107662 -0.0560441581580681 0.00174035439921565 0.0849269865918392 -0.0894723139279135 0.0416129569394496 0.0697776961161313 -0.0355990076788165 -0.00856812394800481 -0.0586131076935181 -0.0746308749660382 -0.0068825424883219 -0.102535221076636 -0.0560441581580395 0.00174035439921567 -0.0849269865918642 -0.0894723139278898 0.0416129569394496 -0.0697776961161412 -0.0355990076787971 -0.0085681239480048 0.0996077498654675 -0.0436064217228766 -0.00621480833376743 0.120317768399664 -0.0119048941081742 -0.00629211121768632 0.127804169561081 -0.0525930586822131 0.0140737897930084 0.0799434222219826 -0.00762522618910891 -0.00244489583879947 -0.0996077498654797 -0.0436064217228488 -0.0062148083337674 -0.120317768399668 -0.0119048941081406 -0.00629211121768633 -0.127804169561096 -0.0525930586821775 0.0140737897930084 -0.0799434222219846 -0.00762522618908661 -0.00244489583879944 0.106410769419817 0.00132535411949205 -0.00460091904606349 0.117686049736401 0.0519671862542393 -0.00863449523118286 0.139553626532575 0.0141332138700009 0.00236941877319407 0.0804569438018756 0.0335940321135289 0.00155184435476808 -0.106410769419817 0.00132535411952173 -0.00460091904606345 -0.117686049736386 0.0519671862542721 -0.00863449523118284 -0.139553626532571 0.0141332138700398 0.00236941877319408 -0.0804569438018663 0.0335940321135513 0.00155184435476811 0.110842621404103 0.058790402488342 -0.00851665294656966 0.134665080135023 0.114562221076536 -0.00376396457906885 0.154834384054056 0.0720654346364307 0.00511255777785854 0.088561534859685 0.101877462299922 0.00935250876712365 -0.110842621404087 0.0587904024883728 -0.00851665294656966 -0.134665080134991 0.114562221076573 -0.00376396457906882 -0.154834384054036 0.0720654346364738 0.00511255777785854 -0.0885615348596566 0.101877462299947 0.00935250876712366 0.115253090523068 0.130340804337972 -0.00751173386326058 0.136785973018589 0.200062497074119 -0.00506232017629476 0.164264554735899 0.151192282354718 0.000600039411224858 0.0854909257296904 0.172856070400877 0.0148264731270653 -0.115253090523031 0.130340804338004 -0.00751173386326058 -0.136785973018533 0.200062497074157 -0.00506232017629474 -0.164264554735857 0.151192282354764 0.000600039411224844 -0.0854909257296422 0.172856070400901 0.0148264731270653 178.92812759239
"L.H. 4" 0.00358785620111129 -0.0984154154564308 -0.00662985175374683 0.0278835759238218 -0.0955857028652838 -0.00394009736220129 0.0170929922513642 -0.112608822353964 0.0115784808129414 0.0133775237925514 -0.0747091374302722 -0.00438728466953925 -0.00358785620113873 -0.0984154154564298 -0.00662985175374685 -0.0278835759238485 -0.095585702865276 -0.00394009736220127 -0.0170929922513956 -0.112608822353959 0.0115784808129414 -0.0133775237925723 -0.0747091374302685 -0.00438728466953925 0.0349687073936845 -0.0926158763761569 -0.00443378727350352 0.0576723136152529 -0.0855007923150909 0.000613906332825807 0.0508365230050259 -0.108414310037186 0.0152803477199385 0.0382886713869528 -0.0653360789499826 -0.0037298389669798 -0.0349687073937104 -0.0926158763761471 -0.00443378727350353 -0.0576723136152768 -0.0855007923150748 0.000613906332825797 -0.0508365230050561 -0.108414310037172 0.0152803477199385 -0.038288671386971 -0.0653360789499719 -0.00372983896697979 0.0629103088366958 -0.0791684169428615 0.00125866216087104 0.0964301142040137 -0.0594176583963964 0.000859213231435365 0.0927576548070842 -0.090322365646539 0.0266196491018173 0.0601782230718236 -0.0446983849110308 -0.00437206645030784 -0.0629103088367179 -0.0791684169428439 0.00125866216087105 -0.0964301142040302 -0.0594176583963696 0.000859213231435337 -0.0927576548071094 -0.0903223656465131 0.0266196491018173 -0.0601782230718361 -0.044698384911014 -0.00437206645030784 0.0912007753415055 -0.0388306059932616 -0.00421897768742401 0.109592596675485 -0.00345504471690154 -0.0118601397432934 0.118487185706438 -0.0358641910893477 0.00100210050709431 0.0814878748806016 -0.00203732888664154 -0.0071089272038458 -0.0912007753415163 -0.0388306059932362 -0.00421897768742401 -0.109592596675486 -0.00345504471687104 -0.0118601397432934 -0.118487185706448 -0.0358641910893148 0.00100210050709429 -0.0814878748806022 -0.00203732888661888 -0.00710892720384578 0.109936750393341 0.0102282761831099 -0.01293294759274 0.122765869910114 0.044714585349745 -0.00677090405187366 0.135300053088926 0.0179361258196853 0.00217581614816528 0.0935468782538589 0.0381310192853439 -0.00799117981844901 -0.109936750393338 0.0102282761831405 -0.01293294759274 -0.122765869910102 0.0447145853497792 -0.00677090405187366 -0.135300053088921 0.0179361258197231 0.00217581614816525 -0.0935468782538482 0.03813101928537 -0.00799117981844902 0.116157946591503 0.0599133617079416 -0.00513621219917127 0.135004188568813 0.113194921304229 0.00501046526737355 0.155901983009569 0.0760204896374502 0.00370220306159408 0.0956758925499164 0.0930430790599527 -0.00116636466987394 -0.116157946591486 0.0599133617079739 -0.00513621219917127 -0.135004188568782 0.113194921304267 0.00501046526737354 -0.155901983009548 0.0760204896374936 0.00370220306159403 -0.0956758925498906 0.0930430790599793 -0.0011663646698739 0.131296246211959 0.126574085475887 0.00366540836169216 0.144503962130134 0.190056094577523 0.006459764229679 0.169684944466682 0.155455891038617 0.00266641542159212 0.103666064569798 0.161712202927519 0.00378614708592981 -0.131296246211923 0.126574085475924 0.00366540836169217 -0.144503962130081 0.190056094577563 0.00645976422967902 -0.169684944466638 0.155455891038664 0.00266641542159216 -0.103666064569753 0.161712202927548 0.0037861470859298 185.632560420887
"RMCA RG 2263" 0.00156711092930573 -0.117390727436866 -0.0108205119757394 0.0320463134913851 -0.116520868179879 -0.0160159154460304 0.0181608930305342 -0.129378561466522 0.0102898541434141 0.0134008872309348 -0.0899874448158661 -0.00910098651205668 -0.00156711092933855 -0.117390727436866 -0.0108205119757394 -0.0320463134914177 -0.11652086817987 -0.0160159154460304 -0.0181608930305704 -0.129378561466517 0.010289854143414 -0.01340088723096 -0.0899874448158624 -0.00910098651205669 0.0362281089660438 -0.112441824406775 -0.0157969730499275 0.0645862232911794 -0.0997390631302862 -0.00831049939564512 0.0540137555471534 -0.119574529114447 0.0190770962615603 0.0402674295817148 -0.0735126291469305 -0.00799801989867207 -0.0362281089660752 -0.112441824406765 -0.0157969730499275 -0.0645862232912073 -0.0997390631302682 -0.00831049939564512 -0.0540137555471868 -0.119574529114432 0.0190770962615603 -0.0402674295817353 -0.0735126291469193 -0.00799801989867204 0.0668306947759507 -0.0904329270615642 -0.00931670751833525 0.102626052307101 -0.0605350016690578 0.00511842075469839 0.0953220177729606 -0.0922816151774356 0.0281253948427341 0.067800138730546 -0.0474106465197198 -0.00602344477499842 -0.066830694775976 -0.0904329270615457 -0.00931670751833524 -0.102626052307118 -0.0605350016690293 0.00511842075469842 -0.0953220177729863 -0.0922816151774091 0.0281253948427341 -0.0678001387305592 -0.0474106465197009 -0.00602344477499843 0.0980577127823516 -0.0540941209775958 0.000824779947879831 0.0917836633085126 0.00377553851465384 -0.000102105393654153 0.115352407158097 -0.0275592177758466 0.0113836854833013 0.0638111587964457 -0.00352234269601168 -0.00320318823162972 -0.0980577127823667 -0.0540941209775684 0.000824779947879868 -0.0917836633085115 0.00377553851467938 -0.000102105393654233 -0.115352407158105 -0.0275592177758146 0.0113836854833012 -0.0638111587964467 -0.00352234269599396 -0.00320318823162968 0.0972987904649332 0.00768831093859648 -0.000126619973569613 0.100056108302928 0.0576077918660305 0.00285439918623011 0.121969759018157 0.0293301110437835 0.0115675139001159 0.0726503911807503 0.0392895985047585 -8.08202819809743e-05 -0.097298790464931 0.00768831093862355 -0.000126619973569634 -0.100056108302911 0.0576077918660584 0.00285439918623014 -0.121969759018149 0.0293301110438175 0.0115675139001158 -0.0726503911807394 0.0392895985047788 -8.08202819810146e-05 0.0968417861684958 0.0663515686642997 0.00300998675254183 0.113087909852314 0.132214219910985 -0.00292887696407657 0.131351082755191 0.0929892172998608 0.00994788556370085 0.079495479403186 0.103476057027377 -0.000492353038111798 -0.0968417861684772 0.0663515686643267 0.00300998675254179 -0.113087909852277 0.132214219911017 -0.0029288769640766 -0.131351082755165 0.0929892172998973 0.00994788556370085 -0.0794954794031571 0.103476057027399 -0.000492353038111842 0.106759877352682 0.137411186581306 0.000809590770182634 0.10668544154663 0.212834513003131 -0.0108315011538681 0.136934556391197 0.177540971879645 -0.00151494596873197 0.0785852763876642 0.17387243434007 -0.000345138029331356 -0.106759877352643 0.137411186581336 0.000809590770182638 -0.106685441546571 0.212834513003161 -0.0108315011538681 -0.136934556391148 0.177540971879683 -0.00151494596873195 -0.0785852763876155 0.173872434340092 -0.000345138029331307 225.77723897263
"RMCA RG 8607" 0.0021672910171748 -0.113479493455549 -0.012505146008517 0.0277631141480822 -0.111266206247929 -0.0127131270313128 0.0164976755954776 -0.119926722338733 0.0146354118304893 0.012578220073593 -0.0837381349491279 -0.0122193208671967 -0.00216729101720652 -0.113479493455549 -0.012505146008517 -0.0277631141481133 -0.111266206247921 -0.0127131270313128 -0.0164976755955111 -0.119926722338729 0.0146354118304893 -0.0125782200736164 -0.0837381349491244 -0.0122193208671967 0.0316016561126961 -0.106612763624995 -0.0128656764568338 0.0587482486697266 -0.0992367938907176 -0.0104796208176626 0.0486889806236278 -0.115855571433172 0.0141487257653571 0.0396170367138522 -0.0730665497350043 -0.0117799777443642 -0.0316016561127259 -0.106612763624987 -0.0128656764568338 -0.0587482486697543 -0.0992367938907012 -0.0104796208176627 -0.0486889806236601 -0.115855571433158 0.0141487257653571 -0.0396170367138726 -0.0730665497349933 -0.0117799777443642 0.0683588126446015 -0.0906655262840022 -0.00712419682412518 0.103268888549146 -0.0624653330778571 0.0107911304640842 0.0939512930427267 -0.0924730433528588 0.0259185572865357 0.0736030229949856 -0.0496544238598104 -0.00701005898245569 -0.0683588126446268 -0.0906655262839831 -0.0071241968241252 -0.103268888549164 -0.0624653330778283 0.0107911304640842 -0.0939512930427525 -0.0924730433528326 0.0259185572865357 -0.0736030229949994 -0.04965442385979 -0.0070100589824557 0.0956208112669965 -0.0532673113765112 0.00126649406487699 0.0931662812164585 0.00631559502614377 0.00352345721595251 0.115339330906755 -0.0284440520035025 0.0098013838574434 0.0692154235319379 -0.00505463383313492 -0.00106686597363844 -0.0956208112670114 -0.0532673113764845 0.00126649406487698 -0.0931662812164568 0.00631559502616968 0.00352345721595257 -0.115339330906763 -0.0284440520034703 0.0098013838574434 -0.0692154235319393 -0.00505463383311569 -0.00106686597363843 0.101998498030446 0.00663690439591379 0.00598100299985583 0.108997573785725 0.0559021241643557 -0.00193224674985004 0.125705956116712 0.0233705712052678 0.012476190572261 0.0813674445389585 0.0383999074107597 -0.00226685293091433 -0.101998498030444 0.00663690439594222 0.00598100299985586 -0.10899757378571 0.055902124164386 -0.00193224674985006 -0.125705956116705 0.0233705712053028 0.0124761905722609 -0.0813674445389478 0.0383999074107823 -0.00226685293091433 0.0996891478601084 0.0656533491484813 -0.00132854369692914 0.114410664035097 0.127839211599346 0.00872065260806218 0.13506350762677 0.0884388835076335 0.00521851773700608 0.0842821866833115 0.102402141651752 -0.00595719953224096 -0.09968914786009 0.0656533491485089 -0.00132854369692914 -0.114410664035061 0.127839211599378 0.00872065260806216 -0.135063507626745 0.088438883507671 0.00521851773700608 -0.0842821866832829 0.102402141651775 -0.00595719953224097 0.108143116167073 0.140375817434382 0.00415143857621917 0.118843184802088 0.206412432724358 -0.00696198458879844 0.143717012740089 0.168910546156064 -5.48322653028797e-05 0.0820015035584618 0.174549075038134 -0.0103673125080004 -0.108143116167034 0.140375817434413 0.00415143857621914 -0.118843184802031 0.206412432724391 -0.00696198458879843 -0.143717012740042 0.168910546156104 -5.48322653028625e-05 -0.0820015035584131 0.174549075038157 -0.0103673125080004 229.008194081004
"USNM 396935" 0.00132415074307141 -0.116129896354508 -0.0140841712503834 0.02672717133461 -0.110340909312367 -0.0121063855144273 0.0141375584643035 -0.130301451146216 0.00466618522336507 0.0132290407557276 -0.0853210025154602 -0.014292805439234 -0.00132415074310385 -0.116129896354507 -0.0140841712503835 -0.0267271713346409 -0.11034090931236 -0.0121063855144273 -0.0141375584643399 -0.130301451146212 0.00466618522336495 -0.0132290407557514 -0.0853210025154565 -0.0142928054392338 0.0336501307540294 -0.109501928103924 -0.0116900829143431 0.0574572907772991 -0.1008052534728 -0.00114840413710454 0.0440320019003679 -0.124174659549663 0.01078971494317 0.041806114499303 -0.0762355356174214 -0.0108283785742451 -0.0336501307540599 -0.109501928103915 -0.011690082914343 -0.0574572907773272 -0.100805253472784 -0.00114840413710463 -0.0440320019004026 -0.124174659549651 0.0107897149431698 -0.0418061144993243 -0.0762355356174099 -0.010828378574245 0.0654446314891218 -0.090825948253236 -0.000202263270065717 0.100079359711967 -0.0675420574049771 0.0107735921697871 0.0907298099368607 -0.099831832899769 0.0274114978983949 0.0690999135375988 -0.0544666407527767 -0.00697261733889963 -0.0654446314891471 -0.090825948253218 -0.000202263270065574 -0.100079359711986 -0.0675420574049493 0.0107735921697872 -0.0907298099368886 -0.0998318328997431 0.0274114978983948 -0.069099913537614 -0.0544666407527574 -0.00697261733889963 0.0881968174593903 -0.0551481888630704 0.00211861824795393 0.0872655735804685 0.00352253405926309 0.00104029170906446 0.108089609555179 -0.0281915699425066 0.00733691648242677 0.0681368845293099 -0.00719844852602902 -0.0052739629605164 -0.0881968174594057 -0.0551481888630461 0.00211861824795402 -0.0872655735804675 0.0035225340592872 0.00104029170906447 -0.108089609555186 -0.0281915699424767 0.00733691648242675 -0.068136884529312 -0.0071984485260105 -0.00527396296051648 0.0948203849490182 0.00602358826014807 0.00423620054725756 0.0937618477396048 0.0574948835393784 0.00466046393450721 0.114722002411206 0.0276670961327426 0.012473345761998 0.072784282081527 0.035500349336184 -0.00106741784624895 -0.0948203849490165 0.00602358826017427 0.00423620054725764 -0.0937618477395886 0.0574948835394046 0.00466046393450712 -0.114722002411198 0.0276670961327742 0.0124733457619982 -0.0727842820815171 0.035500349336204 -0.00106741784624885 0.0959108438139703 0.0691004457291132 0.00312107158612655 0.107601591782001 0.137139887850188 0.00795996308571296 0.128606564932734 0.0961098768559083 0.00587651375298364 0.0786380803007467 0.102309251742348 -0.00595221828397719 -0.095910843813951 0.0691004457291398 0.00312107158612657 -0.107601591781963 0.137139887850218 0.00795996308571302 -0.128606564932707 0.0961098768559442 0.00587651375298366 -0.0786380803007181 0.10230925174237 -0.0059522182839773 0.111130387926876 0.147774165082702 0.00402523413087656 0.113835419985818 0.217227934929391 -0.0103837542829044 0.141624680934689 0.1775425584174 -0.00466016189767125 0.0849116686302509 0.178602750779659 -0.00782698576360467 -0.111130387926834 0.147774165082732 0.00402523413087668 -0.113835419985757 0.217227934929423 -0.0103837542829043 -0.14162468093464 0.177542558417439 -0.00466016189767132 -0.084911668630201 0.178602750779684 -0.00782698576360466 218.673492071127
"USNM 545026" 0.00120602275792035 -0.113425453032295 -0.0146745791565425 0.0310246837763328 -0.107498159433091 -0.00983329063876969 0.0151923144100652 -0.118939833047929 0.0129294890030816 0.0132067210476565 -0.085428143632448 -0.0121279797833299 -0.00120602275795194 -0.113425453032295 -0.0146745791565424 -0.0310246837763628 -0.107498159433082 -0.00983329063876962 -0.0151923144100983 -0.118939833047925 0.0129294890030815 -0.0132067210476803 -0.0854281436324447 -0.0121279797833299 0.0331516973352126 -0.106085279661012 -0.0098636293029828 0.0611763171159407 -0.095459354370248 -0.0034320825851167 0.0510921734420056 -0.117623611575641 0.0114493096740161 0.0421721607022892 -0.0745045996712925 -0.0123776906888922 -0.0331516973352422 -0.106085279661003 -0.00986362930298285 -0.0611763171159672 -0.0954593543702312 -0.00343208258511659 -0.0510921734420384 -0.117623611575627 0.011449309674016 -0.0421721607023099 -0.0745045996712805 -0.0123776906888923 0.0603985157194766 -0.0923532636134689 -0.00555744443853133 0.0920367480427267 -0.0661631865687208 0.00896264877720149 0.0862929816549777 -0.100796815166119 0.0183366622340941 0.0636028022147896 -0.054290985134701 -0.00710376796585206 -0.0603985157195023 -0.092353263613452 -0.00555744443853134 -0.0920367480427451 -0.0661631865686949 0.00896264877720149 -0.0862929816550057 -0.100796815166094 0.018336662234094 -0.0636028022148047 -0.0542909851346834 -0.00710376796585202 0.0880593039819456 -0.0590561026746433 0.00123587807982386 0.0943064228536135 0.000290370902914853 0.00499766249003585 0.108628023484369 -0.0332587394417073 0.0118696033290647 0.0715211123588982 -0.00571990466049112 -0.00115162235081812 -0.088059303981962 -0.0590561026746186 0.00123587807982395 -0.0943064228536133 0.000290370902940599 0.00499766249003594 -0.108628023484378 -0.0332587394416772 0.0118696033290647 -0.0715211123588998 -0.00571990466047108 -0.00115162235081811 0.100668469528292 0.0049514031630616 0.00534123321357307 0.101101739577325 0.0551115805737436 0.0108503645143907 0.122540352386399 0.0231678654064493 0.00544951931320234 0.0810110688369318 0.0333872253340088 -0.00154254521512176 -0.10066846952829 0.00495140316308986 0.00534123321357328 -0.10110173957731 0.0551115805737717 0.0108503645143907 -0.122540352386392 0.0231678654064833 0.00544951931320248 -0.0810110688369225 0.0333872253340311 -0.00154254521512185 0.0973291317147418 0.0699466037067034 0.00848239242015471 0.109346582756304 0.13212057207592 0.00126147489780109 0.129453737771955 0.0921212988998537 0.00165614471139396 0.0806826595084405 0.101515564804507 -0.00934706045076758 -0.0973291317147223 0.0699466037067304 0.00848239242015473 -0.109346582756267 0.132120572075951 0.00126147489780107 -0.12945373777193 0.0921212988998897 0.00165614471139398 -0.0806826595084122 0.101515564804529 -0.00934706045076755 0.110951597911494 0.145236879223945 0.00106817743673556 0.122065616825761 0.218644496802796 0.000747688290213201 0.144205002759351 0.173679222199092 -0.00429096789780998 0.0866668711963363 0.180430348590504 -0.0133355879102477 -0.110951597911453 0.145236879223976 0.00106817743673544 -0.1220656168257 0.21864449680283 0.000747688290213142 -0.144205002759302 0.173679222199132 -0.00429096789781001 -0.0866668711962861 0.180430348590528 -0.0133355879102478 225.103842214559
"USNM 545029" -0.00178155989258312 -0.113069214400749 -0.0108529764751552 0.0267644220170491 -0.109328617653437 -0.00839872218828794 0.0146794502092234 -0.123428229466099 0.0160876872371738 0.0119237769827333 -0.0877479492949411 -0.00769991558471639 0.00178155989255167 -0.11306921440075 -0.0108529764751551 -0.0267644220170796 -0.109328617653429 -0.00839872218828803 -0.0146794502092578 -0.123428229466095 0.0160876872371738 -0.0119237769827577 -0.0877479492949377 -0.00769991558471634 0.029821658298947 -0.102117465078103 -0.0078859083831212 0.0594947118524009 -0.10046986172707 -0.00249102194543132 0.0423778068002367 -0.118682327377477 0.0113116088892159 0.0446494583466631 -0.0746928843732456 -0.00707680944261259 -0.0298216582989754 -0.102117465078095 -0.00788590838312114 -0.0594947118524288 -0.100469861727053 -0.00249102194543115 -0.0423778068002697 -0.118682327377465 0.0113116088892159 -0.0446494583466839 -0.0746928843732323 -0.00707680944261269 0.059192643513932 -0.0848878731596404 -0.00383010754077658 0.0943945694507128 -0.0637013083008759 0.00224327113370854 0.0855672411979932 -0.0941721323373826 0.0197344678636584 0.064049096983882 -0.0494952865278174 -0.00579080421249084 -0.0591926435139555 -0.0848878731596235 -0.00383010754077659 -0.0943945694507305 -0.0637013083008497 0.00224327113370847 -0.0855672411980194 -0.094172132337359 0.0197344678636585 -0.0640490969838958 -0.0494952865277996 -0.00579080421249077 0.093393381368119 -0.0553877137866352 -0.00296840327016806 0.0966976635339674 0.000403328550855452 -0.0110712775230618 0.114403064053288 -0.0288346993873834 0.00941035037295384 0.0676389316436966 -0.0043023055330985 0.00372243559079179 -0.0933933813681344 -0.0553877137866091 -0.00296840327016794 -0.0966976635339673 0.000403328550882256 -0.0110712775230619 -0.114403064053296 -0.0288346993873517 0.009410350372954 -0.0676389316436978 -0.00430230553307969 0.00372243559079184 0.102067788605708 0.00387674389522067 -0.00878941865957042 0.0997470626571917 0.0519426344034119 -0.00408849636202177 0.120778425633268 0.025661603075459 0.0114823063727982 0.0744089554732165 0.0334372719124831 0.00179021057183901 -0.102067788605707 0.00387674389524923 -0.0087894186595704 -0.0997470626571772 0.0519426344034391 -0.00408849636202171 -0.12077842563326 0.0256616030754926 0.0114823063727982 -0.0744089554732071 0.0334372719125039 0.00179021057183908 0.102535808578318 0.065019761351904 -0.00155983971520964 0.113203772037129 0.128011612787138 0.0052067031540841 0.129923226682838 0.0907795482556001 0.00654794667138473 0.0849814671494845 0.102066757762634 -0.000191982876099304 -0.1025358085783 0.065019761351933 -0.00155983971520974 -0.113203772037093 0.12801161278717 0.00520670315408426 -0.129923226682812 0.0907795482556364 0.00654794667138487 -0.084981467149456 0.102066757762657 -0.000191982876099047 0.118898343440226 0.143113501021093 0.00364563774834057 0.122017215062369 0.214407341485395 -0.00219741024759749 0.149172641330245 0.175457840891336 0.00143395950988689 0.0902031822952788 0.176139923011121 -0.00772349068951571 -0.118898343440186 0.143113501021126 0.0036456377483406 -0.122017215062309 0.214407341485429 -0.00219741024759761 -0.149172641330196 0.175457840891377 0.00143395950988698 -0.0902031822952297 0.176139923011147 -0.00772349068951571 222.80780629428
"USNM 545030" 0.0016199548699055 -0.119164941182655 -0.0091022966262893 0.0289429473250335 -0.109680072010115 -0.00661466129467655 0.0210090761631132 -0.128304044678588 0.0109650877284861 0.0108348393367495 -0.0914617557615542 -0.00975789772228873 -0.00161995486993864 -0.119164941182655 -0.00910229662628929 -0.028942947325064 -0.109680072010106 -0.00661466129467659 -0.0210090761631489 -0.128304044678583 0.0109650877284861 -0.010834839336775 -0.0914617557615511 -0.00975789772228875 0.0308075489333534 -0.105974848924364 -0.00627402933772773 0.0583782444183945 -0.0959789713134807 -0.00717926418676555 0.0517758691416195 -0.119146390710593 0.0095686538498612 0.035270173060698 -0.0760944026849292 -0.00818697998594505 -0.030807548933383 -0.105974848924355 -0.00627402933772767 -0.0583782444184212 -0.0959789713134641 -0.00717926418676558 -0.0517758691416526 -0.119146390710579 0.00956865384986129 -0.0352701730607191 -0.0760944026849197 -0.00818697998594502 0.0626720782884882 -0.08406550176843 -0.00541281153420891 0.0998547342229144 -0.0630770776285817 0.00586295384917657 0.0894026257974774 -0.0931511037815575 0.0171053309032274 0.07238738815816 -0.0461039079840355 -0.00775602714049259 -0.0626720782885116 -0.0840655017684122 -0.00541281153420902 -0.099854734222932 -0.0630770776285539 0.00586295384917657 -0.0894026257975033 -0.0931511037815322 0.0171053309032272 -0.0723873881581728 -0.0461039079840153 -0.00775602714049263 0.0951937788716536 -0.0477052381363292 -0.00287311247647037 0.0979231690921642 0.00564856320669679 -0.00168545820429016 0.116943786976978 -0.0247162620339837 0.0070689508829123 0.0684866606261902 -0.00297801487564299 0.000342768240599304 -0.0951937788716669 -0.0477052381363025 -0.00287311247647042 -0.0979231690921627 0.00564856320672433 -0.00168545820429031 -0.116943786976985 -0.0247162620339507 0.00706895088291224 -0.068486660626191 -0.00297801487562347 0.000342768240599221 0.10508868807593 0.00843466740268855 -0.000479332202656284 0.105781365062165 0.0553025340725833 0.00260853324159287 0.125331779671415 0.0242668193029471 0.0129030544002498 0.0804005171325563 0.0343671063159106 0.00152307067699515 -0.105088688075928 0.00843466740271774 -0.000479332202656239 -0.10578136506215 0.055302534072613 0.00260853324159287 -0.125331779671408 0.024266819302982 0.0129030544002498 -0.0804005171325468 0.0343671063159331 0.00152307067699519 0.104510359418403 0.0701181222639425 0.00385242519221631 0.111187466215832 0.12871832942936 0.0060824687519747 0.133920044835548 0.0988954314914579 0.00724474405564301 0.0842467793066538 0.101455255536784 -0.00630258128357759 -0.104510359418383 0.0701181222639717 0.00385242519221634 -0.111187466215796 0.128718329429391 0.00608246875197463 -0.133920044835521 0.0988954314914954 0.00724474405564292 -0.0842467793066256 0.101455255536808 -0.00630258128357768 0.111915685428277 0.139560284702374 0.00396692652963229 0.119165288697755 0.204610017059233 -0.00517054111099309 0.143959125311659 0.167284400468298 -0.000372943548907888 0.0835396528160494 0.168941002222244 -0.0119270316472772 -0.111915685428238 0.139560284702405 0.00396692652963225 -0.119165288697698 0.204610017059266 -0.00517054111099295 -0.143959125311612 0.167284400468338 -0.000372943548907843 -0.0835396528160023 0.168941002222267 -0.0119270316472772 230.198252953591
"USNM 545031" 0.00178775428522559 -0.118348157745095 -0.0103262517843458 0.0292235240021024 -0.118144782666117 -0.0115482083052117 0.0144992473805288 -0.128623633359666 0.00569459591497349 0.0140741319894785 -0.0929585417367927 -0.0114142081724193 -0.00178775428525864 -0.118348157745094 -0.0103262517843457 -0.0292235240021354 -0.118144782666109 -0.0115482083052119 -0.0144992473805648 -0.128623633359662 0.00569459591497352 -0.0140741319895044 -0.0929585417367887 -0.0114142081724192 0.0317423221805699 -0.114283611900725 -0.0111044679687445 0.0589794308488449 -0.106078925894518 -0.0070190724186018 0.0479546990881076 -0.120693908045872 0.0166343863066376 0.0396223021644918 -0.079603420797414 -0.0104713713239842 -0.0317423221806017 -0.114283611900716 -0.0111044679687444 -0.0589794308488744 -0.106078925894502 -0.00701907241860174 -0.0479546990881413 -0.120693908045858 0.0166343863066377 -0.0396223021645141 -0.0796034207974027 -0.0104713713239841 0.0685212337537891 -0.0928416931309016 -0.00762143312986279 0.0990426988067472 -0.0655540184241728 0.0076369408994976 0.0925167844904533 -0.0963478143494068 0.0198783016556497 0.0716169824509095 -0.0548911662670086 -0.00728940283066027 -0.0685212337538151 -0.092841693130883 -0.00762143312986265 -0.0990426988067655 -0.0655540184241447 0.00763694089949759 -0.0925167844904802 -0.0963478143493807 0.0198783016556497 -0.0716169824509249 -0.0548911662669892 -0.00728940283066029 0.0876372737514427 -0.0478917605467893 -0.00399649658432486 0.0961170746282514 0.00587125929877892 0.0048926093580516 0.109724259048878 -0.0284343359263811 0.00938766387003065 0.0655650983309129 0.0081151970214766 0.00461547117780815 -0.087637273751456 -0.047891760546765 -0.00399649658432485 -0.0961170746282497 0.00587125929880563 0.00489260935805156 -0.109724259048886 -0.0284343359263504 0.00938766387003068 -0.0655650983309107 0.00811519702149477 0.004615471177808 0.0974008155919685 0.0118166370829647 0.00396310480547124 0.103696461631299 0.0603945327414527 0.0018231755884626 0.121098109676409 0.031136541423343 0.0134067382704242 0.0774103738416455 0.0444750072291637 0.0058303156427132 -0.0974008155919652 0.0118166370829923 0.00396310480547121 -0.103696461631282 0.0603945327414816 0.00182317558846266 -0.121098109676401 0.0311365414233763 0.0134067382704241 -0.0774103738416331 0.044475007229185 0.00583031564271313 0.100004959338115 0.0721979174511403 0.00159322261314858 0.105837640567 0.134442921388561 0.00280329967518137 0.127308509361264 0.0996833977506613 0.00529168723324703 0.0799384402822038 0.104869901459559 -0.0040597270599127 -0.100004959338095 0.0721979174511684 0.00159322261314854 -0.105837640566962 0.134442921388591 0.00280329967518135 -0.127308509361236 0.0996833977506962 0.00529168723324715 -0.0799384402821746 0.104869901459581 -0.00405972705991266 0.10609640667972 0.140604175173707 0.000807418707940197 0.109939448649537 0.206235349395928 -0.00562489790606889 0.13594775253295 0.17255402117492 -0.0015660219269011 0.0822637691790292 0.172298912198902 -0.0122173723081996 -0.106096406679681 0.140604175173736 0.000807418707940221 -0.109939448649479 0.206235349395959 -0.00562489790606872 -0.135947752532902 0.172554021174958 -0.00156602192690108 -0.0822637691789811 0.172298912198925 -0.0122173723081995 215.940710689576
"RMCA RG 17161" 0.0020353147130899 -0.124905708202108 -0.0177249155512 0.0292884624680525 -0.121675038511455 -0.014122660874217 0.0147020823730822 -0.130417750236508 0.00830187220945706 0.013428896586633 -0.0970211526990045 -0.0124849770644727 -0.00203531471312488 -0.124905708202107 -0.0177249155512 -0.0292884624680866 -0.121675038511446 -0.014122660874217 -0.0147020823731187 -0.130417750236503 0.00830187220945709 -0.0134288965866602 -0.0970211526990008 -0.0124849770644727 0.0325638278888888 -0.117188750984607 -0.0157737184884748 0.0617016480735848 -0.108650236540634 -0.00397822196842861 0.0455235483329461 -0.123555123095208 0.014970593583666 0.0447988571196406 -0.0855599594809573 -0.0111134255326101 -0.0325638278889216 -0.117188750984598 -0.0157737184884748 -0.0617016480736152 -0.108650236540617 -0.00397822196842858 -0.0455235483329807 -0.123555123095196 0.014970593583666 -0.0447988571196645 -0.0855599594809449 -0.0111134255326101 0.0639479406723539 -0.0967851115504522 -0.00608213433446304 0.105438998360344 -0.0609322517169519 0.0122265476474891 0.0955755037394014 -0.100933317295468 0.0296891459804492 0.0694959097581886 -0.0477435742059502 -0.00451702866688209 -0.063947940672381 -0.0967851115504344 -0.00608213433446302 -0.105438998360361 -0.0609322517169227 0.0122265476474891 -0.0955755037394296 -0.100933317295441 0.0296891459804492 -0.069495909758202 -0.0477435742059309 -0.00451702866688207 0.0964640240954958 -0.0418301913592147 0.00397191388490277 0.100708201417913 0.0166264076731279 0.00189444678429554 0.117323392042729 -0.0181833332839419 0.0113533627356578 0.0699525311037568 0.00736459907862326 -0.000546031993724219 -0.0964640240955075 -0.0418301913591879 0.00397191388490279 -0.100708201417909 0.016626407673156 0.00189444678429552 -0.117323392042734 -0.0181833332839093 0.0113533627356578 -0.0699525311037548 0.00736459907864275 -0.0005460319937242 0.098519381189929 0.0221764948796081 -6.18585019740523e-07 0.103146633883189 0.0632717050754923 -0.00129298864588069 0.120204251986883 0.0409289166278051 0.015913952116975 0.0746828802558561 0.0480956573287468 -0.00252042877315474 -0.0985193811899228 0.0221764948796356 -6.18585019744426e-07 -0.103146633883172 0.0632717050755209 -0.00129298864588067 -0.120204251986871 0.0409289166278385 0.0159139521169749 -0.0746828802558427 0.0480956573287676 -0.00252042877315471 0.0947533280749853 0.0695011774468257 -0.00397054668935136 0.105349723785769 0.129319670820237 -0.00202211805296156 0.124958998463685 0.0941655404883463 0.00966452652456688 0.0755964353466484 0.1051834679014 -0.00306846896114739 -0.0947533280749658 0.0695011774468521 -0.0039705466893514 -0.105349723785733 0.129319670820266 -0.00202211805296158 -0.124958998463658 0.094165540488381 0.00966452652456692 -0.075596435346619 0.105183467901421 -0.00306846896114734 0.0989443903326635 0.134486956624649 -0.00314315457278181 0.107247625625135 0.206695856609417 -0.00927046178999968 0.13158825141957 0.165855959009191 0.00584627314494159 0.0733262509814591 0.171709089598689 -0.00220073406763147 -0.0989443903326259 0.134486956624677 -0.00314315457278175 -0.107247625625078 0.206695856609447 -0.00927046178999964 -0.131588251419524 0.165855959009228 0.00584627314494164 -0.0733262509814109 0.171709089598709 -0.00220073406763146 262.232376606093
"RMCA RG 2257" 0.00211922682024056 -0.122102229789539 -0.0143573490103335 0.0281776443233472 -0.120000340651118 -0.0143985762240761 0.0164061587284636 -0.128233292499644 0.0124220887769653 0.0140200558029613 -0.0964891971145015 -0.0188698706248992 -0.0021192268202746 -0.122102229789539 -0.0143573490103335 -0.0281776443233806 -0.12000034065111 -0.0143985762240762 -0.0164061587284993 -0.128233292499639 0.0124220887769654 -0.0140200558029882 -0.0964891971144975 -0.0188698706248992 0.0319579945977943 -0.119606585568376 -0.0152566121683494 0.0584546957999465 -0.11133547985408 -0.0109307058024863 0.047746033920403 -0.126874697551721 0.014293582819002 0.0406196537899659 -0.0878122243656037 -0.0194871660958395 -0.0319579945978277 -0.119606585568367 -0.0152566121683495 -0.0584546957999776 -0.111335479854064 -0.0109307058024864 -0.0477460339204384 -0.126874697551707 0.014293582819002 -0.0406196537899903 -0.0878122243655924 -0.0194871660958395 0.0755778166320808 -0.104692651796736 -0.00275310008989537 0.116241285920599 -0.0621209900016318 0.0100574603902814 0.10502504124757 -0.0930998713132038 0.0508723889009949 0.0733820363660977 -0.0531444870233435 -0.0142776151182047 -0.07557781663211 -0.104692651796715 -0.00275310008989531 -0.116241285920616 -0.0621209900015994 0.0100574603902814 -0.105025041247596 -0.0930998713131745 0.0508723889009949 -0.0733820363661125 -0.0531444870233228 -0.0142776151182047 0.10426981234816 -0.0388674868995861 -0.000331675118378479 0.0957172384286463 0.0226022553059971 -0.00105895721454318 0.121141700063895 -0.0116566042143596 0.0107622705487891 0.0677495178503069 0.00852294800778755 -0.00620729210393825 -0.104269812348171 -0.0388674868995571 -0.000331675118378524 -0.0957172384286401 0.0226022553060237 -0.00105895721454315 -0.121141700063898 -0.011656604214326 0.0107622705487891 -0.0677495178503045 0.00852294800780638 -0.00620729210393823 0.101856249954621 0.0238721045013955 0.000930671992998714 0.0991120415899126 0.0661818193882137 0.00561784546853566 0.121700198138261 0.0427454930068795 0.0117685679801782 0.0768862262906705 0.0479451785951772 -0.00225462029909421 -0.101856249954615 0.023872104501424 0.000930671992998685 -0.099112041589894 0.0661818193882415 0.0056178454685356 -0.121700198138249 0.0427454930069136 0.0117685679801782 -0.0768862262906571 0.0479451785951986 -0.00225462029909418 0.0954755536193437 0.0728019377412741 0.00567269043253525 0.10257401290574 0.128911070750724 -0.00205568399149716 0.123087920065322 0.0989048328637136 0.0113252480081582 0.0753854001172393 0.10329602730877 -0.00222087794773472 -0.0954755536193235 0.0728019377413005 0.00567269043253525 -0.102574012905704 0.128911070750752 -0.00205568399149722 -0.123087920065295 0.0989048328637478 0.0113252480081582 -0.0753854001172105 0.103296027308791 -0.00222087794773476 0.0981617991885716 0.132843857817133 0.000709714906921531 0.101020700953237 0.196404346409074 -0.00794767146165122 0.128778498584701 0.165432277267255 0.00326399456523876 0.0722594993623253 0.165571989679741 -0.0052887515196771 -0.0981617991885345 0.13284385781716 0.000709714906921583 -0.101020700953182 0.196404346409102 -0.00794767146165119 -0.128778498584655 0.165432277267291 0.00326399456523875 -0.0722594993622791 0.165571989679761 -0.00528875151967712 270.40893395107
"RMCA RG 8608" 2.72210201008485e-05 -0.123639654054295 -0.0130370552475306 0.0258112855998403 -0.124104745080167 -0.0126877943648716 0.0133014064279633 -0.133525935075666 0.00877791631016164 0.0133143005803373 -0.0978024382831726 -0.0157820318758224 -2.72210201352806e-05 -0.123639654054295 -0.0130370552475307 -0.0258112855998749 -0.12410474508016 -0.0126877943648716 -0.0133014064280005 -0.133525935075662 0.00877791631016166 -0.0133143005803645 -0.0978024382831689 -0.0157820318758224 0.029069283096706 -0.11906506678109 -0.0130838820252961 0.0567002137027985 -0.109194865466008 -0.00707066989628946 0.0453356744696595 -0.125500673152413 0.0142729237078959 0.0379107194834966 -0.085197028553627 -0.015483396969426 -0.0290692830967392 -0.119065066781081 -0.013083882025296 -0.056700213702829 -0.109194865465992 -0.00707066989628941 -0.0453356744696945 -0.1255006731524 0.0142729237078959 -0.0379107194835203 -0.0851970285536164 -0.015483396969426 0.0633254116590353 -0.0939963929253647 -0.00721556957999538 0.109385556628341 -0.0568561188131294 0.0138140147238565 0.0988042359230739 -0.101381099087859 0.0295137057501966 0.0687320685430284 -0.0417541795981494 -0.00977039880670651 -0.0633254116590614 -0.093996392925347 -0.00721556957999538 -0.109385556628357 -0.056856118813099 0.0138140147238565 -0.0988042359231021 -0.101381099087831 0.0295137057501966 -0.06873206854304 -0.0417541795981302 -0.0097703988067065 0.100495709011778 -0.0488565344368158 0.00184503168685557 0.0914711394498607 0.0108091135592808 -0.00238995847932047 0.115621929109494 -0.0185890347262875 0.0131559992551889 0.0670977889417642 -0.0034630364327596 -0.00696610377307888 -0.100495709011792 -0.0488565344367878 0.00184503168685558 -0.0914711394498576 0.0108091135593063 -0.00238995847932054 -0.115621929109499 -0.0185890347262552 0.013155999255189 -0.0670977889417652 -0.00346303643274092 -0.0069661037730789 0.0955420527569606 0.015734234883302 -0.00153931620018551 0.0963055515801697 0.0599814839948589 0.0151010508275409 0.117679371096444 0.0335658624058035 0.0132596054928296 0.0745623162137168 0.0448054844998242 -0.00140872125689773 -0.0955420527569562 0.0157342348833286 -0.00153931620018555 -0.096305551580153 0.0599814839948858 0.0151010508275409 -0.117679371096435 0.0335658624058362 0.0132596054928295 -0.0745623162137043 0.044805484499845 -0.00140872125689777 0.0916668681973448 0.0775099743927192 0.0116874356484505 0.103510531333507 0.134669804384034 0.00184958172601764 0.124221201567081 0.0971300400073933 0.0107151201629073 0.0732698042156777 0.106948026952961 -0.0054727920162499 -0.0916668681973231 0.0775099743927449 0.0116874356484504 -0.103510531333469 0.134669804384063 0.00184958172601764 -0.124221201567054 0.097130040007428 0.0107151201629073 -0.0732698042156479 0.106948026952981 -0.00547279201624992 0.0967454855771446 0.144292699025548 0.00130459369020485 0.102200792085077 0.207545519835285 -0.0102051073858431 0.128770748313388 0.174340811507203 -0.000118667110883148 0.0724579661613111 0.175593747018295 -0.0130655139937097 -0.0967454855771044 0.144292699025575 0.00130459369020484 -0.102200792085019 0.207545519835313 -0.010205107385843 -0.12877074831334 0.174340811507239 -0.000118667110883187 -0.0724579661612622 0.175593747018315 -0.0130655139937097 247.113208248615
"USNM 239883" 0.00140473267328659 -0.118012312166592 -0.0143704494752017 0.0271682897524883 -0.116559926509416 -0.0143253680699082 0.0151213303852303 -0.126339914149405 0.012502008899389 0.0119065758264431 -0.0858359981331309 -0.0139559026079127 -0.00140473267331951 -0.118012312166591 -0.0143704494752016 -0.0271682897525207 -0.116559926509408 -0.0143253680699083 -0.0151213303852656 -0.126339914149401 0.012502008899389 -0.0119065758264671 -0.0858359981331277 -0.0139559026079127 0.0311065660889763 -0.113322497054503 -0.0150804553305407 0.0586446275430822 -0.106255905068967 -0.0102969854350664 0.0451664598734896 -0.118302915388862 0.018959903929243 0.0394170977878989 -0.0750177923448624 -0.0130111856900404 -0.0311065660890079 -0.113322497054494 -0.0150804553305406 -0.0586446275431119 -0.10625590506895 -0.0102969854350664 -0.0451664598735226 -0.118302915388849 0.0189599039292429 -0.0394170977879198 -0.0750177923448518 -0.0130111856900403 0.0710375100621612 -0.0994359417613789 -0.00761507090873355 0.112790103098366 -0.0660486221643859 0.0148125343414581 0.0963947540264972 -0.103598481743498 0.0409369970181128 0.0793455072695805 -0.0483177366336114 -0.0150853440601549 -0.071037510062189 -0.0994359417613591 -0.00761507090873345 -0.112790103098384 -0.0660486221643546 0.014812534341458 -0.0963947540265262 -0.103598481743471 0.0409369970181128 -0.0793455072695939 -0.0483177366335894 -0.0150853440601549 0.0992867472141819 -0.0519128235626948 0.000103669399348016 0.0939759813659354 0.00856597009106854 -0.00107064795248068 0.116758461752722 -0.0235613228391403 0.0118926126191283 0.0704111828937396 -0.00282592219679839 -0.00287467697672084 -0.0992867472141963 -0.0519128235626673 0.000103669399347983 -0.093975981365933 0.00856597009109495 -0.00107064795248077 -0.116758461752728 -0.0235613228391073 0.0118926126191283 -0.0704111828937403 -0.00282592219677898 -0.00287467697672074 0.0997738695327951 0.0152604664906971 0.00201370919345683 0.0955660816402245 0.0595366697638834 -6.18733446506742e-05 0.117829922232694 0.0361210532705533 0.0127473582151597 0.0756326929065717 0.0401872897057355 -0.00265546548497685 -0.0997738695327908 0.015260466490725 0.00201370919345686 -0.0955660816402078 0.0595366697639098 -6.1873344650715e-05 -0.117829922232684 0.0361210532705859 0.0127473582151599 -0.0756326929065604 0.0401872897057567 -0.00265546548497697 0.0917290289968851 0.0681004985534159 -0.00018180282034888 0.105246771255328 0.128331876801621 -0.00377967244364886 0.120235364180561 0.0959501906328067 0.00986969762595043 0.0754959958758358 0.104200506403438 -0.00223861045389332 -0.0917290289968661 0.0681004985534413 -0.000181802820348874 -0.105246771255292 0.12833187680165 -0.0037796724436488 -0.120235364180535 0.0959501906328404 0.00986969762595035 -0.0754959958758068 0.104200506403459 -0.00223861045389319 0.101292152942645 0.136851228479683 -0.00517163718494591 0.110798268421997 0.212304680066382 -0.00488643621137169 0.132778291126137 0.174130336181925 0.00539503501443461 0.080057807356046 0.175807345275731 -0.00257194180508419 -0.101292152942607 0.136851228479711 -0.00517163718494598 -0.110798268421938 0.212304680066413 -0.0048864362113717 -0.132778291126089 0.174130336181962 0.00539503501443448 -0.0800578073559969 0.175807345275754 -0.00257194180508412 277.291687602541
"USNM 395636" 0.00119732057819962 -0.124163919390757 -0.0195760236066538 0.0283791616857248 -0.123119591409967 -0.0209354927217205 0.0157729685863736 -0.129846897424275 0.00567565889488462 0.013593322845114 -0.0943459703028859 -0.0166045960527447 -0.00119732057823417 -0.124163919390757 -0.0195760236066538 -0.0283791616857591 -0.123119591409959 -0.0209354927217206 -0.0157729685864098 -0.129846897424271 0.0056756588948846 -0.0135933228451403 -0.0943459703028827 -0.0166045960527446 0.0316139391454816 -0.120807337812039 -0.0197812735561711 0.0603198002156038 -0.108464365663586 -0.010189704231945 0.0489034719623114 -0.125645742766788 0.00903096355193447 0.0409600778824621 -0.0816696354031582 -0.0111848853377025 -0.0316139391455153 -0.120807337812029 -0.0197812735561712 -0.060319800215634 -0.108464365663569 -0.0101897042319451 -0.0489034719623464 -0.125645742766775 0.00903096355193451 -0.0409600778824848 -0.0816696354031467 -0.0111848853377027 0.0709930824405732 -0.0953933777037222 -0.00838101544944017 0.107272933723355 -0.0474831659262054 0.0199030595302754 0.103813717813645 -0.0913641852713878 0.0389671241830905 0.0658262132000825 -0.036398259865751 -0.001337720597235 -0.0709930824405997 -0.0953933777037025 -0.00838101544944022 -0.107272933723368 -0.0474831659261752 0.0199030595302753 -0.10381371781367 -0.0913641852713583 0.0389671241830905 -0.0658262132000926 -0.0363982598657326 -0.00133772059723513 0.0997876648135545 -0.0392490427305505 0.0124430752200712 0.096432457954519 0.0140220830368332 -0.00305122049098757 0.114761139165645 -0.0114726661471404 0.0220293460341383 0.0689496176590863 0.00312794748460143 0.00539346984197362 -0.0997876648135655 -0.0392490427305226 0.0124430752200711 -0.0964324579545151 0.01402208303686 -0.00305122049098753 -0.114761139165648 -0.0114726661471084 0.0220293460341383 -0.0689496176590853 0.00312794748462032 0.00539346984197355 0.102019000445684 0.0185121052417892 0.000308892225768146 0.10201625383026 0.0587068531790488 -0.00180967788464383 0.118820342612717 0.0368467344771161 0.0125064509207548 0.0807328846326918 0.0400936044503543 0.00169455495922438 -0.102019000445679 0.0185121052418173 0.000308892225768222 -0.102016253830244 0.0587068531790775 -0.00180967788464398 -0.118820342612706 0.0368467344771491 0.0125064509207547 -0.0807328846326806 0.0400936044503771 0.00169455495922431 0.0997179472014363 0.0681922270517377 -0.00246848358358269 0.108075871756811 0.127967066164997 -0.000802998942396789 0.126192561623137 0.0963021929908006 0.00914187536420782 0.0807110634339973 0.0998692223414169 -0.00471240765083057 -0.0997179472014173 0.0681922270517656 -0.00246848358358279 -0.108075871756775 0.127967066165028 -0.000802998942396884 -0.12619256162311 0.0963021929908355 0.00914187536420776 -0.0807110634339695 0.0998692223414393 -0.00471240765083069 0.106574513332202 0.135008557721496 -0.00201535159553769 0.109964404912862 0.198822123237164 -0.00593991021207293 0.136262360321504 0.166914090962989 0.0025459053615328 0.0817172115035783 0.165039349477557 -0.0108496141741904 -0.106574513332164 0.135008557721526 -0.00201535159553765 -0.109964404912806 0.198822123237194 -0.00593991021207305 -0.136262360321457 0.166914090963027 0.00254590536153284 -0.0817172115035322 0.16503934947758 -0.0108496141741905 263.403737709147
"USNM 396934" 0.00108436800084201 -0.114812870785645 -0.0179152977279499 0.0253844984899528 -0.113367705670258 -0.0163430416581897 0.0131120435706654 -0.133360245596087 -0.00290792182338533 0.0137448786825739 -0.086703433184049 -0.0189424479890873 -0.00108436800087389 -0.114812870785645 -0.0179152977279501 -0.0253844984899843 -0.113367705670251 -0.0163430416581898 -0.0131120435707024 -0.133360245596084 -0.00290792182338519 -0.0137448786825979 -0.0867034331840455 -0.0189424479890873 0.0278045637567859 -0.110183567120346 -0.0144892751869352 0.0524847313506627 -0.104719097621137 -0.0107494293897142 0.0418444606279999 -0.126067345931514 0.00907687677076409 0.0377951060996304 -0.080273519435962 -0.0204769001114784 -0.0278045637568165 -0.110183567120338 -0.0144892751869353 -0.0524847313506918 -0.104719097621123 -0.0107494293897141 -0.0418444606280349 -0.126067345931503 0.00907687677076406 -0.0377951060996527 -0.0802735194359518 -0.0204769001114784 0.0579694423857436 -0.105964875031992 -0.00850126498285082 0.10253767977265 -0.0606145394616154 0.0141082814629725 0.0915529417490849 -0.0952780671520472 0.0534460575399893 0.0607184381488599 -0.044923582374222 -0.00850204328844152 -0.057969442385773 -0.105964875031976 -0.0085012649828507 -0.102537679772667 -0.0606145394615874 0.0141082814629727 -0.0915529417491113 -0.0952780671520217 0.0534460575399894 -0.0607184381488724 -0.0449235823742049 -0.00850204328844167 0.0993564854499008 -0.0435316422974583 0.0104647124610557 0.0933869651699765 0.0100138778964316 0.00187164221844182 0.11078353742109 -0.0177735296131582 0.0261690228392161 0.073245176427727 0.00026386094211287 -0.00280948732264234 -0.099356485449913 -0.0435316422974304 0.0104647124610555 -0.0933869651699737 0.0100138778964573 0.00187164221844187 -0.110783537421095 -0.0177735296131272 0.026169022839216 -0.0732451764277269 0.000263860942132996 -0.00280948732264225 0.1002756774311 0.0159136748361136 0.00536981836717915 0.101919686622238 0.0581343933803457 0.0097489672722471 0.122008796793821 0.0327978318994427 0.0101480428064419 0.0842003061489111 0.0428347839706343 -0.00231825175123706 -0.100275677431095 0.015913674836142 0.00536981836717909 -0.101919686622222 0.0581343933803742 0.00974896727224714 -0.122008796793812 0.0327978318994769 0.010148042806442 -0.0842003061488991 0.0428347839706578 -0.00231825175123708 0.100711392246278 0.0714143650763249 0.00568057143400931 0.110246207689454 0.128754852148672 0.00819462036057875 0.128930606080861 0.094510940060842 0.00266901595831373 0.0825499038818452 0.102289195540165 -0.0031682838015322 -0.100711392246258 0.0714143650763531 0.00568057143400932 -0.110246207689418 0.128754852148703 0.00819462036057864 -0.128930606080835 0.0945109400608779 0.00266901595831376 -0.0825499038818168 0.102289195540189 -0.00316828380153218 0.109988185425167 0.140195911609876 0.00408268429550448 0.111318055218875 0.20417051241009 -0.00918781242633204 0.141543947507362 0.17053783818922 -0.00668886454030803 0.0825814263924062 0.165741983314916 -0.0180299917866284 -0.109988185425128 0.140195911609906 0.00408268429550447 -0.111318055218819 0.204170512410121 -0.00918781242633211 -0.141543947507315 0.17053783818926 -0.00668886454030811 -0.0825814263923601 0.165741983314939 -0.0180299917866285 254.409661874508
"USNM 396942" 0.000847339270607483 -0.123844173083354 -0.01841111280596 0.028483937748168 -0.125881893444024 -0.0204627731168861 0.0160667480349638 -0.137317485455659 -0.00217500590567437 0.0140079771933436 -0.0968231753837576 -0.0166453613424408 -0.000847339270641873 -0.123844173083354 -0.01841111280596 -0.0284839377482029 -0.125881893444017 -0.0204627731168859 -0.0160667480350019 -0.137317485455655 -0.00217500590567429 -0.0140079771933704 -0.0968231753837535 -0.0166453613424408 0.0322963060343561 -0.124122000628203 -0.0190208154286306 0.06156246754391 -0.111261450026824 -0.00820036980965389 0.0499446243323555 -0.125060408618332 0.00621667302208863 0.0414283356513734 -0.0899853711254549 -0.0148230811615339 -0.0322963060343905 -0.124122000628194 -0.0190208154286306 -0.0615624675439408 -0.111261450026807 -0.00820036980965394 -0.0499446243323902 -0.125060408618318 0.00621667302208864 -0.0414283356513984 -0.0899853711254431 -0.0148230811615341 0.0733180746110724 -0.0891845280851441 -0.00432348346496539 0.101909137574274 -0.0516625931283011 0.0204681245548684 0.0951687412412498 -0.0740488124740062 0.0513399894091634 0.0708283444388412 -0.048202490613827 -0.00420340631141927 -0.0733180746110971 -0.0891845280851237 -0.00432348346496539 -0.101909137574289 -0.0516625931282728 0.0204681245548685 -0.0951687412412704 -0.0740488124739798 0.0513399894091633 -0.0708283444388546 -0.0482024906138069 -0.00420340631141925 0.0956059497206258 -0.0421082333849221 0.00550021211239633 0.0941984171763879 0.0147538362215041 0.00450879107291118 0.112974993264582 -0.0156814280702666 0.0175198449593823 0.0717752192353947 0.00448123159192887 0.000269230237044101 -0.0956059497206375 -0.0421082333848955 0.00550021211239627 -0.0941984171763837 0.0147538362215305 0.00450879107291118 -0.112974993264586 -0.015681428070235 0.0175198449593823 -0.0717752192353934 0.00448123159194854 0.000269230237044212 0.100924639498592 0.0200503767196483 0.00624218040708585 0.100708862997525 0.0603780189678787 -0.00206481579999115 0.117894328849873 0.0390965586909488 0.0156074532211125 0.0792096620894566 0.041564071113102 -0.0029297443326645 -0.100924639498587 0.0200503767196767 0.00624218040708584 -0.100708862997508 0.0603780189679066 -0.00206481579999106 -0.117894328849862 0.0390965586909822 0.0156074532211125 -0.0792096620894451 0.0415640711131242 -0.00292974433266461 0.0969776927294636 0.0715598658802468 -0.00232071515324875 0.108854671159528 0.126422193457144 -0.00611636344315948 0.123329403586281 0.0980573880448093 0.0112348409607844 0.0816896086122341 0.101171707549874 -0.00600612689209557 -0.0969776927294438 0.071559865880274 -0.00232071515324883 -0.108854671159492 0.126422193457175 -0.00611636344315957 -0.123329403586254 0.0980573880448437 0.0112348409607844 -0.0816896086122061 0.101171707549897 -0.00600612689209569 0.10412012567668 0.134049586012112 -0.00498329819172982 0.104911282767918 0.205051136088366 -0.00523246506687534 0.132359535674615 0.170845201265334 0.00498804008289707 0.0781934792341743 0.167702871918871 -0.00597644181280437 -0.104120125676643 0.134049586012141 -0.00498329819172996 -0.104911282767861 0.205051136088395 -0.00523246506687544 -0.132359535674567 0.170845201265371 0.00498804008289688 -0.0781934792341278 0.167702871918893 -0.00597644181280448 258.638876602254
"USNM 397358" 0.00125502016202451 -0.110059508939778 -0.0159218036493568 0.0283816530081953 -0.109839250988697 -0.0192158032114117 0.0161556799208814 -0.121752432032515 0.00364549485615069 0.0124573183456586 -0.0826524957328358 -0.013249404865834 -0.00125502016205514 -0.110059508939778 -0.0159218036493567 -0.0283816530082259 -0.10983925098869 -0.0192158032114117 -0.0161556799209154 -0.12175243203251 0.00364549485615051 -0.0124573183456817 -0.0826524957328326 -0.013249404865834 0.033019140164538 -0.108658232910597 -0.0193487755143148 0.0600510073684905 -0.10316525847586 -0.0115109134147484 0.0449392177376557 -0.116182887171772 0.0134217507574662 0.0434663097621232 -0.0762586048900495 -0.0126508830495077 -0.0330191401645682 -0.108658232910588 -0.0193487755143148 -0.0600510073685192 -0.103165258475843 -0.0115109134147486 -0.044939217737688 -0.11618288717176 0.0134217507574662 -0.0434663097621445 -0.0762586048900375 -0.0126508830495077 0.0700082162898437 -0.0962099861743648 -0.00709447520639804 0.11030031553147 -0.0623977731406405 0.0116227781382363 0.0928199287131574 -0.0919783038891256 0.0520754984787 0.0727734570113117 -0.0469588131139873 -0.0107652935483967 -0.0700082162898705 -0.0962099861743453 -0.00709447520639802 -0.110300315531487 -0.0623977731406101 0.0116227781382365 -0.092819928713183 -0.0919783038890998 0.0520754984786999 -0.0727734570113249 -0.0469588131139664 -0.0107652935483967 0.0990777961906891 -0.0463508592653113 0.00208034561227965 0.10229343550977 0.00737683354311113 0.00973829060613279 0.120068145168214 -0.0256936638505562 0.0140772582872299 0.0801615904980328 0.00158016398390249 -0.00816372550695826 -0.099077796190702 -0.046350859265284 0.00208034561227975 -0.102293435509768 0.00737683354313961 0.0097382906061328 -0.120068145168221 -0.0256936638505228 0.0140772582872299 -0.0801615904980324 0.00158016398392534 -0.00816372550695852 0.102347155485268 0.0169099667513898 0.00853638459700508 0.102150888537468 0.0557722229959944 0.0047649787480008 0.122270378155355 0.0321454330967018 0.0141519311138272 0.0835164523638046 0.0373355470806558 -0.00551532539110194 -0.102347155485263 0.0169099667514182 0.00853638459700502 -0.102150888537452 0.055772222996023 0.00476497874800075 -0.122270378155346 0.0321454330967359 0.0141519311138272 -0.0835164523637943 0.0373355470806786 -0.00551532539110186 0.101448500991197 0.0692523913366251 0.00367762910914521 0.110024434989233 0.124408924181023 0.00339711682104518 0.129821392493478 0.0922677425447061 0.010964623787464 0.0842403752676041 0.0997213469409005 -0.00923704489392768 -0.101448500991178 0.0692523913366535 0.00367762910914519 -0.110024434989199 0.124408924181055 0.00339711682104489 -0.129821392493452 0.0922677425447418 0.0109646237874641 -0.0842403752675762 0.0997213469409239 -0.00923704489392774 0.11508803000108 0.136340947671848 0.00354790027311862 0.120827899913041 0.195348523290003 -0.0100873682850889 0.142499919635692 0.166014882353517 0.00176352471039878 0.0907248051170281 0.163683144805395 -0.0147046893591547 -0.115088030001042 0.13634094767188 0.00354790027311874 -0.120827899912987 0.195348523290037 -0.0100873682850891 -0.142499919635645 0.166014882353557 0.00176352471039874 -0.0907248051169824 0.163683144805421 -0.0147046893591548 246.404636407628
"USNM 545028" 0.00196508254170758 -0.115593837405123 -0.0210518146613018 0.0252473848854715 -0.114004078389721 -0.0215337298841273 0.0153700520523565 -0.126566309344755 0.00199027783107633 0.0121492187928894 -0.0856459421929028 -0.0203040528761118 -0.00196508254173991 -0.115593837405123 -0.0210518146613018 -0.0252473848855034 -0.114004078389713 -0.0215337298841273 -0.0153700520523919 -0.12656630934475 0.00199027783107637 -0.0121492187929134 -0.0856459421928992 -0.0203040528761118 0.0315633317819868 -0.114493552539494 -0.0205214739996283 0.0542756343096137 -0.101633212225655 -0.0111630691170892 0.0445081478866857 -0.11819340872355 0.0142543771365392 0.0337935302027736 -0.0788080713556968 -0.0184286284484556 -0.0315633317820188 -0.114493552539485 -0.0205214739996282 -0.0542756343096422 -0.10163321222564 -0.0111630691170893 -0.0445081478867188 -0.118193408723537 0.0142543771365393 -0.0337935302027956 -0.0788080713556875 -0.0184286284484557 0.0580086479017079 -0.103079258180594 -0.00724384512585399 0.0951522232188149 -0.0598408538238779 0.0225533428008315 0.0838960665736417 -0.0953122526920941 0.0523079326053803 0.0583924162619877 -0.0450787489560924 -0.00443656132942925 -0.0580086479017368 -0.103079258180578 -0.00724384512585385 -0.0951522232188316 -0.0598408538238515 0.0225533428008315 -0.0838960665736683 -0.0953122526920712 0.0523079326053803 -0.0583924162620003 -0.0450787489560759 -0.00443656132942925 0.0863923169206158 -0.0452532220629666 0.0194557137106042 0.0996178042082152 0.00737402664248756 -0.0030882449688918 0.111065412781459 -0.0273618506748624 0.0115677143891739 0.0697014641750182 0.00138526721812003 0.00722626075585851 -0.0863923169206285 -0.0452532220629426 0.0194557137106043 -0.0996178042082132 0.00737402664251528 -0.00308824496889188 -0.111065412781466 -0.0273618506748317 0.0115677143891738 -0.0697014641750178 0.00138526721813985 0.00722626075585852 0.103117178072539 0.0155086328276251 -0.00207925767241428 0.102602368705271 0.0539157014141489 -0.00108637327283433 0.117279572493036 0.0323493454154347 0.0131151781139686 0.0795544343999446 0.0402988371983825 0.00668246141583658 -0.103117178072535 0.0155086328276539 -0.00207925767241443 -0.102602368705256 0.0539157014141772 -0.00108637327283432 -0.117279572493027 0.0323493454154674 0.0131151781139686 -0.0795544343999333 0.0402988371984046 0.00668246141583666 0.0994131338182739 0.0708804730291961 -0.00351319474601177 0.117701360573802 0.126805856506786 -0.00251043367997296 0.128770720811316 0.0935526522641583 0.00796525714816239 0.0859548320459315 0.108270446228907 0.000138658810900549 -0.0994131338182541 0.0708804730292236 -0.00351319474601175 -0.117701360573766 0.126805856506818 -0.00251043367997303 -0.12877072081129 0.0935526522641942 0.00796525714816229 -0.0859548320459013 0.108270446228931 0.000138658810900404 0.114130511591916 0.140242778047947 -0.00319784003101289 0.123929365711198 0.200605164145684 -0.00914401485014395 0.145544359222837 0.167952391448887 0.00179926471325502 0.0912634632375811 0.171723026179314 -0.0097539047683075 -0.114130511591877 0.140242778047979 -0.00319784003101293 -0.123929365711142 0.200605164145718 -0.00914401485014402 -0.14554435922279 0.167952391448927 0.00179926471325497 -0.091263463237533 0.171723026179339 -0.00975390476830764 259.824514436032
"USNM 545032" 0.00123401418502122 -0.12368489094145 -0.018862046849796 0.0271361590894923 -0.116984193764343 -0.0144690582380344 0.0186648886872704 -0.13195073295425 0.00668995210333053 0.0104038797987052 -0.0977796799955858 -0.0129011584443594 -0.00123401418505563 -0.123684890941449 -0.0188620468497961 -0.0271361590895249 -0.116984193764335 -0.0144690582380344 -0.0186648886873072 -0.131950732954245 0.00668995210333053 -0.0104038797987324 -0.0977796799955827 -0.0129011584443595 0.0330836123040235 -0.120013920832783 -0.0145922386412859 0.0577101840806 -0.10731511645357 -0.0101229749955439 0.0488115782272017 -0.125087889249573 0.0155940361814301 0.0347118317538381 -0.0850895360121656 -0.0141032397312938 -0.0330836123040569 -0.120013920832774 -0.014592238641286 -0.0577101840806298 -0.107315116453554 -0.0101229749955438 -0.0488115782272365 -0.12508788924956 0.0155940361814301 -0.0347118317538617 -0.0850895360121556 -0.0141032397312939 0.0645998728376702 -0.104903578566075 -0.0039241027034182 0.109805970869641 -0.0661006485117885 0.0129134713501782 0.088427761126724 -0.0930531450384341 0.0576888032199648 0.0658287449894337 -0.0490271263114129 -0.00764126160191315 -0.0645998728376993 -0.104903578566057 -0.0039241027034181 -0.109805970869659 -0.0661006485117579 0.0129134713501782 -0.0884277611267499 -0.0930531450384093 0.0576888032199648 -0.0658287449894474 -0.0490271263113947 -0.0076412616019131 0.0946230012211692 -0.0489711874431728 -0.00308442263876827 0.091599876372529 0.0117574852147488 -0.00530162668686783 0.111371688424552 -0.0199241116963193 0.0122149904977178 0.0607218643328635 0.00173152456496568 -0.000763967720862024 -0.0946230012211828 -0.0489711874431466 -0.00308442263876823 -0.0915998763725256 0.0117574852147745 -0.00530162668686782 -0.111371688424557 -0.0199241116962882 0.0122149904977178 -0.060721864332863 0.00173152456498274 -0.000763967720862065 0.0957451292938085 0.016759838768173 -0.00424257926412548 0.0924900399456813 0.06280834544625 -0.00282210742244762 0.114537663940454 0.0376007714770412 0.00737694581066141 0.0711110982695834 0.0424083657944087 -0.00366326358069634 -0.0957451292938038 0.0167598387681997 -0.00424257926412549 -0.0924900399456639 0.0628083454462754 -0.00282210742244756 -0.114537663940443 0.0376007714770733 0.00737694581066136 -0.0711110982695715 0.0424083657944286 -0.00366326358069634 0.092685057864103 0.070793829382158 -0.00447383193918486 0.100591787458302 0.131513237467962 0.00476294171687781 0.121749850237741 0.0971516740710227 0.00938798584430311 0.0705720966649337 0.105123930709089 -0.00575313107730466 -0.0926850578640833 0.070793829382184 -0.0044738319391849 -0.100591787458266 0.13151323746799 0.00476294171687784 -0.121749850237714 0.0971516740710563 0.00938798584430327 -0.0705720966649045 0.105123930709108 -0.00575313107730455 0.0973569657413423 0.146225697473206 0.00580343877730715 0.112359728419706 0.212693906566057 0.000104725558221677 0.135438377868707 0.171821166493503 0.00400374077725634 0.074227626958271 0.18149598434205 -0.00982002030134663 -0.0973569657413016 0.146225697473234 0.00580343877730705 -0.112359728419646 0.212693906566088 0.000104725558221662 -0.135438377868659 0.171821166493542 0.0040037407772563 -0.0742276269582205 0.181495984342071 -0.00982002030134662 255.416242717122
"USNM 545034" 0.0012364840211483 -0.122989904777317 -0.015532484813017 0.0271658294141343 -0.121661731302764 -0.0146365187497629 0.0147658401962365 -0.127940913624555 0.0164960734226477 0.013342518316799 -0.09411068074812 -0.0115897768567418 -0.00123648402118259 -0.122989904777317 -0.0155324848130169 -0.0271658294141682 -0.121661731302757 -0.0146365187497628 -0.0147658401962722 -0.12794091362455 0.0164960734226476 -0.0133425183168252 -0.0941106807481169 -0.0115897768567416 0.030052371337362 -0.117090532796424 -0.0161291508148826 0.0582602425054605 -0.109524833267041 -0.00701270468746014 0.0448738962144046 -0.125965427423234 0.0149906714795317 0.0404256422499609 -0.0844900398358537 -0.0111416050344822 -0.0300523713373947 -0.117090532796415 -0.0161291508148826 -0.058260242505491 -0.109524833267025 -0.00701270468746032 -0.0448738962144398 -0.125965427423221 0.0149906714795317 -0.0404256422499844 -0.0844900398358423 -0.011141605034482 0.0661190175823536 -0.0979985723643888 -0.00603360655462866 0.106853862105446 -0.0571526130939187 0.013649738702199 0.100782339525821 -0.100798052261727 0.0338150189473279 0.0602051362608025 -0.0438921146713043 -0.0059525440913206 -0.0661190175823808 -0.0979985723643704 -0.00603360655462868 -0.106853862105461 -0.0571526130938886 0.013649738702199 -0.100782339525849 -0.100798052261699 0.0338150189473279 -0.0602051362608148 -0.0438921146712874 -0.00595254409132076 0.0985286264479396 -0.0448476578254217 0.00192865700778301 0.0976417184237367 0.017191978320823 -0.00421590902807888 0.115605037717647 -0.0133610941731543 0.00953888232911647 0.07081715945334 0.00640435151314755 -0.000299317967754227 -0.0985286264479521 -0.044847657825394 0.00192865700778303 -0.0976417184237319 0.0171919783208504 -0.00421590902807897 -0.115605037717651 -0.0133610941731219 0.00953888232911651 -0.0708171594533382 0.00640435151316738 -0.000299317967754342 0.102287356249344 0.0182342077090892 -0.00334864028808425 0.0986820995954277 0.0615561580999939 -0.00095423336491235 0.117468287135376 0.0377325402631373 0.0108878780352834 0.0781450086698395 0.0413881207674937 -0.00100318167119209 -0.102287356249339 0.0182342077091175 -0.00334864028808428 -0.0986820995954105 0.0615561581000211 -0.000954233364912211 -0.117468287135365 0.0377325402631704 0.0108878780352833 -0.0781450086698281 0.041388120767515 -0.00100318167119196 0.0956963834967911 0.0692502082700003 -0.00245900662229104 0.104760981270498 0.12895649473516 -0.00236504613468768 0.122339993494543 0.0966093321036515 0.00892839258412178 0.077378766061072 0.101911878457939 -0.00590854345443512 -0.0956963834967718 0.0692502082700274 -0.0024590066222912 -0.104760981270462 0.128956494735189 -0.00236504613468775 -0.122339993494516 0.0966093321036851 0.00892839258412183 -0.0773787660610436 0.101911878457961 -0.00590854345443515 0.103143122904605 0.135630391405647 -0.00363033211728625 0.108542631708166 0.206052766714626 0.0072099413361003 0.133248152126707 0.16896899681757 0.00504169281788263 0.0822375667534337 0.171936742986639 -0.0102743444109755 -0.103143122904568 0.135630391405676 -0.00363033211728628 -0.108542631708108 0.206052766714656 0.00720994133610024 -0.13324815212666 0.168968996817607 0.00504169281788277 -0.0822375667533857 0.171936742986662 -0.0102743444109756 258.97271481654
"USNM 545035" 0.000909591965046492 -0.127556457321965 -0.0181202527201206 0.0280329193214436 -0.124628816096137 -0.018642549637485 0.0168503831513589 -0.136853138348073 0.00845948359279524 0.0117629582502138 -0.0991429461471941 -0.0225248164682782 -0.000909591965082098 -0.127556457321965 -0.0181202527201206 -0.0280329193214784 -0.124628816096129 -0.0186425496374849 -0.0168503831513971 -0.136853138348068 0.00845948359279521 -0.0117629582502414 -0.0991429461471905 -0.0225248164682783 0.0327121499645275 -0.123584362345665 -0.0169172578279455 0.0613906137192057 -0.116977380505547 -0.0127130263651117 0.0436065642470294 -0.127724328788268 0.0175854016262666 0.0421054957385919 -0.0897615485108878 -0.0192756135206478 -0.0327121499645619 -0.123584362345656 -0.0169172578279455 -0.0613906137192383 -0.11697738050553 -0.0127130263651118 -0.0436065642470651 -0.127724328788256 0.0175854016262665 -0.0421054957386169 -0.0897615485108763 -0.0192756135206477 0.0698857289721357 -0.10487055934906 -0.00856830525447158 0.104934700276334 -0.056233065420239 0.0194131091914421 0.0961556481896502 -0.0971565779523061 0.041987816057631 0.0670134097031843 -0.0481709144985656 -0.0081834276115098 -0.069885728972165 -0.104870559349041 -0.00856830525447151 -0.10493470027635 -0.0562330654202096 0.0194131091914421 -0.0961556481896773 -0.0971565779522792 0.041987816057631 -0.0670134097031978 -0.0481709144985469 -0.00818342761150989 0.0963526075709732 -0.0440882915911553 0.00388323985000426 0.0919938269113008 0.0172620773868392 0.00196849527697672 0.112834008366743 -0.0137659990202792 0.0181647624496204 0.0617675697535752 0.0098079450311098 0.00329970709597001 -0.0963526075709855 -0.0440882915911283 0.00388323985000432 -0.091993826911296 0.0172620773868648 0.00196849527697671 -0.112834008366747 -0.0137659990202478 0.0181647624496204 -0.0617675697535725 0.00980794503112737 0.00329970709597 0.0955676453458347 0.0187166915223966 0.00299804730681323 0.0922694983566762 0.0653064525390299 0.000409256757603575 0.111593652716912 0.0383835114030635 0.0147735841717972 0.0689207485173295 0.0451323900709556 0.00369040250680711 -0.0955676453458295 0.0187166915224232 0.00299804730681321 -0.092269498356658 0.0653064525390552 0.000409256757603666 -0.111593652716901 0.0383835114030946 0.0147735841717971 -0.068920748517317 0.045132390070975 0.00369040250680696 0.0875214163159398 0.0722122593435623 0.000958388311585708 0.0992180532430145 0.135688262369851 -0.00329479214280929 0.116301197611539 0.0985903751483721 0.0115808747215318 0.0672011352638516 0.1071184413312 -0.000591543598106705 -0.0875214163159196 0.0722122593435869 0.000958388311585709 -0.0992180532429767 0.135688262369879 -0.00329479214280926 -0.116301197611512 0.0985903751484046 0.0115808747215317 -0.0672011352638217 0.107118441331219 -0.000591543598106696 0.0980294227297747 0.141599829023399 -0.00130936411690907 0.103545414100274 0.214255909144033 -0.00767429196580677 0.129644347922538 0.172998610903009 0.00062227454516266 0.0721132762953437 0.173441630678234 -0.0119796022328055 -0.0980294227297352 0.141599829023427 -0.00130936411690918 -0.103545414100214 0.214255909144062 -0.00767429196580693 -0.129644347922489 0.172998610903045 0.000622274545162711 -0.0721132762952953 0.173441630678254 -0.0119796022328055 263.213599873296
"USNM 545036" 0.000933687714438651 -0.124063304399836 -0.0173680185119927 0.0268269583197331 -0.117798905833086 -0.0135706546473049 0.0160629926257055 -0.133393820191582 0.00838962989455922 0.0114372088439499 -0.0910250773364596 -0.0157681749443778 -0.000933687714473306 -0.124063304399836 -0.0173680185119928 -0.026826958319766 -0.117798905833078 -0.0135706546473049 -0.0160629926257427 -0.133393820191577 0.0083896298945593 -0.0114372088439753 -0.0910250773364565 -0.0157681749443779 0.0273853712820285 -0.11186124517482 -0.0126817547293189 0.055426201563054 -0.102097648623806 -0.0119348403638815 0.0475678032616601 -0.124514446148396 0.010325222311596 0.0308926786996051 -0.0736793756217874 -0.0155883944151408 -0.0273853712820596 -0.111861245174813 -0.0126817547293188 -0.0554262015630825 -0.102097648623791 -0.0119348403638814 -0.0475678032616949 -0.124514446148382 0.010325222311596 -0.0308926786996256 -0.0736793756217787 -0.0155883944151409 0.0610486492956696 -0.103234191084514 -0.00730897063197535 0.105689825283214 -0.0656521468243595 0.0160573500519342 0.0945068821723738 -0.107800256362031 0.0382157801823626 0.0639849568941775 -0.0497694494104417 -0.00994900657838455 -0.0610486492956985 -0.103234191084497 -0.00730897063197546 -0.105689825283233 -0.0656521468243299 0.0160573500519341 -0.0945068821724039 -0.107800256362004 0.0382157801823626 -0.0639849568941915 -0.049769449410424 -0.00994900657838469 0.0974625039740108 -0.0519500381796637 0.0043516944106366 0.0915737333472186 0.00945248922410329 0.00408210983323976 0.115257245217026 -0.0216124087316672 0.0209146306723482 0.0645812680519544 1.51624219410305e-05 -0.00153706132321266 -0.0974625039740254 -0.0519500381796363 0.00435169441063666 -0.091573733347216 0.00945248922412874 0.00408210983323971 -0.115257245217032 -0.0216124087316351 0.0209146306723484 -0.0645812680519543 1.51624219590252e-05 -0.00153706132321279 0.0991494724416045 0.0141238236914734 0.00689481776002084 0.094279061318209 0.0578327189171261 0.000229714168499139 0.116461184255224 0.0325658636915249 0.012503941346513 0.07272600504979 0.0360421750583992 0.000539620743155114 -0.0991494724416007 0.0141238236915009 0.00689481776002082 -0.0942790613181928 0.0578327189171522 0.000229714168499165 -0.116461184255215 0.0325658636915575 0.012503941346513 -0.0727260050497799 0.0360421750584194 0.000539620743155171 0.0944960676847892 0.0703931699819706 -0.000993893251128367 0.0981263029888632 0.134135796010761 -0.00117083470857696 0.121408534709148 0.101209333255828 0.00828794495439508 0.0706749443272856 0.101394428932667 -0.00615182767463759 -0.0944960676847696 0.070393169981997 -0.000993893251128343 -0.0981263029888257 0.134135796010789 -0.00117083470857705 -0.121408534709119 0.101209333255861 0.00828794495439507 -0.0706749443272572 0.101394428932686 -0.00615182767463765 0.10442269793766 0.146620175323329 -0.000656597695285443 0.102268067300015 0.2175522461974 -0.0047554114178121 0.134455890282221 0.181684482235187 -0.00117027502395006 0.0753710813812952 0.175430448980448 -0.0101867404122804 -0.104422697937619 0.146620175323358 -0.000656597695285492 -0.102268067299955 0.217552246197429 -0.00475541141781195 -0.13445589028217 0.181684482235224 -0.00117027502395013 -0.0753710813812462 0.17543044898047 -0.0101867404122805 257.999185337754
"RMCA 86.044-M-007" 0.00163755690361375 -0.119517647315166 -0.00815017424346738 0.0312807016882392 -0.122575197663896 -0.0127871117750369 0.0172440090568082 -0.131916517622578 0.0082591237699934 0.0145239738660249 -0.094064502016036 -0.00743237688021833 -0.00163755690364699 -0.119517647315166 -0.00815017424346738 -0.0312807016882733 -0.122575197663887 -0.0127871117750369 -0.0172440090568449 -0.131916517622573 0.00825912376999335 -0.0145239738660511 -0.0940645020160319 -0.00743237688021837 0.0332909107369151 -0.111316297653193 -0.0112236017138562 0.0656370216234051 -0.105448846074468 -0.00762141994501088 0.0512960378356193 -0.122553050107437 0.00983852684141855 0.0418958276191934 -0.0740513979224779 -0.00123755582083219 -0.033290910736946 -0.111316297653184 -0.0112236017138562 -0.0656370216234344 -0.10544884607445 -0.00762141994501083 -0.0512960378356534 -0.122553050107423 0.00983852684141856 -0.041895827619214 -0.0740513979224662 -0.00123755582083217 0.0666976195499149 -0.0932838329686124 -0.00931039739506507 0.0992157137481801 -0.0613172054925653 0.00655524780645745 0.0938159720975072 -0.094588783919663 0.0202225296580551 0.0656953697520354 -0.0523914210452997 -0.00465052280154771 -0.0666976195499409 -0.0932838329685938 -0.00931039739506509 -0.0992157137481971 -0.0613172054925376 0.00655524780645746 -0.0938159720975335 -0.0945887839196368 0.020222529658055 -0.06569536975205 -0.0523914210452813 -0.00465052280154769 0.0876234272372477 -0.0472557299171986 -0.00289736891596717 0.0979660350090821 0.00843450244086236 0.00358037160389738 0.10999883968851 -0.028799615061735 0.00693340952544755 0.0693338683491092 0.00144555932822417 -0.00329045610527587 -0.0876234272372609 -0.0472557299171742 -0.00289736891596722 -0.0979660350090797 0.00843450244088967 0.00358037160389733 -0.109998839688518 -0.0287996150617043 0.00693340952544756 -0.0693338683491087 0.00144555932824351 -0.00329045610527582 0.0924137658571698 0.0165820846002968 -0.000678172506127723 0.102765554421883 0.0629774171022865 0.00620959193792463 0.119245108654517 0.0355127746631958 0.0110312199963498 0.0715092077939591 0.0425859802702268 -0.00131838671086087 -0.0924137658571652 0.0165820846003226 -0.000678172506127785 -0.102765554421865 0.0629774171023152 0.00620959193792462 -0.119245108654507 0.0355127746632291 0.0110312199963498 -0.0715092077939473 0.0425859802702467 -0.00131838671086095 0.0985036408196859 0.0674177261855982 0.00787770839127725 0.107644221673585 0.132609816585718 0.00129655142754489 0.131376672093359 0.0938345742268829 0.00822520458286367 0.0764405305392694 0.101842361985667 -0.00210652632559743 -0.0985036408196671 0.0674177261856257 0.00787770839127724 -0.107644221673548 0.132609816585748 0.0012965514275449 -0.131376672093333 0.0938345742269195 0.00822520458286362 -0.0764405305392411 0.101842361985688 -0.0021065263255974 0.104487509246525 0.138081083452699 0.00060706702692523 0.112443562659852 0.2119773989518 -0.0100526897149517 0.139089696850783 0.169121031679605 0.000262672554654248 0.0782860580288789 0.17665773330696 -0.0081424642689938 -0.104487509246487 0.138081083452728 0.000607067026925195 -0.112443562659793 0.211977398951831 -0.0100526897149518 -0.139089696850736 0.169121031679644 0.000262672554654217 -0.0782860580288298 0.176657733306982 -0.00814246426899375 222.525883250666
"RMCA 86.044-M-008" 0.0017060836746956 -0.120735637522964 -0.0104752424240258 0.0308721511769853 -0.118130725002091 -0.0129674136295658 0.0171794923515247 -0.130226902382164 0.00980175698558909 0.0131405126101499 -0.0962270261242881 -0.00723482559347401 -0.00170608367472928 -0.120735637522964 -0.0104752424240258 -0.0308721511770182 -0.118130725002082 -0.0129674136295658 -0.0171794923515611 -0.130226902382159 0.00980175698558904 -0.0131405126101767 -0.0962270261242844 -0.00723482559347395 0.0344237090481048 -0.117112749760363 -0.0118338688940679 0.0603308113131548 -0.106855954607393 -0.00527928503956317 0.0493734841323284 -0.121948643224794 0.018915619984995 0.0406626289074756 -0.0886139753591681 -0.00810138073362986 -0.0344237090481375 -0.117112749760353 -0.0118338688940679 -0.0603308113131846 -0.106855954607376 -0.00527928503956319 -0.0493734841323624 -0.12194864322478 0.0189156199849951 -0.0406626289075004 -0.0886139753591568 -0.00810138073362987 0.0690398842559345 -0.0947648717679179 -0.00766767811766575 0.0983967139864402 -0.0625603599991533 0.0041431568253981 0.0937998276366547 -0.0930432251076671 0.0208084480400775 0.0658935239322184 -0.0591237179648413 -0.00746226533422356 -0.069039884255961 -0.0947648717678987 -0.00766767811766571 -0.0983967139864576 -0.0625603599991259 0.0041431568253981 -0.0937998276366807 -0.0930432251076411 0.0208084480400775 -0.0658935239322349 -0.059123717964823 -0.00746226533422362 0.0872679162719861 -0.047897828263755 -0.00538359427075813 0.0991039461539275 0.00299126069155987 0.00317068832078936 0.108901939279101 -0.0327123301901185 0.00293217775941393 0.0673944398354608 0.00326095548755422 -0.00332330669567777 -0.0872679162719995 -0.0478978282637307 -0.00538359427075815 -0.0991039461539266 0.00299126069158747 0.00317068832078938 -0.10890193927911 -0.0327123301900882 0.00293217775941387 -0.0673944398354599 0.00326095548757295 -0.00332330669567785 0.0880506745515658 0.0168645112013162 0.00373177663172049 0.101952967468527 0.0571969219572608 0.00890269517379616 0.115066270911693 0.026960794229069 0.0108510219917417 0.0725712167819936 0.0479518285617213 -0.000533366139716799 -0.088050674551561 0.0168645112013407 0.00373177663172045 -0.101952967468511 0.0571969219572892 0.00890269517379609 -0.115066270911686 0.0269607942291011 0.0108510219917417 -0.0725712167819802 0.0479518285617416 -0.000533366139716856 0.085174344865539 0.0716965984041346 0.00600908686392516 0.104222477597528 0.138653241662063 -0.00095338265520399 0.121396625878236 0.094120675594556 0.00944673154130314 0.0668466245261301 0.109905799888528 -0.00433360905690293 -0.085174344865519 0.0716965984041582 0.0060090868639251 -0.104222477597489 0.138653241662092 -0.00095338265520397 -0.121396625878209 0.0941206755945897 0.00944673154130312 -0.0668466245260995 0.109905799888547 -0.00433360905690297 0.0980655301367608 0.141975492806158 -0.00214868452504071 0.113432172222166 0.220895626809887 -0.0100507862925909 0.134773389470511 0.171864373229361 0.00759950085514423 0.0743166614173561 0.185615866753215 -0.00856397157178644 -0.0980655301367211 0.141975492806185 -0.0021486845250407 -0.113432172222104 0.220895626809919 -0.010050786292591 -0.134773389470463 0.171864373229398 0.00759950085514422 -0.0743166614173043 0.185615866753236 -0.00856397157178648 219.959614591326
"RMCA 86.044-M-009" 0.000982054267227721 -0.120464275265632 -0.017309426710005 0.0298683584015214 -0.117936681744535 -0.0149154873713904 0.016485943844133 -0.129928857786776 0.00965354244684156 0.0146239389438156 -0.0952677173027418 -0.0097695540424376 -0.000982054267261307 -0.120464275265632 -0.0173094267100051 -0.0298683584015543 -0.117936681744527 -0.0149154873713904 -0.0164859438441693 -0.129928857786772 0.00965354244684157 -0.0146239389438422 -0.0952677173027378 -0.00976955404243765 0.0325514285596048 -0.117341791916751 -0.0152372245471665 0.0615806851053932 -0.104533271781536 -0.00544426195732775 0.050500184572202 -0.125902125099109 0.0145672653210151 0.0403129037010617 -0.0856665629165718 -0.00818756498898593 -0.0325514285596375 -0.117341791916742 -0.0152372245471665 -0.0615806851054224 -0.104533271781519 -0.00544426195732783 -0.0505001845722372 -0.125902125099095 0.0145672653210151 -0.0403129037010856 -0.0856665629165606 -0.0081875649889859 0.0650340011020608 -0.0966987351004612 -0.00754786244101856 0.0966461185872929 -0.0638315850809649 0.0121630882820442 0.0885155399997653 -0.0965631563238019 0.0307324790798428 0.0626980177820964 -0.0547574283392593 -0.00223148545134739 -0.0650340011020878 -0.0966987351004431 -0.00754786244101859 -0.0966461185873107 -0.063831585080938 0.0121630882820442 -0.0885155399997923 -0.0965631563237772 0.0307324790798428 -0.0626980177821117 -0.0547574283392418 -0.00223148545134741 0.0892111318670731 -0.051422071308687 0.00116653254294119 0.098412601212629 0.00414593556662365 0.00301150528356929 0.107940926854181 -0.0349527383314423 0.00775103655543789 0.067130367346097 0.00346882726351559 -0.00238311230799635 -0.0892111318670876 -0.0514220713086622 0.0011665325429412 -0.0984126012126278 0.00414593556665103 0.00301150528356919 -0.107940926854191 -0.0349527383314123 0.00775103655543782 -0.067130367346096 0.00346882726353428 -0.00238311230799633 0.087159347841117 0.0180008228067367 -3.92041722702915e-05 0.100633560587036 0.058560755524552 0.00273950241578939 0.118005555133726 0.030380528847882 0.00994601998047264 0.0678194698030578 0.0522380413561163 -0.0029233725790649 -0.087159347841112 0.018000822806761 -3.92041722703698e-05 -0.100633560587019 0.0585607555245801 0.00273950241578932 -0.118005555133717 0.0303805288479149 0.00994601998047258 -0.0678194698030433 0.0522380413561352 -0.00292337257906491 0.0925323074874982 0.0687142705605012 0.00441651487840397 0.102360154937585 0.138344615512005 0.000345920512720736 0.126113460439167 0.0975489290021015 0.00840213022981517 0.0669032433105052 0.107401108985018 -0.00894153968065767 -0.092532307487479 0.068714270560527 0.00441651487840393 -0.102360154937546 0.138344615512034 0.000345920512720719 -0.12611346043914 0.0975489290021367 0.00840213022981509 -0.0669032433104752 0.107401108985036 -0.0089415396806577 0.0997329878641904 0.146435509550324 -0.000263680535329428 0.112151917469832 0.217811483644675 -0.00400520461807621 0.13542173295892 0.17215136718352 0.00698571646123158 0.0727291806666088 0.180064802494406 -0.0126822725870519 -0.0997329878641496 0.146435509550351 -0.000263680535329459 -0.112151917469771 0.217811483644706 -0.00400520461807631 -0.135421732958872 0.172151367183558 0.00698571646123149 -0.0727291806665586 0.180064802494427 -0.012682272587052 201.914312466372
"RMCA 86.044-M-019" 0.00182771951682425 -0.11968919147474 -0.0182550654589347 0.0309364034766847 -0.112840121768136 -0.0112103631078593 0.0184652799154866 -0.127081097881051 0.0140468008950695 0.0135159003908438 -0.0871210276964298 -0.00922858663640365 -0.00182771951685763 -0.11968919147474 -0.0182550654589347 -0.0309364034767161 -0.112840121768127 -0.0112103631078593 -0.018465279915522 -0.127081097881046 0.0140468008950696 -0.0135159003908681 -0.087121027696426 -0.00922858663640361 0.0321719629969991 -0.108620783245449 -0.0138200029374107 0.0618938438114062 -0.10182564359071 -0.00848650818880041 0.0475142250140635 -0.119183109115059 0.0144131867696241 0.0415921347002687 -0.0754553482102538 -0.0095090834881188 -0.0321719629970294 -0.10862078324544 -0.0138200029374107 -0.0618938438114346 -0.101825643590693 -0.00848650818880038 -0.0475142250140967 -0.119183109115046 0.0144131867696241 -0.0415921347002898 -0.0754553482102422 -0.00950908348811875 0.0591874111881336 -0.091666816604905 -0.00708970226391692 0.0969698705875517 -0.0703125943460574 0.012848715325556 0.0824737714039392 -0.101775779145193 0.0300144932942572 0.0664352017931139 -0.0534102439703312 -0.00606373179249051 -0.0591874111881591 -0.0916668166048885 -0.00708970226391692 -0.0969698705875713 -0.0703125943460304 0.0128487153255559 -0.0824737714039676 -0.10177577914517 0.0300144932942573 -0.0664352017931288 -0.0534102439703127 -0.00606373179249042 0.0914629823425886 -0.0555722777863434 0.0039094439139452 0.089245164260808 0.00644562341046965 0.00195040940340009 0.109281294373903 -0.0296592691856266 0.00938824487520551 0.0580472484374221 -0.00220686334929416 -0.00657053256732668 -0.0914629823426041 -0.0555722777863179 0.00390944391394524 -0.0892451642608061 0.00644562341049455 0.00195040940340013 -0.109281294373912 -0.0296592691855961 0.00938824487520555 -0.0580472484374227 -0.00220686334927797 -0.00657053256732669 0.0913219458751201 0.0111541388622375 -0.000632702920623382 0.0977592790238462 0.0591280906083675 0.00140430055616777 0.119397415319277 0.0293644754804961 0.00963257712338444 0.0664049701273979 0.0398865128831076 -0.00378462171198382 -0.0913219458751171 0.011154138862263 -0.000632702920623376 -0.0977592790238297 0.0591280906083947 0.00140430055616781 -0.119397415319269 0.0293644754805294 0.00963257712338445 -0.0664049701273868 0.0398865128831261 -0.00378462171198382 0.0949840545659162 0.0633684545593715 -0.000330000733127643 0.113131737335462 0.135305284543636 0.00120612050958283 0.132074340341522 0.0879616882255435 0.0128188348480128 0.0734095046363568 0.107375373109756 -0.00685667473664024 -0.0949840545658986 0.063368454559398 -0.000330000733127623 -0.113131737335425 0.135305284543667 0.00120612050958286 -0.132074340341498 0.0879616882255803 0.0128188348480128 -0.0734095046363269 0.107375373109776 -0.00685667473664019 0.10698917108681 0.140175057923247 -7.34731624472923e-05 0.120759017144664 0.219385798341883 -0.00714185191596024 0.146559715125977 0.173852189735383 0.00584806541817151 0.0806380764279654 0.183017479685783 -0.00842829131033365 -0.106989171086771 0.140175057923276 -7.347316244723e-05 -0.120759017144603 0.219385798341916 -0.00714185191596019 -0.146559715125929 0.173852189735424 0.00584806541817156 -0.0806380764279143 0.183017479685806 -0.00842829131033364 216.207833388086
"RMCA 86.044-M-020" 0.00275100349699124 -0.121579559648854 -0.0142113392664659 0.0313680415513139 -0.115249354425121 -0.0128903455802848 0.0191094465471088 -0.128163001518538 0.0133769788809841 0.0118637868452574 -0.0913410868571164 -0.00608295804185221 -0.0027510034970251 -0.121579559648854 -0.0142113392664658 -0.0313680415513461 -0.115249354425112 -0.0128903455802848 -0.0191094465471446 -0.128163001518532 0.0133769788809841 -0.0118637868452829 -0.0913410868571131 -0.00608295804185228 0.0341052192511016 -0.113145441293177 -0.0125249871266188 0.0635670506884374 -0.101670011508755 -0.00419535117414306 0.0509537826650236 -0.120968049688494 0.0175264581167212 0.0413880113879876 -0.0799312060134203 -0.00518367477225393 -0.0341052192511332 -0.113145441293168 -0.0125249871266189 -0.0635670506884657 -0.101670011508738 -0.00419535117414309 -0.0509537826650573 -0.120968049688479 0.0175264581167211 -0.0413880113880098 -0.0799312060134088 -0.00518367477225397 0.0675050691555789 -0.0932468951673681 -0.00683666206378792 0.0977213779530667 -0.0626918907887066 0.0101346800805012 0.0905068681105911 -0.0949751192145441 0.0248093909425055 0.0641452035701075 -0.0531311022265595 -0.00394351254895038 -0.0675050691556048 -0.0932468951673493 -0.00683666206378804 -0.0977213779530842 -0.0626918907886794 0.0101346800805011 -0.0905068681106176 -0.094975119214519 0.0248093909425054 -0.0641452035701223 -0.0531311022265417 -0.00394351254895038 0.0827267485104696 -0.0482440138261696 -0.00254107990234943 0.0984780493075565 0.0042220412135133 -0.00121064233922481 0.104135375801583 -0.0329739625246364 0.00129051422067527 0.0680391154719898 0.00490851191950947 -0.00990901221079722 -0.082726748510483 -0.0482440138261466 -0.00254107990234947 -0.0984780493075553 0.0042220412135407 -0.00121064233922485 -0.104135375801592 -0.0329739625246074 0.00129051422067525 -0.0680391154719884 0.0049085119195284 -0.00990901221079732 0.0946209806003648 0.0146266052142871 -0.00270538148260305 0.102215606863809 0.0570604446017977 0.00153802258716928 0.117948748107552 0.0293044631083603 0.00978805859559006 0.073782770866902 0.0426074943033829 -0.00459427292128788 -0.0946209806003608 0.0146266052143135 -0.00270538148260311 -0.102215606863793 0.0570604446018261 0.00153802258716915 -0.117948748107544 0.0293044631083931 0.00978805859558997 -0.0737827708668901 0.0426074943034034 -0.00459427292128797 0.0974459132710441 0.0635013361273666 0.00274512097029089 0.110102852789299 0.132707691252539 0.00384686064596594 0.130987997394349 0.0922181675839173 0.00991590885235823 0.0768516083690542 0.103723679315689 -0.00197082928178339 -0.0974459132710263 0.0635013361273937 0.00274512097029083 -0.110102852789262 0.132707691252569 0.00384686064596588 -0.130987997394324 0.0922181675839537 0.00991590885235814 -0.0768516083690252 0.10372367931571 -0.00197082928178342 0.104125456720945 0.139906594425272 0.00394560909663058 0.113953290931645 0.217819665834751 -0.00786128383749841 0.138125463378844 0.174536202377696 0.00210198062445328 0.0784559175419659 0.180167797423076 -0.00435825106394314 -0.104125456720906 0.139906594425301 0.00394560909663054 -0.113953290931585 0.217819665834783 -0.00786128383749849 -0.138125463378795 0.174536202377735 0.00210198062445313 -0.0784559175419157 0.180167797423098 -0.00435825106394321 233.626935761435
"RMCA 86.044-M-021" 0.00140604689273772 -0.115712284470153 -0.0124481615927796 0.0309550966854593 -0.110478849993839 -0.013188608757875 0.0184090778717004 -0.12799137784739 0.00316766172249824 0.0109593179469676 -0.0894917210006946 -0.00221671245831587 -0.00140604689277001 -0.115712284470153 -0.0124481615927796 -0.0309550966854901 -0.110478849993831 -0.013188608757875 -0.0184090778717361 -0.127991377847385 0.00316766172249829 -0.0109593179469926 -0.0894917210006916 -0.00221671245831585 0.0341316724869837 -0.111358285536465 -0.0129190672583556 0.0627357554527465 -0.098833007391468 -0.00466315276687738 0.0545884548234336 -0.11739819084631 0.00563722102534397 0.04093563835795 -0.077374643054505 0.000326834602517385 -0.0341316724870148 -0.111358285536456 -0.0129190672583555 -0.062735755452774 -0.0988330073914505 -0.00466315276687736 -0.0545884548234664 -0.117398190846295 0.00563722102534405 -0.0409356383579715 -0.0773746430544936 0.000326834602517411 0.0656735471218619 -0.090200017594679 -0.00669238685317722 0.0971310307724876 -0.0609258586834488 0.0030618750802508 0.0938448844938523 -0.0936032471983112 0.0184567340534982 0.0631007065022157 -0.0534724799423907 -0.00568953689662725 -0.065673547121887 -0.0902000175946607 -0.0066923868531772 -0.0971310307725045 -0.0609258586834218 0.00306187508025086 -0.0938448844938784 -0.093603247198285 0.0184567340534982 -0.0631007065022307 -0.0534724799423731 -0.00568953689662719 0.0906169834794178 -0.0539463061797526 -0.00193737621627449 0.101827284992446 0.00403509807245541 0.00389126033889156 0.112793023194841 -0.036884185469023 0.00788123270806553 0.0673724459599412 -0.000180549872701497 0.00559571892900143 -0.0906169834794328 -0.0539463061797273 -0.00193737621627438 -0.101827284992445 0.00403509807248378 0.00389126033889158 -0.112793023194852 -0.0368841854689916 0.00788123270806557 -0.0673724459599413 -0.000180549872682707 0.0055957189290015 0.104074673516738 0.0108670198546052 0.000484588406645682 0.105625863965861 0.0566705933217412 0.00844156391110467 0.125832525674984 0.0274032469165805 0.013806966845335 0.0787407186774807 0.0365051488233493 0.00216366566317377 -0.104074673516735 0.0108670198546342 0.000484588406645759 -0.105625863965845 0.0566705933217706 0.00844156391110474 -0.125832525674976 0.0274032469166156 0.013806966845335 -0.0787407186774705 0.0365051488233713 0.00216366566317384 0.0990327858940502 0.0652730583096843 0.00645094568135148 0.106548523313909 0.133637112960911 -0.00708688770942868 0.130838163768568 0.0968185020393705 0.0146014408572671 0.0742203911616036 0.101694349022111 -0.00180965138162051 -0.0990327858940319 0.0652730583097119 0.00645094568135157 -0.106548523313872 0.133637112960941 -0.0070868877094286 -0.130838163768541 0.096818502039407 0.0146014408572673 -0.0742203911615753 0.101694349022132 -0.00180965138162049 0.103861328719756 0.13703068218589 -0.00774769564516144 0.111136959565656 0.217531892565211 -0.0136170147889446 0.140124693658184 0.172771102492297 0.00270932686650682 0.0750362909948114 0.17761319851662 -0.00666078436601476 -0.103861328719718 0.137030682185919 -0.00774769564516138 -0.111136959565595 0.217531892565241 -0.0136170147889445 -0.140124693658135 0.172771102492336 0.00270932686650693 -0.0750362909947619 0.177613198516641 -0.00666078436601466 213.93855171147
"RMCA 86.044-M-022" 0.000874831463931875 -0.119806164946197 -0.0177215692480393 0.0304856964744139 -0.114936545599945 -0.00975567788499277 0.014705902817695 -0.128272595160294 0.0102267535360723 0.0150404002628061 -0.0913341998591995 -0.0142130821919834 -0.000874831463965385 -0.119806164946197 -0.0177215692480394 -0.030485696474446 -0.114936545599937 -0.00975567788499281 -0.0147059028177309 -0.12827259516029 0.0102267535360723 -0.0150404002628316 -0.0913341998591954 -0.0142130821919834 0.0309585262032226 -0.109993958936675 -0.0121805774715253 0.0615864379461227 -0.101141943265544 -0.00538694963831909 0.0462256502394263 -0.120322955020833 0.0135271119990098 0.0397263685587704 -0.0781807179146446 -0.0109001201850221 -0.0309585262032533 -0.109993958936666 -0.0121805774715254 -0.061586437946151 -0.101141943265527 -0.00538694963831912 -0.0462256502394599 -0.12032295502082 0.0135271119990099 -0.0397263685587923 -0.0781807179146335 -0.0109001201850221 0.063927828074305 -0.100582710509972 -0.000769003024545275 0.0974600106413772 -0.065164805648734 0.00796209373229852 0.0942936158945159 -0.0984854430022166 0.0271443841797452 0.0607604605994753 -0.058639377757877 -0.00430743734148278 -0.0639278280743331 -0.100582710509955 -0.000769003024545363 -0.0974600106413954 -0.0651648056487069 0.00796209373229858 -0.0942936158945435 -0.0984854430021903 0.0271443841797452 -0.0607604605994917 -0.0586393777578601 -0.00430743734148279 0.0911006396367042 -0.055208229769686 0.000738094138561666 0.0916295435991387 -1.87354816333961e-05 -0.00089964893024186 0.112351824212353 -0.0332644348584718 0.00691347515685905 0.0581449374795596 -0.00854156786562706 -0.00360050808641533 -0.0911006396367196 -0.0552082297696607 0.000738094138561627 -0.0916295435991388 -1.87354816078705e-05 -0.000899648930241903 -0.112351824212362 -0.0332644348584404 0.00691347515685901 -0.058144937479562 -0.00854156786561085 -0.00360050808641535 0.0910902759520365 0.00624688340339676 -0.00306279299105731 0.0951451601569681 0.055784278327519 0.00565225975284485 0.117078498917805 0.0254615035999369 0.0122308980599108 0.0641910183446725 0.036264717412361 -0.00230147670257956 -0.0910902759520348 0.00624688340342211 -0.0030627929910573 -0.0951451601569525 0.0557842783275456 0.00565225975284483 -0.117078498917798 0.0254615035999695 0.0122308980599108 -0.0641910183446624 0.0362647174123789 -0.00230147670257956 0.0891219518860985 0.0661627674163185 0.0112122398966791 0.103045914887095 0.138934704108309 -0.0016196452815975 0.126143973351501 0.0966321050567493 0.010108715887309 0.0663105126291052 0.1073150832514 -0.00223006038783697 -0.08912195188608 0.0661627674163433 0.0112122398966791 -0.103045914887057 0.138934704108338 -0.00161964528159754 -0.126143973351474 0.0966321050567844 0.010108715887309 -0.0663105126290752 0.107315083251418 -0.00223006038783702 0.0981209770517777 0.14408646327489 -0.00191198548939067 0.108686389819405 0.232648529685703 -0.0105187528138265 0.136886536626323 0.18322666489171 0.00122272736446207 0.0697210793437761 0.191130685168969 -0.00555946603489723 -0.0981209770517374 0.144086463274918 -0.00191198548939069 -0.108686389819339 0.232648529685733 -0.0105187528138266 -0.136886536626272 0.183226664891748 0.00122272736446204 -0.0697210793437226 0.191130685168988 -0.00555946603489728 214.631920778984
"RMCA 86.044-M-023" 0.00136299329702906 -0.125296842634382 -0.0129380337470316 0.0315395147632464 -0.120385186469919 -0.0113640533344586 0.0186071279028291 -0.132588159243821 0.00920175515721998 0.0141894086421893 -0.0980669767189318 -0.0139694993618448 -0.00136299329706396 -0.125296842634381 -0.0129380337470317 -0.03153951476328 -0.120385186469911 -0.0113640533344587 -0.018607127902866 -0.132588159243816 0.00920175515721999 -0.0141894086422167 -0.0980669767189278 -0.0139694993618448 0.032614683550991 -0.117779763237226 -0.0115688486885675 0.0629009885773994 -0.107668517781116 -0.00806402287312654 0.0505435073744084 -0.124249989843941 0.0119766075815573 0.0399927057796663 -0.0828450020030502 -0.00828467079370258 -0.0326146835510238 -0.117779763237217 -0.0115688486885675 -0.0629009885774294 -0.107668517781098 -0.00806402287312655 -0.050543507374443 -0.124249989843927 0.0119766075815573 -0.0399927057796894 -0.0828450020030391 -0.00828467079370258 0.0644003871429538 -0.0997878856615394 -0.00815594395729965 0.0923646217302343 -0.0620408417004278 0.00882455854830145 0.0902743794298502 -0.0919695644276058 0.0223575857739938 0.058129130226127 -0.0571210815290537 -0.00174731132025155 -0.0644003871429816 -0.0997878856615215 -0.0081559439572997 -0.0923646217302516 -0.0620408417004021 0.00882455854830141 -0.0902743794298758 -0.0919695644275807 0.0223575857739938 -0.058129130226143 -0.0571210815290376 -0.00174731132025157 0.0827008566044699 -0.0495043729106282 -0.000858327601582827 0.0925878703978719 0.00573871954481797 0.00515457759611167 0.102741506480632 -0.0311586984857897 0.00805688106314 0.0638683582054949 0.00233663499792898 -0.002484164148565 -0.0827008566044837 -0.0495043729106052 -0.000858327601582798 -0.0925878703978703 0.00573871954484373 0.0051545775961117 -0.102741506480641 -0.0311586984857611 0.00805688106313994 -0.0638683582054942 0.00233663499794673 -0.00248416414856504 0.0866063078573092 0.0175460172317025 0.000300401476450143 0.102710335369277 0.0564904321647531 0.00692695696582054 0.113604786948055 0.0247207374429582 0.015011579077008 0.0719752343439843 0.0500446151224819 -0.000308921781112745 -0.0866063078573043 0.0175460172317266 0.000300401476450124 -0.102710335369262 0.0564904321647816 0.00692695696582051 -0.113604786948048 0.0247207374429898 0.0150115790770079 -0.0719752343439704 0.050044615122502 -0.000308921781112833 0.0951563743396419 0.0676754740963561 0.0023395853915583 0.103291094832431 0.139122864356603 0.00123433958450826 0.126860200436762 0.0980166011636133 0.0104916141542176 0.0718763708253286 0.106205931643483 -0.0026981398864578 -0.095156374339623 0.0676754740963826 0.00233958539155826 -0.103291094832392 0.139122864356632 0.0012343395845082 -0.126860200436735 0.0980166011636486 0.0104916141542175 -0.0718763708252991 0.106205931643503 -0.00269813988645783 0.0982993449547453 0.145836704236081 0.00011230018262219 0.10572635628775 0.222429460133733 -0.0112197413644487 0.135252305889859 0.179333992839113 -0.00183102231403109 0.069939783854863 0.184964697673516 -0.00649604138002747 -0.0982993449547047 0.145836704236109 0.000112300182622186 -0.105726356287688 0.222429460133763 -0.0112197413644487 -0.135252305889809 0.179333992839151 -0.00183102231403114 -0.0699397838548115 0.184964697673535 -0.0064960413800275 224.350754517377
"RMCA 86.044-M-024" 0.00161134907413598 -0.12025745482742 -0.0165097539591911 0.0303462061923763 -0.115800055549831 -0.0109849690776015 0.0165391053191571 -0.12311841303965 0.013793470771629 0.015478186223532 -0.0924619564222235 -0.00894923064704572 -0.00161134907416942 -0.12025745482742 -0.0165097539591911 -0.0303462061924086 -0.115800055549822 -0.0109849690776015 -0.0165391053191914 -0.123118413039646 0.013793470771629 -0.0154781862235577 -0.0924619564222193 -0.00894923064704574 0.0317285505022173 -0.114147662276327 -0.0123897434229896 0.0614895378169926 -0.104581939322611 -0.00612281321721406 0.049032235018797 -0.120480843458213 0.0108071041118081 0.0411399997457781 -0.0816033105680096 -0.00736406857655983 -0.031728550502249 -0.114147662276318 -0.0123897434229896 -0.0614895378170217 -0.104581939322594 -0.00612281321721405 -0.0490322350188305 -0.120480843458199 0.0108071041118081 -0.0411399997458008 -0.0816033105679981 -0.00736406857655983 0.0663119505642478 -0.0966891060187481 -0.00734492423073073 0.0955572273234114 -0.0655783594779806 0.00942324966722475 0.0886194708796946 -0.0941757508016156 0.0231485041775014 0.0645800655609804 -0.0575462254677536 -0.00435075198004412 -0.0663119505642747 -0.0966891060187296 -0.00734492423073073 -0.0955572273234297 -0.0655783594779539 0.00942324966722472 -0.0886194708797208 -0.0941757508015908 0.0231485041775014 -0.0645800655609964 -0.0575462254677356 -0.00435075198004414 0.0917438048841751 -0.0483085787050956 0.00218612044591838 0.0972598579779551 0.0052845777199448 0.00241728985189753 0.110774715630035 -0.0303321264770028 0.0121232223193716 0.0689315577805634 0.00277329343052367 -0.00573463707132345 -0.0917438048841884 -0.04830857870507 0.00218612044591832 -0.0972598579779536 0.00528457771997199 0.00241728985189751 -0.110774715630043 -0.0303321264769719 0.0121232223193716 -0.0689315577805626 0.0027732934305429 -0.00573463707132347 0.0932945042043042 0.0134750041458261 -0.00137664285670488 0.0996672147918397 0.0597387452347217 0.002470649881257 0.117064688927197 0.0326355439507946 0.0114490839139323 0.0708605777348097 0.0453390202802914 -0.00364678136295811 -0.0932945042043005 0.0134750041458522 -0.00137664285670492 -0.099667214791823 0.0597387452347495 0.00247064988125699 -0.117064688927188 0.0326355439508273 0.0114490839139322 -0.0708605777347971 0.0453390202803112 -0.00364678136295814 0.0984599089409589 0.0651482965550575 0.000355824765056969 0.107712928202741 0.132988753192772 0.00176117462231052 0.128656904462882 0.0913008736361276 0.00842466805293125 0.0748661143793184 0.104677800333111 -0.00408176451569978 -0.0984599089409408 0.0651482965550849 0.000355824765056916 -0.107712928202704 0.132988753192802 0.00176117462231048 -0.128656904462856 0.0913008736361635 0.00842466805293123 -0.0748661143792892 0.104677800333132 -0.00408176451569981 0.104951251916584 0.140366170613276 0.000761627957042222 0.113307606124847 0.216698274028003 -0.00725179007193438 0.13830824116631 0.173815127161814 0.00320348643075273 0.0780266097086932 0.180840302129917 -0.00621760597863615 -0.104951251916545 0.140366170613305 0.000761627957042197 -0.113307606124787 0.216698274028035 -0.00725179007193439 -0.138308241166262 0.173815127161853 0.00320348643075264 -0.0780266097086429 0.180840302129939 -0.00621760597863619 223.400865849158
"RMCA 86.044-M-025" 0.00110237798734756 -0.112771119988125 -0.00765384899943367 0.0297334448897852 -0.110556049401323 -0.0118072287981201 0.0156396851047322 -0.127834615806681 0.00766501007051038 0.0116929077487546 -0.0882635413022077 -0.0134421746317199 -0.00110237798737901 -0.112771119988124 -0.00765384899943368 -0.029733444889816 -0.110556049401314 -0.01180722879812 -0.0156396851047679 -0.127834615806677 0.00766501007051036 -0.0116929077487792 -0.0882635413022043 -0.01344217463172 0.0294269516285043 -0.106566417587033 -0.0104560017353664 0.0544422554403431 -0.0923439527845388 -0.00140681113702985 0.0478032006324692 -0.119146146138802 0.0109059370649964 0.0357495424024106 -0.0750409534748346 -0.0122424309281596 -0.029426951628534 -0.106566417587025 -0.0104560017353664 -0.0544422554403688 -0.0923439527845237 -0.00140681113702983 -0.0478032006325024 -0.119146146138789 0.0109059370649963 -0.0357495424024315 -0.0750409534748247 -0.0122424309281596 0.0571981472863707 -0.0951429634558342 0.000440512084978397 0.0946603184990457 -0.0713623516690997 0.0135426508757196 0.0831947061538125 -0.104026765079817 0.0281002870910054 0.0624851163247677 -0.0577255818991328 -0.00687764220858485 -0.0571981472863973 -0.0951429634558182 0.000440512084978395 -0.0946603184990657 -0.0713623516690733 0.0135426508757195 -0.0831947061538415 -0.104026765079794 0.0281002870910053 -0.0624851163247838 -0.0577255818991154 -0.00687764220858495 0.0864652989295107 -0.0596575151161891 0.00509771480921323 0.089875334074627 0.00155246941936719 -0.00438661205007834 0.109786570969534 -0.0358692771362378 0.00506710366472155 0.0555305719252966 -0.00944320442515784 -0.00430830036101763 -0.0864652989295274 -0.059657515116165 0.00509771480921321 -0.0898753340746266 0.00155246941939229 -0.0043866120500784 -0.109786570969544 -0.0358692771362071 0.0050671036647215 -0.0555305719252992 -0.00944320442514236 -0.00430830036101763 0.0882705719924596 0.00650236491503104 -0.00582419613964775 0.102055793267082 0.0530926562547703 -0.000622017613525142 0.119946482038102 0.0198430241777944 0.00823297443868073 0.0661671111138671 0.0383447277057424 -0.00417128553026764 -0.0882705719924578 0.00650236491505564 -0.0058241961396478 -0.102055793267067 0.0530926562547987 -0.000622017613525131 -0.119946482038097 0.0198430241778279 0.00823297443868067 -0.0661671111138565 0.0383447277057608 -0.00417128553026768 0.093732686214124 0.0632877390636824 0.00354533583754686 0.110432330134774 0.138062749009439 0.00185786566420722 0.132328446214337 0.0924418443779149 0.0099877082749537 0.0726160307214977 0.105680365775597 -0.00315595860431074 -0.0937326862141064 0.0632877390637086 0.00354533583754684 -0.110432330134735 0.13806274900947 0.00185786566420719 -0.132328446214312 0.0924418443779518 0.00998770827495365 -0.0726160307214683 0.105680365775618 -0.00315595860431076 0.106123299706894 0.142091324994261 -0.000141323502631605 0.11718445733911 0.232966858153851 -0.00682428700092311 0.143957521499873 0.183102349866419 0.00202086913854522 0.0775773087921334 0.188781981550851 -0.0031438497742625 -0.106123299706855 0.142091324994291 -0.000141323502631643 -0.117184457339045 0.232966858153883 -0.00682428700092311 -0.143957521499822 0.183102349866459 0.0020208691385451 -0.0775773087920808 0.188781981550873 -0.00314384977426252 212.67206120799
"RMCA RG 11725" 0.00319635285003066 -0.120965953189115 -0.00750071036720883 0.0313299585008441 -0.11402534135154 -0.0106347520165117 0.0232398864155103 -0.130238404084966 0.00849234159296528 0.0112587689193883 -0.0937570677383444 -0.0113042812291664 -0.00319635285006444 -0.120965953189115 -0.00750071036720881 -0.0313299585008759 -0.114025341351531 -0.0106347520165117 -0.0232398864155467 -0.130238404084959 0.00849234159296533 -0.0112587689194145 -0.0937570677383413 -0.0113042812291664 0.0330846329303 -0.112847129425893 -0.0104407100740735 0.0613166601570163 -0.0959729947795738 -0.00809917287269288 0.0551916396499253 -0.119428502304325 0.00989548188489996 0.0332122518917642 -0.075933703033343 -0.00625526978541209 -0.0330846329303315 -0.112847129425884 -0.0104407100740736 -0.0613166601570431 -0.0959729947795568 -0.00809917287269285 -0.0551916396499586 -0.119428502304309 0.00989548188489995 -0.0332122518917854 -0.0759337030333336 -0.00625526978541204 0.0707477538100354 -0.096239207084551 -0.00640624576878491 0.0981550725377956 -0.0628189917456332 0.00648633245948037 0.0984841572825433 -0.0948096490001434 0.0225429468115545 0.0640272798382332 -0.0558680872373602 -0.00410090700976829 -0.0707477538100623 -0.0962392070845312 -0.00640624576878486 -0.098155072537813 -0.0628189917456058 0.00648633245948037 -0.0984841572825698 -0.0948096490001159 0.0225429468115545 -0.0640272798382488 -0.0558680872373423 -0.00410090700976827 0.0915129480103167 -0.0509410330615601 0.00159035177503302 0.0895356622587074 0.00672548835639214 0.000773580772708361 0.110174444315488 -0.0215652279739171 0.00858948355586084 0.062199555968354 -0.000455427760650319 -0.00299672058762531 -0.0915129480103309 -0.0509410330615346 0.00159035177503303 -0.0895356622587056 0.00672548835641706 0.000773580772708385 -0.110174444315494 -0.0215652279738864 0.00858948355586088 -0.0621995559683541 -0.00045542776063291 -0.00299672058762526 0.0931762074798217 0.0126675106703811 0.000653177008276101 0.103285457100682 0.0563752721041561 0.00656047616355388 0.119112640957144 0.0239591433266536 0.00940785178548466 0.0738701053210953 0.0401680809592109 -0.00197177872949204 -0.0931762074798182 0.0126675106704071 0.000653177008276127 -0.103285457100667 0.056375272104185 0.00656047616355391 -0.119112640957137 0.0239591433266869 0.00940785178548465 -0.0738701053210841 0.0401680809592316 -0.00197177872949201 0.0960376039063313 0.0662121021981147 0.00494452474563201 0.107463444891335 0.131604786052674 -0.00148975181866404 0.130787673948372 0.0944750038053664 0.00791705412258897 0.0745282684298728 0.103304491045737 -0.00402700987309115 -0.0960376039063129 0.0662121021981414 0.00494452474563203 -0.107463444891299 0.131604786052704 -0.00148975181866399 -0.130787673948346 0.0944750038054029 0.00791705412258896 -0.0745282684298439 0.103304491045758 -0.00402700987309115 0.103452607177167 0.137733876919529 -0.00275465341517203 0.115520927967008 0.220273500571919 -0.00316364675116231 0.142648839152506 0.173045763487158 0.00239979694477555 0.0783871359728553 0.179321700273321 -0.00910778932398857 -0.103452607177128 0.137733876919558 -0.00275465341517204 -0.115520927966946 0.220273500571951 -0.00316364675116228 -0.142648839152458 0.173045763487198 0.0023997969447755 -0.0783871359728052 0.179321700273343 -0.00910778932398861 228.069779889808
"RMCA RG 14615" 0.000927451727483764 -0.119300055065118 -0.0186067645262441 0.0301275566016125 -0.112869523121071 -0.0162049278640774 0.0165538131136588 -0.118027640881577 0.0210633396084832 0.0116844224671403 -0.0913809571763854 -0.0110577418410743 -0.00092745172751694 -0.119300055065118 -0.0186067645262441 -0.0301275566016439 -0.112869523121063 -0.0162049278640774 -0.0165538131136917 -0.118027640881572 0.0210633396084831 -0.0116844224671657 -0.0913809571763822 -0.0110577418410742 0.0334666545588279 -0.114718888850811 -0.0133815942987454 0.0627192075596395 -0.0994835384898924 -0.0107202698263058 0.0541038429285728 -0.116341115515664 0.0137196058302317 0.0368687198393866 -0.079486004324006 -0.00829041054833477 -0.0334666545588597 -0.114718888850802 -0.0133815942987455 -0.0627192075596671 -0.0994835384898749 -0.0107202698263059 -0.0541038429286052 -0.116341115515649 0.0137196058302316 -0.0368687198394088 -0.0794860043239957 -0.00829041054833486 0.065409686551865 -0.0968053795617155 -0.00989584471300447 0.0945092758643654 -0.0606621985284667 0.0104157677667731 0.0927437269981749 -0.0938074799561433 0.0258338125211393 0.061904732243841 -0.0528891192133776 -0.00548543388476598 -0.065409686551892 -0.0968053795616973 -0.00989584471300449 -0.0945092758643823 -0.0606621985284403 0.010415767766773 -0.092743726998201 -0.0938074799561174 0.0258338125211393 -0.0619047322438557 -0.0528891192133603 -0.005485433884766 0.0901870604364824 -0.0532898739143014 0.0039292795849675 0.0941670349855799 0.00355880847352428 0.000490721280479875 0.110362474441299 -0.0305263854162734 0.00720906307925559 0.0648097439149568 -0.00322469840849121 -0.0041278581981854 -0.0901870604364973 -0.0532898739142763 0.00392927958496752 -0.0941670349855789 0.00355880847355049 0.00049072128047979 -0.110362474441308 -0.0305263854162426 0.00720906307925555 -0.0648097439149577 -0.00322469840847314 -0.00412785819818542 0.0939101454274062 0.00881256179231918 -0.000230160387104833 0.110210151194482 0.0532374330719521 0.00622386253997481 0.11979590320303 0.016512181922791 0.0101220722704418 0.077303999697102 0.0400109039235627 3.04064542775147e-05 -0.0939101454274038 0.00881256179234533 -0.000230160387104896 -0.110210151194467 0.0532374330719829 0.00622386253997478 -0.119795903203025 0.0165121819228244 0.0101220722704417 -0.0773039996970908 0.0400109039235842 3.04064542774626e-05 0.0971369715154405 0.0686012565376272 0.0086058637031004 0.105368527574504 0.135999051685891 -0.000630479830867573 0.131911082108857 0.0953894580539278 0.0111694698836764 0.0713817691538002 0.103752147112161 -0.00269939904734129 -0.0971369715154215 0.0686012565376543 0.00860586370310037 -0.105368527574467 0.135999051685921 -0.000630479830867608 -0.131911082108831 0.0953894580539646 0.0111694698836763 -0.0713817691537714 0.103752147112181 -0.00269939904734132 0.105315682833544 0.141840920152248 -0.00166801841428252 0.112828891720923 0.219960106100114 -0.010140941491923 0.141405252654629 0.173503037010317 0.000385863001245946 0.0765408732001526 0.181634992586555 -0.00605928265179031 -0.105315682833505 0.141840920152278 -0.00166801841428258 -0.112828891720862 0.219960106100146 -0.010140941491923 -0.141405252654581 0.173503037010357 0.000385863001245925 -0.076540873200102 0.181634992586577 -0.00605928265179036 230.981456667367
"RMCA RG 14912" 0.00254550015188093 -0.120040483053861 -0.0188494342146871 0.0299465721097933 -0.115623573461292 -0.0134174363044244 0.0168121212753381 -0.125373062687472 0.0111754178070606 0.0149904054649788 -0.0922940491741142 -0.011603387512858 -0.00254550015191436 -0.12004048305386 -0.0188494342146871 -0.0299465721098255 -0.115623573461283 -0.0134174363044245 -0.016812121275373 -0.125373062687468 0.0111754178070607 -0.0149904054650045 -0.0922940491741099 -0.0116033875128581 0.0335905124673925 -0.110776353119985 -0.0121601193185051 0.061217488001389 -0.0998839127248709 -0.00451471933384442 0.0500482577363458 -0.116426508307223 0.0154221143474043 0.0423029494965086 -0.0812157059045693 -0.0122008843393622 -0.0335905124674233 -0.110776353119975 -0.012160119318505 -0.0612174880014168 -0.0998839127248541 -0.00451471933384442 -0.0500482577363782 -0.116426508307209 0.0154221143474042 -0.0423029494965311 -0.0812157059045576 -0.0122008843393622 0.0643147212326095 -0.0902471596095346 -0.00709445588033007 0.0984759122062373 -0.0635888372943921 0.00382340446819095 0.0908631418315891 -0.0943160335433404 0.0231488046653172 0.0665847929849802 -0.0527234113904344 -0.00764583004744411 -0.0643147212326346 -0.0902471596095164 -0.00709445588033013 -0.098475912206255 -0.0635888372943645 0.00382340446819101 -0.0908631418316154 -0.0943160335433149 0.0231488046653173 -0.0665847929849949 -0.0527234113904158 -0.00764583004744408 0.0907770952747776 -0.0425132351007678 1.93556778417395e-06 0.0936454144691733 0.0126706952975374 0.0121028409773064 0.109511817510998 -0.0169500651051923 0.00446488501790669 0.0761040574105061 0.00514522260503696 -0.00271031565473519 -0.0907770952747895 -0.0425132351007421 1.93556778424399e-06 -0.0936454144691698 0.0126706952975634 0.0121028409773065 -0.109511817511003 -0.0169500651051616 0.00446488501790669 -0.0761040574105047 0.00514522260505835 -0.00271031565473525 0.0986207208473329 0.0148353438277071 0.0114980479298941 0.112913879178928 0.0584891487051419 0.00848505505927597 0.12568610135337 0.0282357792624492 0.0160147857834348 0.0817889083989614 0.0434890092218763 -0.00118064554212731 -0.0986207208473288 0.0148353438277347 0.0114980479298941 -0.112913879178912 0.0584891487051736 0.00848505505927591 -0.125686101353363 0.028235779262484 0.0160147857834348 -0.0817889083989493 0.0434890092218993 -0.00118064554212731 0.103480069107945 0.0684369457153385 0.00852426654278719 0.110355822472774 0.126582476764156 -0.00527857524566053 0.134009579015008 0.0933825903625286 0.00634577437669434 0.0802705746331069 0.10105842430046 -0.00331582139117295 -0.103480069107926 0.0684369457153671 0.00852426654278727 -0.110355822472739 0.126582476764187 -0.00527857524566053 -0.134009579014982 0.0933825903625663 0.0063457743766943 -0.0802705746330787 0.101058424300483 -0.00331582139117287 0.108578305745991 0.130816097217326 -0.00431531631749182 0.121179222946979 0.206701401467843 -0.0078973138197445 0.1454814272602 0.161175831045587 -0.00105536835537266 0.0848228651591022 0.170953424683743 -0.00776770926529635 -0.108578305745954 0.130816097217357 -0.00431531631749189 -0.121179222946922 0.206701401467877 -0.00789731381974439 -0.145481427260155 0.161175831045628 -0.00105536835537259 -0.0848228651590546 0.170953424683767 -0.00776770926529632 234.191305869776
"RMCA RG 15290" 0.00180149707732873 -0.121625878948611 -0.0136966237118168 0.0295238070496863 -0.116714691953222 -0.0122004737085303 0.0190299396496425 -0.131510976174173 0.0084729402780859 0.0134163067938009 -0.0951037068520086 -0.00890167573368584 -0.00180149707736256 -0.121625878948611 -0.0136966237118167 -0.0295238070497188 -0.116714691953213 -0.0122004737085303 -0.0190299396496791 -0.131510976174167 0.00847294027808589 -0.0134163067938274 -0.0951037068520048 -0.00890167573368591 0.0331831006574535 -0.114719865289887 -0.0119076568534291 0.0600606074594611 -0.0996728253502806 -0.00424965996551648 0.051670352125207 -0.121359265161128 0.0143145738168378 0.0375719366389167 -0.0823720472398185 -0.00718235978711324 -0.0331831006574854 -0.114719865289878 -0.0119076568534291 -0.0600606074594888 -0.099672825350264 -0.00424965996551651 -0.0516703521252407 -0.121359265161114 0.0143145738168379 -0.0375719366389396 -0.082372047239808 -0.00718235978711331 0.0624838810654068 -0.0834253425320147 -0.00749852794164846 0.0953926651256778 -0.0624832946457989 0.00508551432866196 0.0878411791457963 -0.0938076731168916 0.0174178833987945 0.0660266819448035 -0.0478886960793906 -0.00468286554733078 -0.06248388106543 -0.0834253425319974 -0.00749852794164846 -0.0953926651256953 -0.0624832946457718 0.00508551432866191 -0.0878411791458223 -0.0938076731168672 0.0174178833987945 -0.0660266819448168 -0.0478886960793722 -0.0046828655473308 0.0874590892233048 -0.0516587943533506 0.00129208283023011 0.0933785325953851 0.00417568987444252 0.00510683193957852 0.10669951848979 -0.0327030791117927 0.00709122021888427 0.0642297821337518 0.00221135733010345 -0.00158992217218043 -0.0874590892233191 -0.0516587943533262 0.00129208283023013 -0.093378532595384 0.00417568987446847 0.00510683193957852 -0.106699518489799 -0.0327030791117632 0.0070912202188843 -0.0642297821337511 0.00221135733012133 -0.00158992217218038 0.0942243036077288 0.0118378530714267 0.00333462787744135 0.107251668885918 0.0566808086578071 0.00583943549831871 0.119365293339399 0.0220778239057592 0.0133216522621336 0.0760746722486972 0.0420418637796798 -0.00147039262350793 -0.0942243036077255 0.0118378530714533 0.00333462787744137 -0.107251668885902 0.0566808086578373 0.00583943549831865 -0.119365293339392 0.022077823905793 0.0133216522621336 -0.0760746722486856 0.0420418637797007 -0.00147039262350787 0.0977455764918025 0.0684758772893016 0.00256085164048679 0.112653339232531 0.129872942109589 0.00344952357399947 0.129200366657394 0.0924064747288257 0.0113840870746571 0.078652353098564 0.106312518747647 -0.00519246671632801 -0.0977455764917835 0.0684758772893288 0.0025608516404868 -0.112653339232495 0.12987294210962 0.00344952357399949 -0.129200366657368 0.0924064747288619 0.0113840870746571 -0.0786523530985343 0.106312518747669 -0.00519246671632808 0.103871295943102 0.14270222979096 0.00158854061379523 0.111721929156709 0.218954688360834 -0.0117002196292995 0.137796192796325 0.176768964711036 0.000250886502534254 0.0748401320867813 0.180527044450659 -0.0102378074640529 -0.103871295943062 0.142702229790989 0.00158854061379519 -0.111721929156648 0.218954688360865 -0.0117002196292995 -0.137796192796275 0.176768964711075 0.000250886502534223 -0.0748401320867311 0.18052704445068 -0.0102378074640529 241.279654200653
"RMCA RG 15352" 0.00333462693123662 -0.119947596385558 -0.00569150904178631 0.0305658904843254 -0.113406569938222 -0.00687676968642807 0.0235210151396356 -0.133540724077211 0.00565422439814421 0.0102213081147857 -0.0934563478745099 -0.0138000917882794 -0.00333462693127001 -0.119947596385557 -0.00569150904178627 -0.030565890484357 -0.113406569938213 -0.00687676968642814 -0.0235210151396729 -0.133540724077205 0.00565422439814423 -0.0102213081148117 -0.0934563478745071 -0.0138000917882794 0.0319992841668003 -0.112049674392691 -0.00736703726061803 0.0580108251930747 -0.0965864144488469 -0.00615582237221937 0.0551519245701293 -0.118666239123384 0.00922806190206284 0.0306959856575698 -0.0751398313551897 -0.0108750152591736 -0.0319992841668315 -0.112049674392682 -0.00736703726061803 -0.0580108251931016 -0.0965864144488307 -0.00615582237221938 -0.0551519245701624 -0.118666239123368 0.00922806190206289 -0.0306959856575908 -0.0751398313551812 -0.0108750152591737 0.0631160070307229 -0.0874738020733055 -0.00518082569237826 0.10433975657538 -0.0754540842258352 0.00948545172389691 0.085355711570685 -0.109446431395751 0.0187380935629373 0.0758317690294987 -0.0514629531547256 -0.00328352417400892 -0.0631160070307472 -0.0874738020732878 -0.00518082569237826 -0.104339756575401 -0.0754540842258061 0.0094854517238969 -0.0853557115707155 -0.109446431395727 0.0187380935629373 -0.0758317690295131 -0.0514629531547046 -0.00328352417400899 0.0916550042472351 -0.050270647444721 0.0017753048087473 0.0934087981199319 0.00359626994312098 0.00188921388781459 0.112385690833352 -0.0302855774701854 0.00867623032638088 0.06144244754542 0.00189254424545183 -0.00461719197852584 -0.0916550042472491 -0.0502706474446955 0.00177530480874727 -0.0934087981199309 0.00359626994314692 0.00188921388781452 -0.112385690833361 -0.0302855774701542 0.00867623032638087 -0.0614424475454195 0.00189254424546897 -0.0046171919785259 0.0907294122595868 0.0132347874034024 0.00236599972814575 0.0977098219886172 0.0554236090172441 0.00617871424953028 0.117663484780932 0.0278049316126663 0.0104886342070711 0.0671074099079167 0.0402092945520229 -0.00427829218691425 -0.0907294122595831 0.0132347874034276 0.00236599972814577 -0.0977098219886017 0.0554236090172713 0.0061787142495302 -0.117663484780925 0.0278049316126991 0.010488634207071 -0.0671074099079055 0.0402092945520416 -0.0042782921869143 0.0908313631009484 0.0687889093569752 0.00451183519024124 0.108174697137674 0.138584942486981 0.000909957848205535 0.128865425646574 0.0931922728710944 0.00918167176099187 0.0720073061029473 0.109809405957279 -0.00500677983396721 -0.0908313631009293 0.0687889093570006 0.00451183519024124 -0.108174697137636 0.138584942487011 0.000909957848205438 -0.128865425646548 0.0931922728711302 0.00918167176099188 -0.0720073061029167 0.109809405957299 -0.00500677983396724 0.104142562521855 0.141715034280178 0.00158825268023742 0.113684765559974 0.220146947690222 -0.00809821927716972 0.14227039789789 0.171655045979763 0.00146145477726 0.0749356713771932 0.181132897963439 -0.0109020225001979 -0.104142562521816 0.141715034280207 0.00158825268023731 -0.113684765559913 0.220146947690253 -0.00809821927716984 -0.142270397897842 0.171655045979802 0.00146145477725994 -0.0749356713771427 0.18113289796346 -0.010902022500198 224.07700522021
"RMCA RG 15353" 0.00242484553270362 -0.119306737295903 -0.0128770533624786 0.0317768141848756 -0.118908705031965 -0.0131300780055772 0.0169990075939159 -0.128892810582668 0.0085222307205766 0.0165321094469825 -0.0909013665413883 -0.0105228992492112 -0.00242484553273687 -0.119306737295902 -0.0128770533624786 -0.0317768141849087 -0.118908705031956 -0.0131300780055772 -0.0169990075939518 -0.128892810582664 0.00852223072057668 -0.0165321094470079 -0.0909013665413837 -0.0105228992492112 0.0338978748274016 -0.117012523873677 -0.0125252062397875 0.0622811703026522 -0.1013653153371 -0.00745475899718892 0.0545115586299438 -0.120767735100173 0.0152149134136029 0.0376659765956157 -0.0801020729853017 -0.00924515603162368 -0.0338978748274342 -0.117012523873667 -0.0125252062397874 -0.0622811703026805 -0.101365315337083 -0.00745475899718884 -0.0545115586299774 -0.120767735100157 0.0152149134136029 -0.037665976595638 -0.0801020729852912 -0.00924515603162363 0.0640316469236388 -0.0928168935744914 -0.00860934196911778 0.0969008745608469 -0.0616345644797525 0.00579225926225871 0.0920366189253777 -0.0949254139771752 0.0220467459298239 0.0614369830331844 -0.0480894133884623 -0.00372765851912894 -0.0640316469236646 -0.0928168935744736 -0.00860934196911769 -0.096900874560864 -0.0616345644797255 0.00579225926225872 -0.0920366189254041 -0.0949254139771495 0.022046745929824 -0.0614369830331979 -0.0480894133884451 -0.00372765851912894 0.0907842966037808 -0.0499663338627958 0.000344290855532514 0.0942888092106373 0.00786633093144624 0.00446749242876459 0.110308443482389 -0.0300685218576815 0.0105112108940875 0.0630552708880954 0.00231412677128052 -0.000854846422830931 -0.0907842966037947 -0.0499663338627704 0.000344290855532573 -0.0942888092106351 0.00786633093147258 0.00446749242876461 -0.110308443482397 -0.0300685218576507 0.0105112108940876 -0.0630552708880947 0.00231412677129813 -0.000854846422830851 0.0943695504856742 0.0138303558396584 0.0036825872764102 0.104179984624732 0.0578119376457877 0.00446919806917641 0.120774972213285 0.027946139938098 0.0144868529406659 0.0727798827732581 0.0418628650401713 -0.000233446483190216 -0.0943695504856703 0.0138303558396848 0.00368258727641023 -0.104179984624716 0.0578119376458168 0.00446919806917653 -0.120774972213277 0.0279461399381317 0.014486852940666 -0.0727798827732465 0.0418628650401916 -0.00023344648319014 0.098444801757774 0.0632399711608593 0.0023036300426429 0.107595457899502 0.136596678422587 -0.00209482378707034 0.132373078360859 0.0922560451496698 0.00980757147484899 0.0746803824450619 0.102960930626887 -0.00151823246625159 -0.0984448017577564 0.0632399711608869 0.00230363004264298 -0.107595457899464 0.136596678422617 -0.00209482378707027 -0.132373078360833 0.0922560451497067 0.00980757147484908 -0.0746803824450332 0.102960930626908 -0.00151823246625156 0.103326278129411 0.138605670876464 -0.00204604404546616 0.111114531456544 0.218307414216354 -0.00814573904572544 0.138890894429489 0.171573481558876 -0.00165057001288854 0.0764598401037021 0.179586459710092 -0.00701312867085481 -0.103326278129372 0.138605670876493 -0.00204604404546613 -0.111114531456483 0.218307414216385 -0.00814573904572543 -0.138890894429441 0.171573481558915 -0.00165057001288851 -0.076459840103652 0.179586459710113 -0.00701312867085477 229.795694942101
"RMCA RG 15354" 0.0015980322613634 -0.117628081031197 -0.0166811726808072 0.0324234159921244 -0.112790346671769 -0.0128255934787349 0.0189355140929607 -0.127054500388533 0.00411277826939426 0.0146137316709958 -0.0855536199905009 -0.00410200242644022 -0.00159803226139617 -0.117628081031196 -0.0166811726808072 -0.0324234159921558 -0.11279034667176 -0.0128255934787348 -0.018935514092996 -0.127054500388528 0.00411277826939434 -0.0146137316710197 -0.0855536199904964 -0.00410200242644029 0.036887861507958 -0.11199896173814 -0.0143019877604174 0.0640476925657399 -0.0973133249113024 -0.0022795844488508 0.0550074671303246 -0.11915445507732 0.0141866906641602 0.040468462887296 -0.0728286648378351 -0.00203198668729543 -0.0368878615079892 -0.11199896173813 -0.0143019877604174 -0.064047692565767 -0.0973133249112839 -0.00227958444885087 -0.0550074671303578 -0.119154455077303 0.0141866906641602 -0.0404684628873163 -0.0728286648378239 -0.00203198668729544 0.064715823956578 -0.0906139981608334 -0.00540644202835547 0.097071616037865 -0.0656628370165275 0.0126694568094422 0.090637408693956 -0.0958710638475663 0.0276488912953603 0.0680875856767846 -0.0503170957560605 -0.00187934649813311 -0.0647158239566033 -0.0906139981608156 -0.0054064420283554 -0.0970716160378833 -0.0656628370165004 0.0126694568094422 -0.0906374086939828 -0.0958710638475418 0.0276488912953602 -0.0680875856767986 -0.0503170957560411 -0.00187934649813321 0.0912801476051687 -0.0510605843944718 0.00395530545564745 0.0946496297240968 0.00451301112352312 -0.000990739812111672 0.111964916916426 -0.0293373811351013 0.00678609526101985 0.0631825598750858 -0.000521748856210079 -0.00513335633310712 -0.0912801476051829 -0.051060584394447 0.00395530545564753 -0.0946496297240955 0.00451301112354961 -0.00099073981211177 -0.111964916916434 -0.0293373811350695 0.00678609526101973 -0.0631825598750859 -0.000521748856192348 -0.00513335633310709 0.0965680372532092 0.0105826220824152 -0.00299861214419399 0.107599846024762 0.0552523832552474 -0.000746412136271289 0.121856080882395 0.0243878932090172 0.00629420119419514 0.0752885119893205 0.0400003633957794 -0.00426076729325211 -0.0965680372532063 0.0105826220824408 -0.00299861214419387 -0.107599846024747 0.0552523832552768 -0.000746412136271073 -0.121856080882388 0.0243878932090513 0.00629420119419523 -0.0752885119893093 0.040000363395801 -0.00426076729325212 0.0978119884945812 0.0648008214618804 0.000149773517591888 0.112417604891528 0.132215323879941 0.00175364927142117 0.133703065126617 0.0887768154821588 0.00519291255697346 0.0748486613461948 0.103688171112203 -0.0051373339965932 -0.0978119884945631 0.0648008214619084 0.000149773517591755 -0.112417604891492 0.132215323879974 0.00175364927142103 -0.133703065126592 0.0887768154821954 0.00519291255697345 -0.074848661346166 0.103688171112223 -0.00513733399659311 0.10912174575001 0.14140831469608 0.00120305059703893 0.11483212644987 0.214404408245081 -0.00197331855336936 0.142779571778309 0.169481150811766 -0.00141366006115163 0.0802858234157958 0.178195385057961 -0.00179048855315975 -0.109121745749971 0.141408314696111 0.0012030505970389 -0.11483212644981 0.214404408245112 -0.00197331855336922 -0.142779571778262 0.169481150811808 -0.00141366006115175 -0.0802858234157462 0.178195385057984 -0.0017904885531598 220.064271970003
"RMCA RG 15355" 0.00121910495674389 -0.117585857924026 -0.012601448276768 0.0303073533954215 -0.114140827395015 -0.00933543225312918 0.016221930299996 -0.126830302622028 0.0126614977895703 0.013591116665491 -0.0885380050513504 -0.00714978893333635 -0.00121910495677675 -0.117585857924026 -0.012601448276768 -0.0303073533954533 -0.114140827395007 -0.00933543225312916 -0.0162219303000314 -0.126830302622024 0.0126614977895704 -0.0135911166655158 -0.0885380050513466 -0.00714978893333638 0.0334258646521701 -0.111359138084554 -0.00936346103536652 0.0623102001322394 -0.100622861665132 -0.00532867589226346 0.0517401221487607 -0.119976787356261 0.0140158052153082 0.040459542017425 -0.0783375392611825 -0.00738000362481215 -0.0334258646522012 -0.111359138084545 -0.00936346103536603 -0.0623102001322674 -0.100622861665115 -0.00532867589226325 -0.0517401221487943 -0.119976787356247 0.0140158052153081 -0.0404595420174469 -0.0783375392611713 -0.00738000362481233 0.063364783823419 -0.0898242841975727 -0.00752826192483146 0.0964201063836469 -0.0603109988106924 0.00713364762344142 0.0886415118419191 -0.0919926650048199 0.0202065331390905 0.0625616098279548 -0.0491739170315609 -0.00172089002716589 -0.0633647838234441 -0.089824284197555 -0.00752826192483142 -0.0964201063836637 -0.0603109988106658 0.00713364762344154 -0.0886415118419447 -0.0919926650047954 0.0202065331390905 -0.0625616098279685 -0.0491739170315432 -0.00172089002716582 0.089432696738079 -0.0479953922099444 -0.00111683111903478 0.0945123323674109 0.00709430100831241 -0.00147452819248102 0.110612818630255 -0.0278502933043893 0.00595605062488323 0.0634888720073056 0.000921162455687935 -0.00398604606721655 -0.0894326967380923 -0.0479953922099196 -0.00111683111903475 -0.0945123323674088 0.00709430100833872 -0.00147452819248118 -0.110612818630263 -0.0278502933043578 0.00595605062488298 -0.0634888720073053 0.000921162455705135 -0.00398604606721641 0.0974663360444398 0.011494272539668 -0.00232331409938323 0.105892989250947 0.0567894926556929 0.000929656747399374 0.122475001658176 0.0248087125947614 0.0084365169499149 0.0762386237798216 0.0399829787268453 -0.00360178592756563 -0.0974663360444366 0.0114942725396942 -0.00232331409938296 -0.105892989250932 0.0567894926557221 0.000929656747399318 -0.122475001658169 0.0248087125947949 0.0084365169499148 -0.0762386237798104 0.039982978726867 -0.00360178592756567 0.0996523274641471 0.063745760225667 -0.000637078159398292 0.115544840028804 0.131202782575229 0.00252412531057902 0.136426891445565 0.0899778350637049 0.00937255780739804 0.0792873457313734 0.103001668696402 -0.00242011773745825 -0.0996523274641292 0.0637457602256952 -0.000637078159398425 -0.115544840028767 0.131202782575261 0.00252412531057895 -0.13642689144554 0.0899778350637437 0.0093725578073978 -0.0792873457313445 0.103001668696423 -0.0024201177374581 0.110680049865578 0.139540113054215 0.00402320517087575 0.117693326187923 0.210964784311344 -0.00702802505984661 0.146984816719017 0.169104957868162 0.00181759146928655 0.0833150755279533 0.17591004814254 -0.00408149951769373 -0.110680049865539 0.139540113054246 0.0040232051708756 -0.117693326187864 0.210964784311376 -0.00702802505984638 -0.14698481671897 0.169104957868203 0.00181759146928664 -0.0833150755279041 0.175910048142563 -0.0040814995176936 234.1001176377
"RMCA RG 15356" 0.000495238837708738 -0.121769328534993 -0.0141873350854225 0.0313518701091394 -0.117205358706414 -0.0137233834973375 0.0189515204526047 -0.12913703923523 0.00893595843419905 0.0131157872559778 -0.0924516434953768 -0.0111657035858811 -0.000495238837742717 -0.121769328534993 -0.0141873350854225 -0.0313518701091721 -0.117205358706405 -0.0137233834973375 -0.0189515204526407 -0.129137039235225 0.00893595843419901 -0.0131157872560036 -0.0924516434953732 -0.0111657035858811 0.0326267988070597 -0.113355146520638 -0.0139711073009653 0.0628824895130585 -0.101700012470649 -0.00903000490013047 0.0506899931466836 -0.119283556633596 0.0145138860328751 0.0393079761203931 -0.0777001562538485 -0.00785871103188691 -0.0326267988070913 -0.113355146520629 -0.0139711073009653 -0.0628824895130868 -0.101700012470632 -0.00903000490013056 -0.050689993146717 -0.119283556633582 0.014513886032875 -0.0393079761204148 -0.0777001562538375 -0.00785871103188695 0.0647574327325706 -0.0946834212625497 -0.0110509247810271 0.0969759104879821 -0.0601956694414904 0.00859036103147897 0.0947709221466106 -0.0952152015791992 0.0160073475357411 0.0632116017281819 -0.0516161940899706 -0.00323198124791973 -0.0647574327325971 -0.0946834212625318 -0.0110509247810271 -0.0969759104879989 -0.0601956694414634 0.00859036103147894 -0.0947709221466371 -0.095215201579173 0.0160073475357411 -0.0632116017281963 -0.0516161940899528 -0.00323198124791978 0.0831495361628974 -0.0479023838781178 -0.000595952013091939 0.0948570506110148 0.00640594501341381 0.0109954407093795 0.109664115347186 -0.0277527022261316 0.0079454268928849 0.0666741884206001 0.00445744035468638 -0.000298619642102272 -0.0831495361629108 -0.0479023838780947 -0.000595952013092025 -0.0948570506110131 0.00640594501344009 0.0109954407093794 -0.109664115347194 -0.0277527022261011 0.00794542689288481 -0.0666741884205988 0.0044574403547047 -0.000298619642102302 0.09003706452048 0.0146124082252577 0.010813985265502 0.107621904050951 0.0578704623076179 0.00798416903080668 0.120139934221278 0.0225411109091729 0.0116956913870169 0.0761257719402353 0.0455503797174094 0.000726311965472811 -0.0900370645204759 0.0146124082252826 0.0108139852655019 -0.107621904050935 0.0578704623076478 0.00798416903080665 -0.120139934221271 0.0225411109092064 0.0116956913870168 -0.0761257719402227 0.0455503797174303 0.000726311965472783 0.0985170200472356 0.0665152116184822 0.00824256848960097 0.112514858940763 0.133074442039494 -0.0016297704061046 0.134150759495622 0.0905824550065019 0.012592954499531 0.0762644024373696 0.106689432208161 -0.0023235485056502 -0.098517020047217 0.0665152116185093 0.00824256848960097 -0.112514858940726 0.133074442039525 -0.00162977040610466 -0.134150759495597 0.0905824550065394 0.0125929544995308 -0.0762644024373399 0.106689432208182 -0.00232354850565013 0.104781900416435 0.138992863407409 -0.00193486745443087 0.112895824656523 0.214159889628883 -0.0159996994322298 0.140648227627834 0.170471383983497 -0.00341218421818952 0.0767466498430109 0.178044389907916 -0.00863030817211752 -0.104781900416397 0.138992863407438 -0.001934867454431 -0.112895824656464 0.214159889628914 -0.0159996994322298 -0.140648227627786 0.170471383983536 -0.00341218421818963 -0.0767466498429612 0.178044389907938 -0.0086303081721176 235.492057032535
"RMCA RG 21537" 0.000888655957875501 -0.124001635455339 -0.0157776504722415 0.0318876652513216 -0.117339452253947 -0.0130504975320369 0.0182152687581644 -0.127625421513553 0.00716474437223548 0.0130884437998089 -0.0935195415930373 -0.00862854765931926 -0.00088865595791007 -0.124001635455339 -0.0157776504722415 -0.0318876652513543 -0.117339452253939 -0.013050497532037 -0.0182152687582 -0.127625421513549 0.00716474437223549 -0.0130884437998349 -0.0935195415930337 -0.00862854765931933 0.0335670859420162 -0.118521273937047 -0.0137509544518415 0.0641118167222362 -0.103175870736723 -0.00334367273882646 0.051323416381045 -0.120237638421273 0.0168349688679037 0.0407443937354239 -0.0833224039702052 -0.00836378426903108 -0.0335670859420492 -0.118521273937038 -0.0137509544518415 -0.064111816722265 -0.103175870736705 -0.00334367273882649 -0.0513234163810785 -0.120237638421258 0.0168349688679036 -0.0407443937354471 -0.0833224039701939 -0.00836378426903115 0.0634833773008232 -0.0984514221051039 -0.00463132576819209 0.094727374643309 -0.0595731167743023 0.00834533983847983 0.0908171028189668 -0.0908288400039068 0.0246198467336476 0.0608699435944299 -0.0571443491008545 -0.00209335092392297 -0.0634833773008506 -0.0984514221050862 -0.00463132576819212 -0.0947273746433255 -0.0595731167742759 0.0083453398384797 -0.0908171028189922 -0.0908288400038815 0.0246198467336476 -0.0608699435944458 -0.0571443491008377 -0.00209335092392301 0.091522488561331 -0.0511634839072035 0.00356239607700056 0.0958649804569353 0.00685487743496699 -0.000705582451983523 0.113826529174309 -0.0278124411357264 0.0110657408935499 0.0628741353818188 -0.00400525094769846 -0.00523095398192466 -0.0915224885613453 -0.0511634839071781 0.00356239607700048 -0.0958649804569335 0.00685487743499353 -0.000705582451983599 -0.113826529174317 -0.0278124411356948 0.0110657408935498 -0.06287413538182 -0.00400525094768103 -0.00523095398192482 0.0935228123972358 0.0121846542345326 -0.00301630914245768 0.101360568721444 0.0585329762964179 -0.000365116915490191 0.120446644716031 0.0286935874262914 0.0102489293990836 0.0688911757090999 0.042607866816331 -0.00507563968713434 -0.0935228123972323 0.0121846542345586 -0.00301630914245775 -0.101360568721428 0.0585329762964461 -0.000365116915490333 -0.120446644716023 0.0286935874263248 0.0102489293990835 -0.068891175709088 0.0426078668163501 -0.00507563968713443 0.0926511729063534 0.0660355136607824 0.00123832546816995 0.104496883802589 0.13450879722749 0.0036301442804631 0.128003583720133 0.0925073259836072 0.00781623497218042 0.0696560822293408 0.104073852950915 -0.00460267133134046 -0.0926511729063349 0.0660355136608081 0.00123832546816986 -0.104496883802551 0.134508797227519 0.00363014428046296 -0.128003583720107 0.0925073259836428 0.00781623497218025 -0.0696560822293118 0.104073852950934 -0.00460267133134048 0.0998514153067311 0.140876143493292 0.00217839869125016 0.104757009609712 0.224133715591134 -0.00599053028728239 0.136917667490903 0.181215987549825 0.00267725043298048 0.0663147067881062 0.184496843190043 -0.00475573241391917 -0.0998514153066917 0.140876143493319 0.00217839869125008 -0.104757009609649 0.224133715591163 -0.00599053028728252 -0.136917667490853 0.181215987549863 0.00267725043298031 -0.0663147067880547 0.184496843190061 -0.00475573241391924 226.030464272223
"RMCA RG 27839" 0.00177796785546732 -0.124997969640198 -0.012854777808982 0.0317035731054368 -0.119754295075124 -0.0135846452430316 0.0198080454635372 -0.135379214877994 0.00790986430894499 0.0119858352777656 -0.091276617022211 -0.00498707559283299 -0.00177796785550215 -0.124997969640197 -0.0128547778089819 -0.0317035731054702 -0.119754295075116 -0.0135846452430316 -0.019808045463575 -0.135379214877989 0.00790986430894492 -0.011985835277791 -0.0912766170222078 -0.00498707559283298 0.034030670458791 -0.117275079409976 -0.0113273200941161 0.0640937354114457 -0.103310709572158 -0.00564378248860782 0.054971865367685 -0.127388934301891 0.0119083516152703 0.0395771382835713 -0.0797225931695312 -0.00413167559303361 -0.0340306704588237 -0.117275079409967 -0.0113273200941161 -0.0640937354114745 -0.10331070957214 -0.00564378248860779 -0.0549718653677205 -0.127388934301876 0.0119083516152703 -0.0395771382835934 -0.07972259316952 -0.00413167559303373 0.062304153009133 -0.0958997554352367 -0.00744945755468522 0.0989788914447223 -0.0649048531166159 0.00877785809165675 0.0934899500209652 -0.0988074867162237 0.0206280672914859 0.0655700628299463 -0.0531569875254259 -0.00308595516665473 -0.0623041530091597 -0.0958997554352192 -0.00744945755468526 -0.0989788914447405 -0.0649048531165882 0.00877785809165667 -0.0934899500209928 -0.0988074867161978 0.0206280672914858 -0.0655700628299611 -0.0531569875254077 -0.00308595516665472 0.084356337180463 -0.0498141729386207 0.00106521572559498 0.0959568995170178 0.00749111057413223 0.0049435729104239 0.105981499687486 -0.0313911832259516 0.00651413404641797 0.065593691013925 0.00044828188911393 -0.00449672023482866 -0.0843563371804769 -0.0498141729385971 0.0010652157255949 -0.0959568995170157 0.0074911105741591 0.00494357291042383 -0.105981499687494 -0.0313911832259219 0.00651413404641786 -0.0655936910139249 0.000448281889132157 -0.00449672023482871 0.089249053142244 0.01543685901611 0.00383674903107944 0.098506263267986 0.0607217256913658 0.00153603358483116 0.116467915588311 0.0305910814523039 0.00925588578650343 0.069280962922103 0.0441773475308315 -0.00310421316519325 -0.0892490531422397 0.015436859016135 0.00383674903107935 -0.0985062632679691 0.0607217256913934 0.0015360335848311 -0.116467915588302 0.0305910814523364 0.00925588578650334 -0.0692809629220907 0.0441773475308511 -0.00310421316519335 0.0880707979126039 0.0674245530978867 0.00172741040108356 0.102829428424961 0.138223668962718 -0.000498989892832248 0.123695884048834 0.092376768235245 0.00736065067595354 0.0667788629024268 0.107956816968736 -0.00271269790884626 -0.0880707979125852 0.067424553097911 0.00172741040108349 -0.102829428424923 0.138223668962747 -0.000498989892832286 -0.123695884048808 0.0923767682352793 0.00736065067595346 -0.0667788629023967 0.107956816968754 -0.0027126979088463 0.0990007069419989 0.141216169176534 0.000185546904932459 0.10977557323475 0.224039564102886 -0.00656617934517582 0.133371688445292 0.179534236146531 0.000838425508594048 0.0714173275462309 0.183441669182471 -0.00604427579395073 -0.0990007069419595 0.141216169176562 0.000185546904932271 -0.109775573234688 0.224039564102916 -0.00656617934517589 -0.133371688445242 0.179534236146567 0.000838425508593982 -0.0714173275461797 0.18344166918249 -0.00604427579395069 220.509056332979
"RMCA RG 27840" 0.00345265925070921 -0.12342622377099 -0.0107562981752104 0.0311866891017523 -0.120604638637881 -0.00996441705954487 0.018607874235971 -0.132697715178297 0.0135772373886308 0.0150985900119691 -0.0939796158078782 -0.00652469670896532 -0.00345265925074358 -0.123426223770989 -0.0107562981752104 -0.0311866891017859 -0.120604638637873 -0.0099644170595449 -0.018607874236008 -0.132697715178292 0.0135772373886308 -0.0150985900119953 -0.093979615807874 -0.00652469670896534 0.0352384312688602 -0.120824634658923 -0.00992920211444603 0.0626007368990989 -0.107205482137279 -0.00736204626340681 0.054268769081733 -0.123756991159678 0.0169093639798213 0.035964350875216 -0.0810245135598949 -0.00278076168877951 -0.0352384312688939 -0.120824634658914 -0.00992920211444608 -0.0626007368991287 -0.107205482137261 -0.00736204626340684 -0.0542687690817675 -0.123756991159663 0.0169093639798213 -0.0359643508752385 -0.0810245135598847 -0.00278076168877955 0.0682665448232116 -0.0946657511501871 -0.00909334951876191 0.0979003285207045 -0.0616478577971193 0.0032004822414764 0.096721152803679 -0.0934949492524572 0.015953904844841 0.0633037917308829 -0.0540096298483218 -0.00460941188965391 -0.068266544823238 -0.094665751150168 -0.00909334951876201 -0.0979003285207217 -0.0616478577970919 0.00320048224147639 -0.0967211528037051 -0.09349494925243 0.0159539048448409 -0.0633037917308979 -0.0540096298483042 -0.00460941188965393 0.0866541606906197 -0.0439617098298397 -0.00401579475591513 0.0981754629605438 0.0107432164911061 0.00438364858131669 0.106616256096664 -0.0277618685417089 0.0020988114143299 0.0699973601535958 0.0116068737502278 -0.00525987535307229 -0.0866541606906319 -0.0439617098298156 -0.00401579475591515 -0.0981754629605407 0.0107432164911336 0.00438364858131672 -0.106616256096672 -0.0277618685416794 0.00209881141432993 -0.0699973601535926 0.0116068737502473 -0.00525987535307231 0.0947358099306647 0.0216056814672159 0.00138737880907716 0.103749682276748 0.0608065781390879 0.00814415406883618 0.11950736800711 0.0314389719267826 0.00948229594594329 0.077864789520878 0.0492571856525724 -0.00421288002225939 -0.0947358099306587 0.0216056814672423 0.00138737880907717 -0.103749682276731 0.0608065781391167 0.00814415406883621 -0.119507368007101 0.0314389719268157 0.00948229594594338 -0.0778647895208642 0.0492571856525944 -0.00421288002225941 0.0967318107555681 0.068545718503482 0.00534055429356106 0.107014450287886 0.132792984588319 0.000251685707144583 0.128573142132433 0.0908816450913353 0.00716120036931328 0.0746317242755658 0.102980795967472 -0.00474222169567247 -0.096731810755549 0.0685457185035092 0.00534055429356101 -0.107014450287848 0.132792984588349 0.000251685707144595 -0.128573142132408 0.0908816450913714 0.00716120036931326 -0.0746317242755371 0.102980795967492 -0.00474222169567244 0.103192142894206 0.13786144561673 0.000464128055417738 0.106258202923384 0.214910619123739 -0.00249917451945883 0.134343838760373 0.171694576734893 8.33197701493156e-05 0.0741233098069418 0.173935288277193 -0.00668803570471168 -0.103192142894168 0.137861445616759 0.000464128055417724 -0.106258202923324 0.214910619123769 -0.00249917451945878 -0.134343838760325 0.17169457673493 8.33197701493813e-05 -0.0741233098068933 0.173935288277213 -0.00668803570471167 228.346522529909
"RMCA RG 29358" 0.0013180939298629 -0.114557846245244 -0.0105948371340744 0.0303022323985556 -0.111449087866952 -0.00646385143077494 0.0167886163894182 -0.127720808453819 0.0126397386658729 0.0147271396112531 -0.0877112065107349 -0.00464183193954709 -0.00131809392989484 -0.114557846245244 -0.0105948371340743 -0.0303022323985866 -0.111449087866944 -0.00646385143077492 -0.0167886163894538 -0.127720808453814 0.012639738665873 -0.0147271396112775 -0.0877112065107308 -0.00464183193954712 0.0339405335298428 -0.105136641596428 -0.00788379218440763 0.0628251117007968 -0.10223019301183 -0.00268422582987833 0.0481413308833739 -0.121731502682415 0.0156634777459006 0.0472896094738613 -0.0779945010463818 -0.0096402429948276 -0.0339405335298721 -0.105136641596419 -0.00788379218440763 -0.0628251117008253 -0.102230193011813 -0.00268422582987828 -0.0481413308834079 -0.121731502682401 0.0156634777459006 -0.0472896094738831 -0.0779945010463687 -0.00964024299482762 0.0695511576114757 -0.0867171635566586 -0.00609009732471604 0.101128162073836 -0.0571168466569927 0.000810697853780578 0.0972391325178667 -0.0878062748259104 0.0209708628841411 0.06760785658804 -0.049182196572038 -0.00928910158434315 -0.0695511576114998 -0.0867171635566392 -0.00609009732471603 -0.101128162073852 -0.0571168466569645 0.000810697853780564 -0.0972391325178912 -0.0878062748258833 0.0209708628841411 -0.0676078565880538 -0.0491821965720192 -0.0092891015843432 0.0971053916826794 -0.0510714429838862 -0.00503985034079749 0.099658232996491 0.00241200047781365 -0.00139067241721873 0.114907044849941 -0.0314776559033604 0.00714981326384755 0.0693659495587221 3.67991958504191e-05 -0.00680350010525072 -0.0971053916826936 -0.0510714429838592 -0.00503985034079758 -0.0996582329964903 0.00241200047784138 -0.00139067241721874 -0.11490704484995 -0.0314776559033284 0.00714981326384753 -0.069365949558722 3.67991958697353e-05 -0.00680350010525071 0.0997264708182789 0.0110285243609836 -0.00308518934202903 0.106768465635516 0.0517572552041639 0.000589149185647022 0.122428084647425 0.0252107536768797 0.0109418161501974 0.0771145674945151 0.0381359095877471 -0.0021329709517867 -0.0997264708182758 0.0110285243610114 -0.0030851893420291 -0.106768465635502 0.0517572552041937 0.000589149185646996 -0.122428084647418 0.0252107536769138 0.0109418161501973 -0.0771145674945045 0.0381359095877686 -0.00213297095178669 0.101220320972328 0.0631102875069027 -0.000870747970248526 0.111390494570762 0.128915611261103 0.00100087849925089 0.1299538295686 0.0899743486518583 0.0113045470591447 0.0806317219915609 0.100430743322368 -0.00252126336974989 -0.101220320972311 0.0631102875069308 -0.000870747970248533 -0.111390494570726 0.128915611261134 0.00100087849925087 -0.129953829568575 0.0899743486518945 0.0113045470591447 -0.0806317219915329 0.10043074332239 -0.00252126336974993 0.106408492287676 0.137544316369961 0.0022032134776143 0.113101516755071 0.213042913534992 -0.0107699225651838 0.141061674432675 0.172590158272084 0.0098788344360708 0.0798868996692636 0.177713746489632 -0.00325093173663379 -0.106408492287637 0.137544316369991 0.00220321347761427 -0.113101516755012 0.213042913535023 -0.0107699225651838 -0.141061674432627 0.172590158272123 0.00987883443607075 -0.079886899669214 0.177713746489654 -0.00325093173663382 225.843185231294
"RMCA RG 31132" 0.00104219671185919 -0.120673898486998 -0.0171459773390784 0.0325654028888061 -0.115979151455397 -0.0142898263134712 0.0169699018439435 -0.125083188517023 0.0153566703051789 0.0131847015811067 -0.0904803785491359 -0.0104860148814914 -0.00104219671189288 -0.120673898486998 -0.0171459773390784 -0.0325654028888385 -0.115979151455388 -0.0142898263134713 -0.0169699018439784 -0.125083188517018 0.015356670305179 -0.0131847015811319 -0.0904803785491322 -0.0104860148814915 0.0344729612166654 -0.115313642369928 -0.0135974640877278 0.0631282411638465 -0.101152624764687 -0.0103652878683723 0.052533710194072 -0.116828207727856 0.0159348253420094 0.0364225537272873 -0.0785685409148039 -0.0083116414747545 -0.0344729612166976 -0.115313642369918 -0.0135974640877278 -0.0631282411638748 -0.10115262476467 -0.0103652878683723 -0.0525337101941046 -0.116828207727841 0.0159348253420094 -0.0364225537273093 -0.0785685409147938 -0.00831164147475455 0.062993750951227 -0.0913076132433525 -0.0117077665676332 0.0967476691002147 -0.064088318141069 0.0105820298434784 0.0878116350647281 -0.0960381698644369 0.0250321478651087 0.067178193403024 -0.0499933048959764 -0.00607653906573153 -0.0629937509512525 -0.0913076132433349 -0.0117077665676332 -0.0967476691002326 -0.064088318141042 0.0105820298434784 -0.0878116350647549 -0.0960381698644124 0.0250321478651087 -0.067178193403038 -0.0499933048959576 -0.0060765390657316 0.0939013551818389 -0.0502928627800508 0.0004986094444104 0.0970730519002629 0.00812983621570753 0.00279823969189261 0.112390321329549 -0.0292800012132181 0.00920276346646178 0.0654264346039097 0.00226976881781314 -0.0043765498289 -0.093901355181853 -0.0502928627800246 0.000498609444410373 -0.0970730519002606 0.00812983621573461 0.00279823969189259 -0.112390321329557 -0.0292800012131868 0.00920276346646175 -0.0654264346039092 0.00226976881783134 -0.00437654982890002 0.0970280343974535 0.0113756211241994 0.000450504483369228 0.101568681067477 0.0582394332180195 0.0122676731282595 0.121923772178319 0.0279326557081213 0.0129255206610227 0.0747415966597256 0.0397820656862812 -0.003301897574824 -0.0970280343974503 0.0113756211242265 0.000450504483369176 -0.101568681067461 0.0582394332180478 0.0122676731282595 -0.121923772178312 0.0279326557081552 0.0129255206610227 -0.0747415966597145 0.039782065686302 -0.00330189757482408 0.0962829869950219 0.0630923269457703 0.0120193377678894 0.109053315481868 0.132575333728497 -0.00366367658421559 0.132306593015855 0.091551489074277 0.0105674848203283 0.0741711917130889 0.101992677653511 -0.00297442610600542 -0.0962829869950042 0.063092326945797 0.0120193377678894 -0.109053315481831 0.132575333728528 -0.00366367658421564 -0.132306593015829 0.0915514890743141 0.0105674848203282 -0.0741711917130603 0.101992677653531 -0.00297442610600547 0.104762915112063 0.13512718637705 -0.00401723297224241 0.11197862926795 0.219434943506359 -0.00963657147342118 0.141143530867215 0.174832615062361 -0.000606268321699181 0.0747324582567979 0.178743949805661 -0.00707866635984099 -0.104762915112025 0.135127186377079 -0.00401723297224245 -0.111978629267889 0.21943494350639 -0.00963657147342124 -0.141143530867167 0.174832615062401 -0.000606268321699202 -0.074732458256748 0.178743949805682 -0.00707866635984105 221.339593449702
"RMCA RG 31133" -0.000436707132772979 -0.117481345540166 -0.0142807264969931 0.0277518936408059 -0.114037591342178 -0.00990598721245144 0.0125474837911597 -0.126575618643101 0.0161124815762499 0.0120135375108599 -0.0925577472756361 -0.0134752491846633 0.000436707132740201 -0.117481345540166 -0.014280726496993 -0.0277518936408378 -0.11403759134217 -0.00990598721245151 -0.012547483791195 -0.126575618643097 0.0161124815762499 -0.0120135375108857 -0.0925577472756327 -0.0134752491846633 0.0336466625405939 -0.11519873407304 -0.0108994890490373 0.061424751658732 -0.0976766586470706 -0.00255793986389182 0.0535435936010354 -0.120648271668793 0.0168587111314595 0.0355280459142675 -0.0816767887969679 -0.013357892437923 -0.0336466625406261 -0.11519873407303 -0.0108994890490373 -0.0614247516587592 -0.0976766586470536 -0.00255793986389185 -0.053543593601069 -0.120648271668778 0.0168587111314595 -0.0355280459142903 -0.081676788796958 -0.013357892437923 0.0623954102342382 -0.095561693302882 -0.00199440095362567 0.0981075922178763 -0.0673751268996324 0.00702651124039047 0.0910783455330796 -0.0979906609802665 0.0284279341925426 0.0648035570352567 -0.0582466665828917 -0.0036062035163224 -0.0623954102342649 -0.0955616933028647 -0.00199440095362573 -0.0981075922178951 -0.0673751268996051 0.00702651124039041 -0.0910783455331069 -0.0979906609802412 0.0284279341925426 -0.064803557035273 -0.0582466665828736 -0.00360620351632246 0.0890160839426272 -0.0551522266376025 0.000375136530343859 0.0956728422780768 0.00536412716768798 -0.00519769067001884 0.109907625198282 -0.0326041454951739 0.00539161849784828 0.0620749522965738 -0.00245814840016271 -0.00347589613009483 -0.0890160839426426 -0.0551522266375777 0.000375136530343791 -0.0956728422780753 0.00536412716771458 -0.00519769067001892 -0.109907625198291 -0.0326041454951433 0.00539161849784825 -0.0620749522965745 -0.00245814840014542 -0.00347589613009481 0.0928487360622972 0.0101764061617634 -0.00570505322538756 0.10376322938061 0.0578212190380434 0.00095937413516898 0.120047652414983 0.0239761924573034 0.00547240396581514 0.072543805037165 0.0414554572290584 -0.00254396720956468 -0.0928487360622944 0.0101764061617892 -0.00570505322538756 -0.103763229380594 0.0578212190380721 0.000959374135168951 -0.120047652414977 0.0239761924573368 0.00547240396581508 -0.0725438050371534 0.0414554572290785 -0.00254396720956463 0.0932382348263429 0.0676306037012749 0.00218368011910943 0.103464681842318 0.137455830302347 -0.00335266599743615 0.128977687230158 0.0983599445893787 0.0110415865745708 0.0686652724270963 0.106014645821608 -0.00316450762433957 -0.093238234826324 0.0676306037013008 0.00218368011910943 -0.10346468184228 0.137455830302376 -0.00335266599743611 -0.128977687230131 0.0983599445894146 0.0110415865745708 -0.0686652724270667 0.106014645821627 -0.00316450762433956 0.100203040520217 0.141690778932265 -0.00105326615602384 0.108397018327372 0.224565754010853 0.00121941069872024 0.137031577288443 0.177951821639504 0.000889315401975457 0.0719170450696306 0.182778643234184 -0.00138722833642082 -0.100203040520178 0.141690778932293 -0.00105326615602384 -0.108397018327309 0.224565754010883 0.0012194106987202 -0.137031577288393 0.177951821639542 0.000889315401975394 -0.0719170450695796 0.182778643234204 -0.00138722833642086 212.545079483354
"RMCA RG 34476" 0.000914325313514561 -0.119981781351578 -0.01547898234878 0.0315312482539985 -0.116346644289363 -0.015205695682368 0.017384969523469 -0.12405172801978 0.0190470972954949 0.0138758090965028 -0.0930969695931498 -0.0138722781264216 -0.000914325313548029 -0.119981781351578 -0.01547898234878 -0.031531248254031 -0.116346644289354 -0.015205695682368 -0.0173849695235037 -0.124051728019775 0.0190470972954949 -0.0138758090965288 -0.0930969695931459 -0.0138722781264216 0.0360217919027056 -0.115991329965895 -0.0122720421451998 0.065146611748592 -0.101337686234388 -0.00412180354938019 0.0520594586141624 -0.11810682596135 0.023463556210048 0.0412303950345004 -0.0838592942853208 -0.0117405643902579 -0.036021791902738 -0.115991329965885 -0.0122720421451999 -0.0651466117486203 -0.10133768623437 -0.00412180354938025 -0.0520594586141953 -0.118106825961335 0.023463556210048 -0.0412303950345238 -0.0838592942853093 -0.0117405643902579 0.0663595877412436 -0.088810392227635 -0.0102853890234969 0.100826193454419 -0.0623156779288923 0.0146744519814023 0.0904687158521177 -0.0953619248668097 0.0262253697417123 0.0732698193734982 -0.0483459234076218 -0.0075344780764354 -0.0663595877412683 -0.0888103922276165 -0.0102853890234969 -0.100826193454436 -0.0623156779288643 0.0146744519814023 -0.0904687158521443 -0.0953619248667845 0.0262253697417122 -0.0732698193735117 -0.0483459234076013 -0.00753447807643549 0.0904119267299393 -0.0464520990266987 -0.00203670559334455 0.100347517969514 0.00629560455947537 0.00189590717519522 0.109993824747855 -0.0269258670403013 0.00701551538036473 0.0673284373805585 0.00224943397486178 -0.00706326991861342 -0.0904119267299523 -0.0464520990266735 -0.00203670559334461 -0.100347517969513 0.00629560455950338 0.00189590717519515 -0.109993824747863 -0.0269258670402707 0.00701551538036466 -0.0673284373805578 0.00224943397488056 -0.0070632699186134 0.0878199254400974 0.0187775737538486 -0.00477254957582544 0.105732354220501 0.0562355050735336 0.000119710086070499 0.118696727884308 0.025349396304974 0.0113799375722891 0.0681640227750855 0.0515726481482089 -0.00422414142609667 -0.0878199254400921 0.018777573753873 -0.00477254957582558 -0.105732354220485 0.056235505073563 0.000119710086070442 -0.118696727884301 0.0253493963050072 0.011379937572289 -0.0681640227750711 0.0515726481482279 -0.00422414142609673 0.0953416671252432 0.0654365549594749 -0.000524666247449399 0.112736597935691 0.129637394240582 -0.00138479276754807 0.129756401092571 0.0901574355739572 0.0128730478541179 0.0772113998913146 0.105972205847547 -0.00332934439013188 -0.095341667125225 0.0654365549595015 -0.000524666247449447 -0.112736597935654 0.129637394240613 -0.00138479276754815 -0.129756401092545 0.0901574355739933 0.0128730478541178 -0.077211399891285 0.105972205847568 -0.00332934439013192 0.106670725661548 0.134576285635332 -0.00117106401576272 0.119240856630613 0.210386033687368 -0.00402454492222675 0.144290984403347 0.167028135417466 0.00667074671973461 0.0817043356325744 0.177309937021847 -0.00432302781709032 -0.10667072566151 0.134576285635362 -0.00117106401576276 -0.119240856630554 0.210386033687401 -0.00402454492222681 -0.144290984403301 0.167028135417507 0.00667074671973452 -0.0817043356325249 0.17730993702187 -0.00432302781709042 222.347708972496
"RMCA RG 806" 0.00136092449913147 -0.124653317658176 -0.0137979945850916 0.0290683615652138 -0.121381421706916 -0.0140691412958127 0.017764453247964 -0.134238254457924 0.0095710302417979 0.0133758771448717 -0.0985850403536366 -0.00911743460573701 -0.0013609244991663 -0.124653317658176 -0.0137979945850916 -0.0290683615652477 -0.121381421706908 -0.0140691412958127 -0.0177644532480015 -0.13423825445792 0.00957103024179791 -0.0133758771448992 -0.0985850403536328 -0.00911743460573708 0.0327892973047519 -0.116821046813324 -0.0143929317657392 0.0603733272100294 -0.104059503676668 -0.00370631914499154 0.0507813779882285 -0.124425311378912 0.0175292397519294 0.0389623757016469 -0.0867402259547539 -0.00943381683817378 -0.0327892973047845 -0.116821046813315 -0.0143929317657392 -0.0603733272100585 -0.104059503676652 -0.00370631914499148 -0.0507813779882632 -0.124425311378898 0.0175292397519294 -0.0389623757016711 -0.086740225954743 -0.0094338168381738 0.0627550870929836 -0.0870715021729696 -0.00630924123672215 0.0963215780639115 -0.058433572124678 0.0123014016190331 0.0904122044355555 -0.0939932044920134 0.0168994059117098 0.0662757058572362 -0.0446768902617945 -0.00145950835830058 -0.062755087093008 -0.0870715021729523 -0.00630924123672218 -0.0963215780639279 -0.0584335721246511 0.012301401619033 -0.0904122044355817 -0.0939932044919883 0.0168994059117097 -0.0662757058572487 -0.0446768902617761 -0.00145950835830061 0.0931539872705217 -0.0373626610899669 0.00492477592564109 0.0941571694256136 0.0144677402066434 0.00132689202451868 0.111245628128307 -0.0183514623112333 0.00963806869977259 0.0658457369514518 0.00670471449833294 -0.00141909826490559 -0.0931539872705321 -0.0373626610899411 0.0049247759256411 -0.0941571694256096 0.0144677402066695 0.00132689202451867 -0.111245628128312 -0.0183514623112025 0.00963806869977266 -0.06584573695145 0.00670471449835121 -0.00141909826490558 0.096294415911628 0.0162191287681901 0.0024502613454774 0.100163109552793 0.0620025358460291 -0.00338821413417589 0.118243848886067 0.0352318294977891 0.00792278246873303 0.073400506084003 0.0425006348029806 -0.00424169673770552 -0.0962944159116234 0.0162191287682168 0.00245026134547744 -0.100163109552775 0.062002535846057 -0.00338821413417584 -0.118243848886057 0.035231829497822 0.00792278246873308 -0.0734005060839911 0.042500634803001 -0.00424169673770557 0.0996267986989773 0.0644102474844534 -0.00389523363733191 0.108466428471494 0.129266601952706 0.000164236546608479 0.129283873885902 0.0920680284924336 0.0127121340433169 0.07829054267865 0.103043620666809 -0.00286864755806098 -0.0996267986989593 0.0644102474844813 -0.00389523363733186 -0.108466428471458 0.129266601952736 0.0001642365466085 -0.129283873885876 0.0920680284924695 0.0127121340433169 -0.0782905426786212 0.103043620666831 -0.00286864755806106 0.109205082660525 0.134419939990638 -0.00122572775967435 0.118651101555272 0.208049133929192 -0.00430849058454309 0.141304443250295 0.168239324764188 0.00450371692266236 0.0845476415136832 0.174169933552279 -0.00631044899423473 -0.109205082660487 0.134419939990669 -0.00122572775967438 -0.118651101555213 0.208049133929225 -0.00430849058454301 -0.141304443250248 0.168239324764228 0.00450371692266233 -0.0845476415136345 0.174169933552303 -0.00631044899423473 229.285276737446
"RMCA RG 807" 0.00219161976057353 -0.115786541508872 -0.0121727575843383 0.0306653166309783 -0.115232139473313 -0.0121263578605406 0.0171090787870918 -0.129433531217372 0.00780827751563763 0.0163267455222392 -0.0901309987784398 -0.00545566635217519 -0.00219161976060582 -0.115786541508872 -0.0121727575843382 -0.0306653166310104 -0.115232139473305 -0.0121263578605407 -0.0171090787871279 -0.129433531217367 0.00780827751563773 -0.0163267455222643 -0.0901309987784352 -0.00545566635217512 0.034873962315689 -0.113368924360206 -0.0118189271060483 0.0641586400460935 -0.10200778074254 -0.00560596698220234 0.054261258128353 -0.122256750265143 0.0124199395184913 0.043486761394158 -0.0818301082153058 -0.00653745276854787 -0.0348739623157206 -0.113368924360197 -0.0118189271060483 -0.0641586400461219 -0.102007780742522 -0.00560596698220246 -0.0542612581283871 -0.122256750265128 0.0124199395184913 -0.0434867613941808 -0.0818301082152938 -0.00653745276854772 0.0675757610471299 -0.0867665929174543 -0.00802157475081783 0.105120043220395 -0.0677142811718203 0.0145734392379113 0.0917070832738872 -0.100293417453736 0.0190417521556459 0.0787530103299054 -0.0494587028497349 -0.00369828894664329 -0.0675757610471541 -0.0867665929174354 -0.00802157475081776 -0.105120043220414 -0.0677142811717908 0.0145734392379112 -0.0917070832739152 -0.10029341745371 0.0190417521556457 -0.0787530103299193 -0.0494587028497131 -0.00369828894664324 0.0919350726088742 -0.0445003851876276 0.00268248950494347 0.109245134916446 0.00878997169572044 0.00602180895335702 0.115193697231044 -0.0282631578154393 0.0110016396120596 0.0807348510807897 0.00415891369017219 -0.00321730354740973 -0.0919350726088866 -0.044500385187602 0.0026824895049434 -0.109245134916444 0.00878997169575073 0.00602180895335701 -0.115193697231052 -0.0282631578154069 0.0110016396120596 -0.0807348510807885 0.00415891369019484 -0.00321730354740987 0.102453987334633 0.0167345902187925 0.000819288337378176 0.0976605745429461 0.0626751232449028 -0.00148126502013123 0.120548065406932 0.0397921598223885 0.00829223532381898 0.0739282768537382 0.0383955050062977 -0.00332653347373703 -0.102453987334629 0.0167345902188213 0.000819288337378241 -0.0976605745429287 0.0626751232449302 -0.00148126502013118 -0.120548065406921 0.0397921598224225 0.00829223532381886 -0.0739282768537275 0.0383955050063182 -0.00332653347373695 0.0978037754814779 0.0654466876912331 -0.00239741933926187 0.105355504568295 0.129146381139063 -0.00220842377996422 0.130151379982501 0.0941019568527219 0.00564717158190232 0.0739730759194338 0.100460871619862 -0.00546375309158579 -0.0978037754814597 0.0654466876912606 -0.00239741933926178 -0.105355504568259 0.129146381139092 -0.00220842377996412 -0.130151379982475 0.0941019568527583 0.00564717158190237 -0.0739730759194058 0.100460871619882 -0.00546375309158588 0.105034272350541 0.135797204311535 -0.00327754810791332 0.106200422591158 0.208444622126358 -0.00175067954706135 0.137306200127392 0.171711702801048 0.0044612933913308 0.0740996560105661 0.171387621736599 -0.00420941687409809 -0.105034272350503 0.135797204311564 -0.00327754810791321 -0.1062004225911 0.208444622126388 -0.00175067954706137 -0.137306200127344 0.171711702801087 0.00446129339133081 -0.0740996560105183 0.17138762173662 -0.00420941687409798 231.662921590677
"RMCA RG 812" 0.00221850409361847 -0.116468875451113 -0.0111797303251481 0.0299844447314736 -0.116685091406215 -0.0131988575843964 0.0170866646964497 -0.127603512434444 0.00796610805217299 0.0152484696355916 -0.0920885316886551 -0.00779264291936734 -0.00221850409365101 -0.116468875451112 -0.0111797303251483 -0.0299844447315062 -0.116685091406207 -0.0131988575843964 -0.0170866646964853 -0.127603512434439 0.00796610805217311 -0.0152484696356173 -0.0920885316886505 -0.00779264291936748 0.034236141156892 -0.113613909330334 -0.0124746197392535 0.0624414833988591 -0.10104825492832 -0.00712946508002794 0.0523839793713224 -0.117635429244569 0.0141399677952518 0.0399128728514142 -0.0805010714601196 -0.00676444031888192 -0.0342361411569237 -0.113613909330324 -0.0124746197392535 -0.0624414833988873 -0.101048254928303 -0.00712946508002794 -0.0523839793713553 -0.117635429244554 0.0141399677952519 -0.0399128728514367 -0.0805010714601083 -0.00676444031888204 0.0663811929424558 -0.0910193886804338 -0.00719156016360703 0.0961860350857621 -0.0584498168477191 0.00747835813143126 0.0924472568796409 -0.0908874074330658 0.0218652043194281 0.0623291984828516 -0.0512658095279254 -0.00428201796040208 -0.0663811929424812 -0.0910193886804153 -0.00719156016360706 -0.0961860350857784 -0.0584498168476924 0.00747835813143114 -0.0924472568796664 -0.0908874074330399 0.021865204319428 -0.0623291984828659 -0.0512658095279079 -0.0042820179604023 0.0916430706859986 -0.0491530245524758 0.00355973373632894 0.095750287137007 0.00744654961235972 0.00232256247349047 0.111654038835931 -0.0235363201982919 0.00923358152114852 0.0691038822029817 0.00121135160830991 -0.00361752632117803 -0.0916430706860123 -0.0491530245524503 0.00355973373632892 -0.0957502871370049 0.00744654961238646 0.00232256247349046 -0.111654038835937 -0.0235363201982607 0.00923358152114857 -0.0691038822029814 0.00121135160832914 -0.00361752632117791 0.0968670750299009 0.0114449591246857 -0.000948381046039454 0.103816261998408 0.0584862647229344 0.00281663800071997 0.122217460074539 0.0273766623104821 0.0107834358835159 0.0745126065792258 0.0408855305696265 -0.00170703274788071 -0.0968670750298977 0.0114449591247127 -0.000948381046039446 -0.103816261998392 0.0584862647229635 0.00281663800071989 -0.122217460074532 0.0273766623105163 0.0107834358835157 -0.0745126065792143 0.0408855305696475 -0.00170703274788071 0.0967328962184874 0.0662594034904712 0.00515102595092644 0.110523543947812 0.130197131974985 -0.00411079186367882 0.131928108475893 0.0949813057223287 0.00765655363504853 0.0771258471796745 0.10503416246536 -0.00244915425318765 -0.0967328962184689 0.0662594034904982 0.00515102595092642 -0.110523543947775 0.130197131975015 -0.00411079186367886 -0.131928108475866 0.0949813057223656 0.0076565536350486 -0.0771258471796452 0.105034162465382 -0.00244915425318769 0.111280849553491 0.131460942768785 -0.00444393484332437 0.120886059667129 0.211083271620795 -0.00405189602900675 0.144061221685876 0.170312073361089 0.00166981083097748 0.0861760566692933 0.173776833831161 -0.00330092913506066 -0.111280849553454 0.131460942768815 -0.00444393484332448 -0.12088605966707 0.211083271620829 -0.00405189602900683 -0.144061221685828 0.17031207336113 0.00166981083097743 -0.0861760566692447 0.173776833831185 -0.00330092913506075 224.343639547384
"RMCA RG 813" 0.00225914729425172 -0.115997216356756 -0.0173259550091543 0.0309207977063881 -0.114555991909598 -0.013674895723762 0.0177038241988434 -0.127930474536141 0.0100124996942899 0.0175536595136384 -0.090078831821386 -0.00679370721973722 -0.0022591472942841 -0.115997216356755 -0.0173259550091543 -0.0309207977064201 -0.114555991909589 -0.013674895723762 -0.0177038241988792 -0.127930474536136 0.01001249969429 -0.0175536595136636 -0.0900788318213811 -0.00679370721973716 0.0346146971637029 -0.112457613424483 -0.0134644043043527 0.0651408050086555 -0.102755587078009 -0.0027109886926166 0.0519539284362624 -0.120815094977064 0.0187483589200422 0.0451936899976002 -0.0824054925796052 -0.00631743860986439 -0.0346146971637343 -0.112457613424473 -0.0134644043043527 -0.0651408050086842 -0.102755587077991 -0.00271098869261665 -0.0519539284362961 -0.120815094977049 0.0187483589200422 -0.0451936899976233 -0.0824054925795925 -0.0063174386098644 0.0704708897071971 -0.0918315597135612 -0.00569736392882567 0.101944457771068 -0.0616350805691797 0.00660146974432528 0.0986678698141337 -0.0932545807807455 0.0229768772629997 0.0696747519259378 -0.0531779046088815 -0.00602165767699139 -0.0704708897072227 -0.0918315597135416 -0.00569736392882578 -0.101944457771086 -0.0616350805691514 0.00660146974432515 -0.0986678698141597 -0.0932545807807181 0.0229768772629998 -0.0696747519259526 -0.053177904608862 -0.00602165767699138 0.0981030750298626 -0.0481367819332888 0.0027662317537985 0.0947554199063231 0.00789162983782968 -0.000229591213803529 0.116255916806844 -0.0210948102973267 0.00862411658610748 0.0687869677463323 -0.00305191094409384 -0.00645844186297866 -0.098103075029876 -0.0481367819332616 0.00276623175379837 -0.0947554199063208 0.00789162983785602 -0.000229591213803471 -0.11625591680685 -0.0210948102972942 0.00862411658610734 -0.0687869677463331 -0.00305191094407477 -0.00645844186297864 0.0992713485999006 0.0102618816611476 -0.00102429982674074 0.0960394792762301 0.0624503998648969 0.0064563179873033 0.119989946437218 0.0338568659043608 0.0083952826481248 0.0740061614833694 0.0399113497456505 -0.00595953702028612 -0.0992713485998977 0.0102618816611753 -0.00102429982674075 -0.0960394792762126 0.0624503998649237 0.00645631798730321 -0.119989946437208 0.0338568659043941 0.00839528264812472 -0.0740061614833583 0.0399113497456709 -0.00595953702028604 0.0953275615655307 0.0684420560207238 0.00690399879790133 0.112164299493928 0.129108480859731 -0.00146565914027612 0.129991605403241 0.0923740752526196 0.0101065880514307 0.0757619645988205 0.104164312709159 -0.00731546649376747 -0.0953275615655115 0.0684420560207504 0.00690399879790134 -0.112164299493892 0.129108480859763 -0.001465659140276 -0.129991605403215 0.0923740752526558 0.0101065880514306 -0.0757619645987914 0.10416431270918 -0.00731546649376751 0.106373632002982 0.135517595200953 -0.00180202272820931 0.111008702774842 0.210505637665174 -0.00487516774243735 0.138993466135645 0.170807852459666 0.00622082149398081 0.077131133702865 0.173886794347897 -0.00667596574649976 -0.106373632002944 0.135517595200983 -0.00180202272820941 -0.111008702774783 0.210505637665205 -0.00487516774243746 -0.138993466135598 0.170807852459704 0.00622082149398072 -0.0771311337028164 0.173886794347919 -0.00667596574649962 213.693292424646
"RMCA RG 995" 0.00152906188090149 -0.111701628145648 -0.0152963300008352 0.0288317763839829 -0.11324398840446 -0.0131805958503868 0.014645630207523 -0.129515529685625 0.00279022456123684 0.0169446145926462 -0.0869917806963593 -0.00367893081627224 -0.00152906188093263 -0.111701628145647 -0.0152963300008352 -0.0288317763840144 -0.113243988404452 -0.0131805958503869 -0.0146456302075591 -0.129515529685621 0.00279022456123675 -0.0169446145926704 -0.0869917806963546 -0.00367893081627223 0.0327518466051884 -0.107407069215801 -0.0126715639816978 0.0620389914066236 -0.101135441796335 -0.000229181319253429 0.0465856773459023 -0.120242015532868 0.0122025715052671 0.0449203374327048 -0.0795072554418719 -0.00504165872003361 -0.0327518466052183 -0.107407069215792 -0.0126715639816978 -0.0620389914066518 -0.101135441796318 -0.000229181319253486 -0.0465856773459358 -0.120242015532855 0.0122025715052671 -0.0449203374327269 -0.0795072554418594 -0.00504165872003353 0.0716213564192657 -0.0804519421640956 -0.00734153135758437 0.104588791124832 -0.0637234909977858 0.00962831124887209 0.0919760935583459 -0.0923316433672026 0.016669945709384 0.080353220368437 -0.0467566457061941 -0.00484721387365689 -0.0716213564192881 -0.0804519421640756 -0.00734153135758435 -0.10458879112485 -0.0637234909977567 0.00962831124887202 -0.0919760935583717 -0.092331643367177 0.016669945709384 -0.0803532203684499 -0.0467566457061718 -0.00484721387365697 0.0993889704606549 -0.0485142171168865 0.00191835306665785 0.101965588291091 0.00692866105205771 0.00418155160952557 0.116092125758306 -0.0228448679610757 0.0128815267093689 0.075694665844587 0.00187410573095129 -0.000790598801700851 -0.0993889704606684 -0.0485142171168588 0.00191835306665783 -0.101965588291089 0.00692866105208609 0.0041815516095254 -0.116092125758312 -0.0228448679610433 0.0128815267093689 -0.0756946658445864 0.00187410573097232 -0.000790598801700911 0.101530122251406 0.0124607364882747 0.00456805902425367 0.106220171469136 0.0602785992096835 -9.02724867769864e-05 0.125561871014846 0.0277337696021094 0.0120202962600447 0.0780569948592545 0.0393448313947067 -0.000124464033267243 -0.101530122251402 0.0124607364883029 0.00456805902425357 -0.106220171469119 0.060278599209713 -9.0272486777079e-05 -0.125561871014838 0.0277337696021443 0.0120202962600447 -0.0780569948592435 0.0393448313947283 -0.000124464033267154 0.102819695272125 0.0625787874018581 0.00061633599787745 0.11021054252396 0.127196658799989 -0.00230335418441571 0.133838724233883 0.0913675614752942 0.00557740598723647 0.0789708837378463 0.0988934616075089 -0.00430318016755271 -0.102819695272107 0.0625787874018868 0.000616335997877423 -0.110210542523924 0.12719665880002 -0.00230335418441587 -0.133838724233858 0.0913675614753316 0.0055774059872364 -0.0789708837378187 0.0988934616075309 -0.0043031801675528 0.108727983277885 0.131765163125105 -0.00145319014735649 0.115774630642431 0.205623751424346 -0.00499381642147972 0.142344871950149 0.168407407320937 0.000435207487154511 0.0832019249795585 0.169914021599071 -0.00714390700460965 -0.108727983277848 0.131765163125136 -0.00145319014735652 -0.115774630642374 0.205623751424378 -0.00499381642147968 -0.142344871950102 0.168407407320977 0.000435207487154389 -0.0832019249795111 0.169914021599094 -0.00714390700460977 235.96561913891
"RMCA 86.044-M-001" -0.00469018184941043 -0.119878320526417 -0.0148652850743905 0.0268006530262766 -0.120216072729071 -0.0194870410932771 0.0146595111846847 -0.13651732302797 -0.00214836114629938 0.00990737436296734 -0.0950457558937429 -0.00934794715715843 0.00469018184937696 -0.119878320526418 -0.0148652850743904 -0.0268006530263102 -0.120216072729063 -0.0194870410932772 -0.0146595111847228 -0.136517323027966 -0.00214836114629934 -0.00990737436299389 -0.0950457558937402 -0.00934794715715847 0.0291093370613661 -0.121713495912545 -0.0188610970172757 0.0582365008104136 -0.110932083324906 -0.00456817730438988 0.0463212019578751 -0.13099049319461 0.00785254156614532 0.0372700076659082 -0.0902141454582331 -0.00855286982431467 -0.0291093370614001 -0.121713495912537 -0.0188610970172757 -0.0582365008104446 -0.110932083324889 -0.00456817730438984 -0.0463212019579117 -0.130990493194597 0.00785254156614536 -0.0372700076659333 -0.0902141454582228 -0.00855286982431463 0.0584986479200213 -0.101980157322219 -0.00720186758417656 0.0975453751177953 -0.0671457368571451 0.0144146860837282 0.0912989426848042 -0.107628459948307 0.0302759546899471 0.0576018154909673 -0.0524057003607351 -0.000598244119116108 -0.0584986479200498 -0.101980157322203 -0.00720186758417654 -0.0975453751178141 -0.0671457368571179 0.0144146860837282 -0.0912989426848343 -0.107628459948281 0.0302759546899471 -0.057601815490982 -0.0524057003607191 -0.000598244119116111 0.0827996576349473 -0.048874419051058 0.00506419881443702 0.0965828992321283 0.0104163681909439 0.0102967452514738 0.106803613901523 -0.0286586737814782 0.011972738297555 0.0649121369827154 0.0099880782315737 0.00174048671740405 -0.0827996576349609 -0.048874419051035 0.00506419881443702 -0.0965828992321254 0.0104163681909708 0.0102967452514739 -0.106803613901531 -0.0286586737814485 0.011972738297555 -0.0649121369827126 0.00998807823159178 0.00174048671740408 0.0866892760351268 0.0231066639253784 0.0076499927680191 0.102469916396098 0.0610685103216107 0.00910699827541715 0.11487712298551 0.0292033029077083 0.0121469678354704 0.0727134485696037 0.0538159849680345 -0.00115371431524408 -0.0866892760351203 0.0231066639254026 0.00764999276801911 -0.102469916396081 0.0610685103216392 0.00910699827541721 -0.114877122985502 0.0292033029077403 0.0121469678354704 -0.0727134485695886 0.0538159849680547 -0.00115371431524404 0.0904776036486414 0.0738557952503967 0.00440934261087011 0.100017556142502 0.139175750329514 -0.0014885805896529 0.122405768442005 0.0976725042569327 0.00887631965822334 0.0697190794729711 0.108922550948371 -0.00675985384325628 -0.0904776036486208 0.0738557952504219 0.00440934261087015 -0.100017556142463 0.139175750329542 -0.00148858058965285 -0.122405768441977 0.0976725042569669 0.00887631965822335 -0.0697190794729407 0.108922550948391 -0.00675985384325625 0.095534057074542 0.146682490181556 -0.0021471110990164 0.101546992298613 0.219864076772331 -0.0144764110389705 0.128066126043201 0.176981160046065 0.000250324817400103 0.0697982306581478 0.181447601057739 -0.0124007361795522 -0.0955340570745011 0.146682490181582 -0.00214711109901638 -0.101546992298551 0.219864076772359 -0.0144764110389705 -0.128066126043152 0.176981160046101 0.000250324817400092 -0.0697982306580972 0.181447601057759 -0.0124007361795522 239.992664829046
"RMCA 86.044-M-005" 0.00172271534376089 -0.124582702109155 -0.0198775382863968 0.0295002259498808 -0.121623051683793 -0.0157379580894046 0.0151700871285363 -0.135370899395878 0.00564803686200985 0.014242077064822 -0.0971043440585228 -0.00780154539786911 -0.00172271534379573 -0.124582702109154 -0.0198775382863968 -0.0295002259499148 -0.121623051683785 -0.0157379580894046 -0.0151700871285741 -0.135370899395873 0.00564803686200991 -0.0142420770648491 -0.0971043440585189 -0.00780154539786905 0.0333004540369967 -0.122621692120011 -0.0159226610270984 0.0600795949848666 -0.107105477134984 -0.00809024452851747 0.0515807088497891 -0.12536987106362 0.0161589364749402 0.0365539812515021 -0.0891690603211369 -0.0059801078034024 -0.033300454037031 -0.122621692120002 -0.0159226610270984 -0.0600795949848966 -0.107105477134967 -0.00809024452851742 -0.0515807088498242 -0.125369871063606 0.0161589364749403 -0.036553981251527 -0.0891690603211267 -0.00598010780340237 0.0623952099135858 -0.100096586010019 -0.00767770026440422 0.101778451717668 -0.0554267647553022 0.0102225969956844 0.100722984015867 -0.0980861244736668 0.027589125820209 0.0566495379829847 -0.0474322647070493 -0.00142009590540665 -0.0623952099136138 -0.100096586010002 -0.00767770026440422 -0.101778451717684 -0.0554267647552739 0.0102225969956844 -0.100722984015894 -0.0980861244736388 0.027589125820209 -0.0566495379829979 -0.0474322647070336 -0.00142009590540664 0.0918154384001555 -0.0376815732139464 0.00240303550454953 0.0984111330081051 0.0162222428242237 0.000598361614218838 0.112686479701343 -0.0166467410967969 0.0117666359976377 0.0677646903867343 0.00997733120466766 0.00115951033704656 -0.091815438400166 -0.0376815732139209 0.0024030355045496 -0.0984111330081005 0.0162222428242511 0.000598361614218905 -0.112686479701347 -0.0166467410967655 0.0117666359976378 -0.0677646903867314 0.00997733120468653 0.00115951033704658 0.0918835150395193 0.0212803934024866 0.000287098746189838 0.103816315784403 0.0600199083650659 0.00590990278880699 0.116721670389065 0.0314901981595484 0.0107452173697985 0.0763281357168388 0.0497156920164477 -0.00191995309303375 -0.0918835150395134 0.0212803934025122 0.000287098746189902 -0.103816315784387 0.0600199083650948 0.00590990278880704 -0.116721670389056 0.0314901981595809 0.0107452173697986 -0.0763281357168249 0.049715692016469 -0.00191995309303372 0.0924060137825659 0.0706871903703995 0.00229245970343481 0.107970417912015 0.134160821881746 0.000212423369819375 0.124826602914246 0.0938886021094338 0.00911866611484967 0.0752133685575771 0.108061041926401 -0.00256159105561703 -0.0924060137825462 0.0706871903704252 0.0022924597034349 -0.107970417911977 0.134160821881776 0.000212423369819386 -0.12482660291422 0.0938886021094686 0.00911866611484976 -0.0752133685575469 0.108061041926422 -0.002561591055617 0.0998097199663036 0.139589022927188 -0.00119701836647913 0.112283546829351 0.203580976051803 -0.00949926755552406 0.133451361090518 0.163291076811688 0.00254431086422702 0.0788703917287152 0.176352654092482 -0.00897063719027003 -0.0998097199662646 0.139589022927216 -0.00119701836647907 -0.112283546829294 0.203580976051834 -0.009499267555524 -0.133451361090473 0.163291076811725 0.0025443108642271 -0.0788703917286659 0.176352654092504 -0.00897063719026998 249.919996056671
"RMCA 86.044-M-010" 0.00262405138553184 -0.118061908399749 -0.0170339702799112 0.0272873319274986 -0.115822673568454 -0.0154915951039665 0.0169314549141061 -0.134178206457451 0.00472513283743229 0.0133941717054467 -0.0938468026720481 -0.0178885190983301 -0.00262405138556477 -0.118061908399748 -0.0170339702799113 -0.0272873319275309 -0.115822673568446 -0.0154915951039665 -0.0169314549141436 -0.134178206457446 0.00472513283743229 -0.0133941717054729 -0.0938468026720444 -0.0178885190983301 0.0295923959566667 -0.106176583711262 -0.0173884057314011 0.0500379019989148 -0.0916512803428257 0.00215260488362114 0.0443627251906357 -0.118070788396937 0.0114099206782199 0.033628353623423 -0.0703229713102298 -0.0123162320913646 -0.0295923959566963 -0.106176583711253 -0.0173884057314011 -0.0500379019989404 -0.0916512803428117 0.0021526048836211 -0.0443627251906686 -0.118070788396925 0.0114099206782199 -0.0336283536234426 -0.0703229713102204 -0.0123162320913647 0.066667028882485 -0.104391735388637 -0.000364825557786557 0.107554609953768 -0.0555777707340212 0.0172764929655372 0.103074278265253 -0.0999234479344236 0.0432295480185679 0.0607719110042449 -0.0485920594038518 -0.00313435838870965 -0.0666670288825141 -0.104391735388619 -0.00036482555778661 -0.107554609953784 -0.0555777707339911 0.0172764929655372 -0.10307427826528 -0.0999234479343948 0.043229548018568 -0.0607719110042584 -0.0485920594038348 -0.00313435838870964 0.0926657739526037 -0.0499064764211403 -0.00265733471220086 0.0986142337700742 0.0119658595943272 -0.00462601929912119 0.11769620805358 -0.023789903788529 0.0153006497675927 0.0629186448594508 0.00295179232007902 -0.00421345415269476 -0.0926657739526176 -0.0499064764211144 -0.00265733471220087 -0.0986142337700708 0.0119658595943548 -0.0046260192991212 -0.117696208053587 -0.0237899037884961 0.0153006497675927 -0.0629186448594501 0.00295179232009658 -0.00421345415269474 0.0979359628959355 0.0142463057435334 -0.00411514908604514 0.10002072793296 0.0588005385979796 0.00144785915171076 0.120850468829368 0.0326948878613225 0.0102324305728554 0.0739792616050505 0.0407384748521869 -0.00351671325596541 -0.0979359628959316 0.0142463057435608 -0.0041151490860451 -0.100020727932943 0.0588005385980075 0.00144785915171078 -0.120850468829359 0.0326948878613563 0.0102324305728555 -0.0739792616050391 0.0407384748522076 -0.00351671325596536 0.100929724843208 0.0610549144794447 0.00058731858285731 0.11335696271024 0.129700987380555 -0.00370189008939877 0.132065148574696 0.0889997191684506 0.00968331858942389 0.0819954772370235 0.0996964387031579 -0.00270524662094901 -0.100929724843191 0.0610549144794729 0.000587318582857357 -0.113356962710204 0.129700987380587 -0.0037018900893987 -0.132065148574671 0.0889997191684875 0.00968331858942394 -0.0819954772369957 0.0996964387031808 -0.00270524662094906 0.111236832623738 0.134077581455891 -0.00222240323258988 0.110859544380693 0.21230976877148 -0.00654185352777174 0.141394759390954 0.171277128485269 0.00359141917416917 0.0807114402445163 0.171798211115577 -0.00171872499378146 -0.1112368326237 0.134077581455922 -0.00222240323258987 -0.110859544380634 0.212309768771511 -0.00654185352777174 -0.141394759390906 0.171277128485309 0.00359141917416917 -0.0807114402444684 0.171798211115599 -0.00171872499378145 235.845916160546
"RMCA 86.044-M-011" 0.00323052758614801 -0.120294349387336 -0.014481756351761 0.0299653149409218 -0.117295554712194 -0.0101515279329703 0.0185145503883172 -0.132589451955385 0.00825715844037985 0.0152845517045927 -0.0956827465087755 -0.0158934148805643 -0.00323052758618148 -0.120294349387335 -0.0144817563517611 -0.0299653149409545 -0.117295554712186 -0.0101515279329703 -0.0185145503883541 -0.13258945195538 0.00825715844037989 -0.0152845517046193 -0.0956827465087712 -0.0158934148805643 0.0305424870093417 -0.114313152032457 -0.0112988054628615 0.0572018235577964 -0.10509439788914 -0.00563896234071112 0.0484030632733776 -0.127195414224147 0.00929081035443389 0.0368257534826636 -0.0868638647761382 -0.0137310731284378 -0.0305424870093735 -0.114313152032449 -0.0112988054628615 -0.0572018235578256 -0.105094397889124 -0.00563896234071115 -0.048403063273413 -0.127195414224133 0.00929081035443385 -0.0368257534826877 -0.0868638647761279 -0.0137310731284378 0.0611638601904852 -0.102067918783562 -0.00416873637523041 0.101921884736866 -0.0588926182725544 0.00534911204313239 0.10028230670215 -0.0988130594741563 0.0322156765871455 0.0524901278232404 -0.0444943624836795 -0.000715346508492868 -0.0611638601905135 -0.102067918783545 -0.00416873637523043 -0.101921884736882 -0.058892618272526 0.00534911204313237 -0.100282306702177 -0.0988130594741284 0.0322156765871454 -0.0524901278232527 -0.0444943624836649 -0.000715346508492947 0.0980547015261395 -0.0450654504916918 0.00303331214724543 0.0974692578328009 0.0125347391609212 0.0108539234609337 0.118314588794865 -0.0221848606123999 0.00819015747827529 0.0717579698098411 0.00846094523158659 -0.00524576161168267 -0.098054701526152 -0.0450654504916644 0.00303331214724547 -0.0974692578327974 0.0125347391609484 0.0108539234609337 -0.118314588794871 -0.0221848606123668 0.00819015747827535 -0.0717579698098387 0.00846094523160664 -0.00524576161168256 0.0942636600429328 0.0220229947588266 0.00879438303822799 0.103419440379624 0.0613222180099016 0.00199059076790715 0.121040678009691 0.0368203086208237 0.0117799502401611 0.0756704127938494 0.0457040033663926 -0.00642049556667559 -0.0942636600429267 0.0220229947588529 0.00879438303822798 -0.103419440379607 0.0613222180099304 0.00199059076790709 -0.121040678009681 0.0368203086208575 0.0117799502401611 -0.0756704127938367 0.0457040033664138 -0.00642049556667549 0.0948018450599332 0.068634583923192 -0.00191017765768249 0.108408943656048 0.127883251713344 -0.000751847496254166 0.124963466522916 0.0910576198637646 0.00734673421919569 0.0745991070230756 0.104492840173403 -0.00521684101617759 -0.0948018450599141 0.0686345839232184 -0.00191017765768246 -0.108408943656013 0.127883251713374 -0.000751847496254154 -0.124963466522891 0.0910576198637995 0.00734673421919566 -0.0745991070230465 0.104492840173424 -0.00521684101617759 0.104496368640729 0.137995172630521 -0.00610510926963203 0.106913918701391 0.209350911590978 -0.00440853709404234 0.134752029747713 0.169631531163547 0.00311067281741127 0.0762782897707773 0.174936081396112 -0.0040740889012728 -0.104496368640691 0.13799517263055 -0.00610510926963206 -0.106913918701333 0.209350911591008 -0.00440853709404231 -0.134752029747666 0.169631531163585 0.00311067281741129 -0.0762782897707286 0.174936081396134 -0.00407408890127285 245.431585553778
"RMCA 86.044-M-013" 0.00122919112468293 -0.125976234312181 -0.0193377650967399 0.0290712906343212 -0.121756507450736 -0.0110867560197754 0.0150530361859725 -0.134184346192678 0.0105107284228265 0.0144653852720004 -0.101592600405718 -0.0160843132153343 -0.0012291911247181 -0.12597623431218 -0.0193377650967399 -0.0290712906343552 -0.121756507450728 -0.0110867560197754 -0.0150530361860099 -0.134184346192674 0.0105107284228265 -0.0144653852720287 -0.101592600405714 -0.0160843132153343 0.0319478227076827 -0.121300761563679 -0.0118772908789843 0.060310971251329 -0.10957596566938 -0.0044416138682158 0.0493324395007814 -0.129492656168708 0.0152335174862973 0.038600823032671 -0.0893826833457835 -0.0120887844737016 -0.0319478227077165 -0.12130076156367 -0.0118772908789843 -0.0603109712513596 -0.109575965669363 -0.00444161386821578 -0.0493324395008176 -0.129492656168694 0.0152335174862973 -0.038600823032696 -0.0893826833457727 -0.0120887844737016 0.0642551356974651 -0.106827916843495 -0.0032088083962489 0.1007917104687 -0.0612398912391088 0.00924852042840377 0.104007857607072 -0.103672683250033 0.0272987049443384 0.0591669938848395 -0.055108961074591 -0.00501079914069106 -0.0642551356974949 -0.106827916843477 -0.0032088083962489 -0.100791710468717 -0.0612398912390807 0.0092485204284037 -0.104007857607101 -0.103672683250004 0.0272987049443383 -0.0591669938848549 -0.0551089610745745 -0.00501079914069109 0.0921692233445929 -0.0422499080439116 0.00320238421086667 0.0913768649102276 0.0185957067171325 0.00405597712458459 0.111946444738184 -0.0164841856704093 0.0115507115035848 0.0608282123550486 0.0056526598070586 -0.00222717894550589 -0.0921692233446047 -0.0422499080438859 0.00320238421086667 -0.0913768649102224 0.018595706717158 0.00405597712458452 -0.111946444738189 -0.0164841856703782 0.0115507115035847 -0.060828212355047 0.00565265980707557 -0.00222717894550589 0.0867073757492368 0.0237606148493738 -0.000787850678244233 0.0998814911275967 0.0622200068529408 0.00253418266701729 0.117222171243871 0.034938265979473 0.0106381348980848 0.0631482321513018 0.0537347508389594 -0.00320564620344582 -0.0867073757492303 0.023760614849398 -0.000787850678244357 -0.0998814911275793 0.0622200068529686 0.00253418266701718 -0.117222171243861 0.0349382659795057 0.0106381348980847 -0.0631482321512868 0.053734750838977 -0.00320564620344585 0.0931574269485597 0.0676500819231438 0.000504196682517169 0.097124158082016 0.135068929336562 -0.00240664661451555 0.119734720325172 0.0988683253694042 0.00953550378920846 0.0693794871539579 0.103006659251803 -0.00423465388525902 -0.0931574269485408 0.0676500819231697 0.000504196682517127 -0.0971241580819784 0.135068929336589 -0.00240664661451563 -0.119734720325145 0.0988683253694375 0.00953550378920834 -0.0693794871539292 0.103006659251823 -0.00423465388525903 0.0949327234327888 0.140524477795218 -0.00202276013516457 0.105035900740486 0.21901157212828 -0.00775921755519718 0.127897943926586 0.175601913855182 0.00495132642767115 0.0696569138453438 0.180211336525592 -0.00348380347837663 -0.0949327234327496 0.140524477795244 -0.00202276013516454 -0.105035900740425 0.21901157212831 -0.00775921755519721 -0.127897943926537 0.175601913855218 0.00495132642767109 -0.0696569138452934 0.180211336525611 -0.00348380347837666 252.718039054919
"RMCA 86.044-M-014" 0.00261629727899354 -0.122390801070851 -0.015501373470361 0.0258052239761407 -0.120668451909084 -0.0143833643288245 0.0144795062430997 -0.134175269871185 0.00746068378586575 0.0127367300484378 -0.0991736354796622 -0.00883076063191115 -0.00261629727902766 -0.12239080107085 -0.0155013734703609 -0.0258052239761744 -0.120668451909077 -0.0143833643288246 -0.0144795062431371 -0.134175269871181 0.00746068378586572 -0.0127367300484655 -0.0991736354796587 -0.00883076063191112 0.0292879029850936 -0.116849654539916 -0.0137183079499743 0.0561548066870028 -0.111143522604294 -0.00725956761557137 0.0451278382881677 -0.128828848987291 0.0151612961327285 0.0396055193445063 -0.0889850189583379 -0.00744240630272615 -0.0292879029851262 -0.116849654539908 -0.0137183079499743 -0.0561548066870337 -0.111143522604278 -0.00725956761557141 -0.0451278382882036 -0.128828848987278 0.0151612961327284 -0.0396055193445312 -0.0889850189583268 -0.00744240630272622 0.0657058986365762 -0.0904362194251122 -0.00633058745838398 0.103223480951019 -0.0610111694581726 0.00803021095409999 0.0966385376398837 -0.0976650685438817 0.0200610896530234 0.0651070787330708 -0.0465918176230362 0.00353653196069618 -0.0657058986366015 -0.0904362194250938 -0.00633058745838398 -0.103223480951036 -0.0610111694581438 0.00803021095409988 -0.096638537639911 -0.0976650685438548 0.0200610896530233 -0.0651070787330838 -0.046591817623018 0.0035365319606961 0.0939516705560767 -0.038645844016986 0.00230350251670834 0.103517166403745 0.0153600675934499 0.00658930298612347 0.114322629068135 -0.0208905975473208 0.00691250188041663 0.0768025450770256 0.0128509796727806 -0.00317496913579912 -0.0939516705560875 -0.0386458440169599 0.00230350251670823 -0.103517166403741 0.0153600675934787 0.00658930298612334 -0.11432262906814 -0.0208905975472889 0.00691250188041649 -0.076802545077022 0.012850979672802 -0.00317496913579916 0.10012754862994 0.0233264941790288 0.00577426854062823 0.100599099027149 0.0620931429853419 0.00769180051472814 0.121862691270116 0.0384101680583098 0.00883970610736118 0.0806511172647288 0.0445401581097108 -0.00367702621250374 -0.100127548629933 0.0233264941790567 0.00577426854062814 -0.100599099027132 0.0620931429853699 0.00769180051472802 -0.121862691270105 0.0384101680583438 0.00883970610736107 -0.0806511172647164 0.0445401581097333 -0.00367702621250382 0.0957741996601024 0.0692912062312738 0.00209697403439847 0.104315240153769 0.130848914497523 0.00119228208003558 0.125705597059085 0.0944036086791908 0.00493863211067112 0.0752601650179753 0.102710759527497 -0.00491045165293342 -0.0957741996600831 0.0692912062313005 0.00209697403439834 -0.104315240153732 0.130848914497552 0.00119228208003552 -0.125705597059059 0.0944036086792259 0.00493863211067102 -0.0752601650179467 0.102710759527518 -0.00491045165293349 0.100028480054353 0.13933405250474 -0.000555842073243229 0.107010074347101 0.205762547540812 -0.00390765609354679 0.130998847913999 0.166507334877071 -0.0022593848916823 0.0747942638841421 0.1720164855781 -0.00863708544002294 -0.100028480054314 0.139334052504768 -0.000555842073243298 -0.107010074347043 0.205762547540841 -0.00390765609354689 -0.130998847913952 0.166507334877108 -0.00225938489168243 -0.0747942638840941 0.172016485578121 -0.00863708544002305 256.230294561706
"RMCA 86.044-M-015" 0.000990662392259332 -0.128136508407662 -0.0157155675654864 0.0296529937945553 -0.121054297926048 -0.0106085636507267 0.0168030724870529 -0.136922309194024 0.00516081314859265 0.0135843964354774 -0.0942492559044531 -0.0111522870777144 -0.000990662392295089 -0.128136508407661 -0.0157155675654864 -0.0296529937945891 -0.12105429792604 -0.0106085636507267 -0.0168030724870911 -0.136922309194019 0.0051608131485927 -0.0135843964355037 -0.0942492559044493 -0.0111522870777144 0.0324513106707728 -0.121666172262271 -0.0116119585462544 0.0646426362250502 -0.107384622902768 -0.00290380088240416 0.0499902866623223 -0.126561699670321 0.0146262647651136 0.0420467689657455 -0.083400387323319 -0.00746600004343613 -0.0324513106708067 -0.121666172262262 -0.0116119585462544 -0.0646426362250801 -0.10738462290275 -0.00290380088240423 -0.0499902866623576 -0.126561699670307 0.0146262647651136 -0.0420467689657688 -0.0834003873233073 -0.00746600004343614 0.0689878428431872 -0.095658306272228 -0.00489250714318803 0.104383508674828 -0.0565834343518215 0.00696590959591904 0.102154049483074 -0.0959479804923519 0.0253222956785477 0.0608954597650368 -0.0450316707315856 -0.00579279189517649 -0.0689878428432139 -0.0956583062722088 -0.0048925071431881 -0.104383508674844 -0.0565834343517923 0.00696590959591898 -0.102154049483101 -0.0959479804923235 0.0253222956785476 -0.0608954597650494 -0.0450316707315686 -0.00579279189517659 0.0979650615440021 -0.0444624330861159 0.000949168873216834 0.104889760928806 0.015091751612367 0.0034642864565678 0.117583621754336 -0.0245000151199446 0.0115085534479754 0.0699221196426022 0.00874716480931812 -0.00808675996979429 -0.0979650615440145 -0.0444624330860886 0.000949168873216763 -0.104889760928802 0.0150917516123962 0.00346428645656771 -0.117583621754343 -0.0245000151199118 0.0115085534479754 -0.0699221196425998 0.0087471648093376 -0.00808675996979437 0.101667978489033 0.0206041224763872 0.00167679884530759 0.0989825480176853 0.0639510660262446 0.00350415803762916 0.123664497033746 0.0412440882709505 0.0122159431694259 0.0753365059630502 0.0427984855690163 -0.00500162304439297 -0.101667978489028 0.0206041224764155 0.00167679884530753 -0.0989825480176675 0.0639510660262722 0.0035041580376291 -0.123664497033734 0.0412440882709849 0.0122159431694258 -0.0753365059630382 0.0427984855690373 -0.00500162304439302 0.0975794756416129 0.0674730880132313 0.00166074684882222 0.0988811185669127 0.133191534105826 0.00217684726326142 0.124240756962563 0.0983165648344273 0.00769027769767373 0.0729595947392642 0.100274404996546 -0.00447201704501581 -0.0975794756415941 0.0674730880132585 0.00166074684882216 -0.0988811185668756 0.133191534105854 0.00217684726326136 -0.124240756962536 0.0983165648344619 0.00769027769767364 -0.0729595947392361 0.100274404996566 -0.00447201704501592 0.0966212876928772 0.138021520579694 0.00262320891684444 0.0972146044492131 0.207647391039177 -0.00723914745873373 0.126299531931545 0.171573287708645 0.00234012748505131 0.0685787488709665 0.172624623602781 -0.00694237590762439 -0.0966212876928387 0.138021520579721 0.00262320891684434 -0.0972146044491552 0.207647391039204 -0.00723914745873378 -0.126299531931497 0.171573287708681 0.00234012748505127 -0.0685787488709183 0.1726246236028 -0.00694237590762444 261.318135794798
"RMCA 86.044-M-016" 0.00190723120079816 -0.12228904959619 -0.0179059503093412 0.0294110885892527 -0.119093284115382 -0.0161324864361944 0.0174364961223757 -0.127983136515855 0.00637396871324132 0.0149451726119293 -0.0948812419968235 -0.0146411089403878 -0.00190723120083229 -0.12228904959619 -0.0179059503093412 -0.0294110885892859 -0.119093284115374 -0.0161324864361944 -0.0174364961224114 -0.12798313651585 0.00637396871324135 -0.0149451726119558 -0.0948812419968192 -0.0146411089403878 0.03163352377174 -0.118895183730052 -0.0135399679227669 0.0616315966668912 -0.10568695326053 -0.00461208544380223 0.048276730213796 -0.119797318884937 0.0135855112255829 0.0422719293867909 -0.0866393142849294 -0.0104911294767152 -0.0316335237717732 -0.118895183730043 -0.013539967922767 -0.0616315966669207 -0.105686953260513 -0.0046120854438022 -0.0482767302138294 -0.119797318884924 0.013585511225583 -0.0422719293868151 -0.0866393142849176 -0.0104911294767151 0.0679863089423056 -0.0968909963090727 -0.000552074965188425 0.108726330545725 -0.0604220675137084 0.0120701666025464 0.100487017653219 -0.0949088469968913 0.0329145886533201 0.070199209299714 -0.0490972162848672 -0.00517184161834185 -0.0679863089423326 -0.0968909963090537 -0.000552074965188385 -0.108726330545742 -0.0604220675136781 0.0120701666025464 -0.100487017653245 -0.0949088469968633 0.0329145886533201 -0.0701992092997277 -0.0490972162848477 -0.00517184161834184 0.0958377945104135 -0.0389837506345189 0.00533288520048668 0.104696579140956 0.0152432097613874 0.00374159548560209 0.116868239642028 -0.0205474967034099 0.00946851664704138 0.0725423466996124 0.0101201925949025 -0.00350986669392583 -0.0958377945104244 -0.0389837506344921 0.00533288520048673 -0.104696579140951 0.0152432097614166 0.00374159548560206 -0.116868239642034 -0.0205474967033773 0.00946851664704142 -0.0725423466996096 0.0101201925949228 -0.00350986669392577 0.0968110027512298 0.0226627821675337 0.00331116779108139 0.106178121098832 0.0618385689406192 -0.000114940598478092 0.121482354008622 0.0357411001690477 0.00976345399055436 0.0790706405035595 0.0478163093978364 -0.00440476332558056 -0.0968110027512235 0.0226627821675607 0.00331116779108138 -0.106178121098815 0.0618385689406488 -0.000114940598478055 -0.121482354008612 0.0357411001690816 0.00976345399055433 -0.0790706405035462 0.0478163093978585 -0.00440476332558051 0.0995937753159695 0.0679967126304239 0.0001221975702415 0.107559017738631 0.12803495568463 -0.000788865429171624 0.127951149797525 0.0929078508305283 0.00773686853846383 0.0789880810902057 0.101632186043528 -0.00544909878598126 -0.0995937753159505 0.0679967126304517 0.00012219757024155 -0.107559017738596 0.12803495568466 -0.000788865429171517 -0.127951149797499 0.092907850830564 0.00773686853846386 -0.0789880810901773 0.10163218604355 -0.00544909878598126 0.102216927855105 0.132687338946961 -0.0022900083574717 0.105620988386886 0.203900499975954 -0.00486074746537893 0.130621290538406 0.166048770750061 0.00460949566921177 0.0745437630427627 0.169485378933445 -0.00456548031864771 -0.102216927855068 0.13268733894699 -0.00229000835747174 -0.105620988386829 0.203900499975984 -0.00486074746537886 -0.13062129053836 0.166048770750098 0.00460949566921183 -0.0745437630427155 0.169485378933466 -0.00456548031864769 252.76544471705
"RMCA 86.044-M-017" 0.00128590079655324 -0.11965289546311 -0.0142800094970037 0.0295354479218348 -0.114605499937543 -0.0139712252210894 0.018128258575156 -0.12568313049578 0.014824567510596 0.0119344765729209 -0.0898191959893393 -0.00379995691459608 -0.00128590079658655 -0.119652895463109 -0.0142800094970037 -0.0295354479218667 -0.114605499937534 -0.0139712252210895 -0.018128258575191 -0.125683130495775 0.0148245675105959 -0.0119344765729459 -0.089819195989336 -0.0037999569145961 0.032718859705252 -0.117057367821562 -0.01312407824418 0.0600050443179905 -0.101531462545351 -0.00616785854609901 0.053233888290571 -0.120712248021802 0.0172433481122079 0.0363915443665121 -0.0830150854924804 -0.00763834270227129 -0.0327188597052846 -0.117057367821553 -0.0131240782441799 -0.0600050443180187 -0.101531462545334 -0.00616785854609902 -0.0532338882906046 -0.120712248021787 0.017243348112208 -0.0363915443665352 -0.0830150854924701 -0.0076383427022713 0.0690875769725983 -0.0967006829173822 -0.00156204781372258 0.100442826335957 -0.0538454563186464 0.00177608146329197 0.104776037102314 -0.0884547611667228 0.0236382285315656 0.0577481822173796 -0.0506110381795403 -0.00331275955265377 -0.0690875769726253 -0.096700682917363 -0.00156204781372264 -0.100442826335972 -0.0538454563186183 0.00177608146329197 -0.104776037102338 -0.0884547611666936 0.0236382285315656 -0.0577481822173936 -0.0506110381795243 -0.00331275955265387 0.10171873607722 -0.0420589481091422 -0.000523178781800598 0.103475911216572 0.0125444569371518 -0.000564847306730873 0.120585984144631 -0.0206478251496356 0.00720722329772941 0.0724079904732316 0.00164684668730678 -0.00417867320492351 -0.101718736077232 -0.0420589481091138 -0.000523178781800653 -0.103475911216569 0.0125444569371806 -0.000564847306730892 -0.120585984144637 -0.020647825149602 0.00720722329772937 -0.0724079904732311 0.0016468466873269 -0.00417867320492352 0.10250313833407 0.0174180772472226 -0.00107328092215937 0.106459038440841 0.0593799228244124 -0.00218379910989604 0.125310019731726 0.0343924563196654 0.00739224632644453 0.0797016870639795 0.0411578569061037 -0.00403164068636821 -0.102503138334065 0.0174180772472511 -0.00107328092215939 -0.106459038440824 0.0593799228244421 -0.00218379910989608 -0.125310019731717 0.0343924563197003 0.00739224632644444 -0.079701687063968 0.0411578569061259 -0.00403164068636819 0.101156923758041 0.064542039063149 -0.00107407046223747 0.110146920699357 0.127866135363896 -0.00106579767158438 0.131725363670365 0.0920689887398069 0.00671217047108122 0.0789008371768996 0.100228256865798 -0.00298012927230074 -0.101156923758023 0.0645420390631772 -0.00107407046223754 -0.110146920699321 0.127866135363927 -0.00106579767158441 -0.131725363670339 0.0920689887398436 0.00671217047108117 -0.0789008371768717 0.10022825686582 -0.00298012927230071 0.10636796174568 0.13250053714986 -0.0023198492245362 0.109092362991161 0.20706040769871 -0.00106000846448896 0.138331220832279 0.164248515099705 0.0062162472006883 0.0776154065377737 0.169341100704936 -9.85593149620766e-05 -0.106367961745644 0.132500537149889 -0.00231984922453623 -0.109092362991103 0.20706040769874 -0.001060008464489 -0.138331220832234 0.164248515099744 0.00621624720068822 -0.0776154065377266 0.169341100704958 -9.8559314962123e-05 250.973408919096
"RMCA 86.044-M-018" 0.00118080078791094 -0.121800300925334 -0.0187728828937342 0.0283594352232632 -0.120421439683037 -0.0176235590179035 0.0152780837250699 -0.128916118983218 0.0064606724766062 0.0141233517969503 -0.0931099055212071 -0.0123768687789427 -0.00118080078794484 -0.121800300925333 -0.0187728828937343 -0.0283594352232967 -0.120421439683029 -0.0176235590179035 -0.0152780837251058 -0.128916118983214 0.00646067247660617 -0.0141233517969762 -0.0931099055212031 -0.0123768687789427 0.0329452366629284 -0.121217081116522 -0.0158281217921656 0.0583286186789585 -0.103252380472159 -0.00478276640791227 0.0515208697455168 -0.121979886074483 0.0125450969602198 0.0380694050197746 -0.082243040810944 -0.00931438407643044 -0.0329452366629622 -0.121217081116513 -0.0158281217921656 -0.0583286186789873 -0.103252380472143 -0.00478276640791229 -0.0515208697455508 -0.121979886074469 0.0125450969602198 -0.0380694050197975 -0.0822430408109333 -0.00931438407643038 0.0660449201670099 -0.100326521337356 0.00136669915832725 0.100670808714526 -0.0598327678903159 0.00862358099003862 0.101709665473723 -0.0967409791666673 0.0261658833370284 0.0598996309411208 -0.052494766583652 -0.00220213840510441 -0.0660449201670378 -0.100326521337337 0.00136669915832726 -0.100670808714543 -0.0598327678902879 0.00862358099003863 -0.10170966547375 -0.096740979166639 0.0261658833370284 -0.0598996309411355 -0.0524947665836353 -0.00220213840510438 0.0934438549377735 -0.0423128655782891 0.00551434642347755 0.100983869352112 0.0113841164702436 0.00386130453190586 0.113271744250274 -0.0237756753306999 0.0143932127607425 0.0684925559417059 0.00832687897304718 -0.002588398574229 -0.0934438549377853 -0.0423128655782631 0.00551434642347753 -0.100983869352109 0.0113841164702717 0.00386130453190588 -0.113271744250281 -0.0237756753306683 0.0143932127607425 -0.0684925559417035 0.00832687897306628 -0.00258839857422896 0.0972802433310968 0.0200544635820337 0.00275847154790241 0.102347123195391 0.0592853994755565 0.000496523708196739 0.117410384140086 0.0336324125839039 0.0154338343966717 0.0763819636092312 0.0453505892903265 -0.00421554076652987 -0.0972802433310911 0.0200544635820608 0.00275847154790234 -0.102347123195374 0.059285399475585 0.000496523708196734 -0.117410384140077 0.0336324125839366 0.0154338343966717 -0.0763819636092186 0.0453505892903478 -0.00421554076652986 0.0965629066602758 0.0682936543262793 -0.00155183489589333 0.106932777530259 0.129459808532094 -0.00191149192829208 0.124889241572531 0.0950020754355916 0.00995571860572882 0.0755880914607995 0.104434586645595 -0.0015324048442248 -0.0965629066602568 0.0682936543263062 -0.00155183489589335 -0.106932777530223 0.129459808532124 -0.0019114919282921 -0.124889241572505 0.0950020754356263 0.00995571860572882 -0.0755880914607705 0.104434586645616 -0.00153240484422483 0.103517992420074 0.137448026665869 -0.00370988423832667 0.109492100085541 0.210485968823894 -0.00997527444176218 0.132649988505117 0.171231638847442 0.00556328820803923 0.0766229070736933 0.174034109821706 -0.00675308204343477 -0.103517992420036 0.137448026665898 -0.00370988423832664 -0.109492100085482 0.210485968823924 -0.00997527444176215 -0.13264998850507 0.171231638847479 0.00556328820803926 -0.0766229070736449 0.174034109821728 -0.00675308204343474 252.530336349737
"RMCA RG 1000" 0.00143530341359867 -0.120665340279626 -0.0207354919328458 0.0303749009698431 -0.118162624362499 -0.0178852509141951 0.0174867481277867 -0.132890677272623 0.00544224201223387 0.0162426288108812 -0.0904544223020191 -0.00780355419018271 -0.00143530341363226 -0.120665340279625 -0.0207354919328459 -0.030374900969876 -0.11816262436249 -0.0178852509141951 -0.0174867481278237 -0.132890677272618 0.00544224201223389 -0.0162426288109064 -0.0904544223020144 -0.00780355419018268 0.0325878208960702 -0.115905705918682 -0.017049448926305 0.0590418029627091 -0.101224380213934 0.00339314550031197 0.0522218471464947 -0.128242206704079 0.00995834078592845 0.0411827138710325 -0.0835759606783382 -0.00764937667272247 -0.0325878208961025 -0.115905705918673 -0.017049448926305 -0.0590418029627373 -0.101224380213918 0.00339314550031194 -0.0522218471465304 -0.128242206704064 0.00995834078592847 -0.0411827138710557 -0.083575960678327 -0.00764937667272247 0.063635113020993 -0.0957148398885273 0.00763580037717619 0.101864452604873 -0.0525538943677639 0.00310376222708558 0.107904830580287 -0.0924923098376024 0.0313231048210552 0.0500225377450685 -0.045262303436596 0.000756003083979439 -0.0636351130210196 -0.0957148398885093 0.0076358003771761 -0.101864452604887 -0.0525538943677357 0.00310376222708562 -0.107904830580313 -0.0924923098375724 0.0313231048210553 -0.0500225377450811 -0.0452623034365821 0.000756003083979474 0.0988720216474053 -0.0435576972667394 0.00147354923641945 0.0972707019270256 0.0118850784581758 -4.56275819555182e-05 0.119588275355349 -0.0209316772128711 0.0074874051363449 0.0631212327166845 0.00633893280785527 0.00131901048984914 -0.0988720216474174 -0.0435576972667117 0.00147354923641956 -0.0972707019270223 0.0118850784582032 -4.56275819554341e-05 -0.119588275355355 -0.0209316772128379 0.00748740513634497 -0.0631212327166827 0.00633893280787302 0.001319010489849 0.0964008545580887 0.016670383781856 -0.000281612668774818 0.106325570664267 0.0577052471663808 0.000268709640663352 0.122975874212877 0.030836325884456 0.00355238675010632 0.0772660904432429 0.0444627689816535 -0.00231698731235083 -0.096400854558084 0.016670383781883 -0.000281612668774715 -0.106325570664251 0.0577052471664106 0.000268709640663297 -0.122975874212869 0.0308363258844903 0.00355238675010629 -0.0772660904432305 0.044462768981675 -0.00231698731235083 0.0997455711240859 0.0678164043095157 0.000601449989352357 0.109043224276104 0.130344994557881 0.00279837805447362 0.130086297782822 0.0950232739418118 0.0054839475590012 0.0806322300083175 0.102349691539735 -0.0025702659043917 -0.099745571124067 0.0678164043095435 0.00060144998935236 -0.109043224276068 0.130344994557911 0.0027983780544736 -0.130086297782795 0.0950232739418481 0.00548394755900118 -0.080632230008289 0.102349691539758 -0.0025702659043917 0.10271060066295 0.133798634544775 0.00197966892392407 0.111492018024318 0.20724482590537 -0.00786104832843986 0.135996332713782 0.164309853857097 -0.00114920158361652 0.0785809802443801 0.172847624005029 -0.00122903857212382 -0.102710600662913 0.133798634544804 0.00197966892392407 -0.111492018024261 0.207244825905401 -0.00786104832843973 -0.135996332713736 0.164309853857135 -0.00114920158361652 -0.0785809802443319 0.172847624005051 -0.00122903857212383 270.083568936161
"RMCA RG 1001" 0.00242767258145433 -0.124537566725219 -0.01094565519904 0.0248428514541812 -0.121585160480965 -0.0135656194098863 0.0162053571263634 -0.13318929012731 0.00601183369063614 0.0105744961450404 -0.101123342233434 -0.0123186201608275 -0.00242767258148908 -0.124537566725218 -0.01094565519904 -0.0248428514542152 -0.121585160480958 -0.0135656194098863 -0.0162053571264005 -0.133189290127305 0.00601183369063612 -0.0105744961450686 -0.101123342233431 -0.0123186201608275 0.0275034706865469 -0.120671097448459 -0.0103001261368896 0.0526612730397187 -0.108617420910595 -0.00712774224308764 0.0448223816128102 -0.125392464491396 0.00976853692770088 0.0336231793406854 -0.0912226099963976 -0.0123900135795612 -0.0275034706865806 -0.120671097448451 -0.0103001261368896 -0.052661273039749 -0.10861742091058 -0.00712774224308767 -0.0448223816128452 -0.125392464491384 0.00976853692770087 -0.0336231793407109 -0.0912226099963881 -0.0123900135795613 0.0612369985191357 -0.101237958282041 -0.00158527071499892 0.100157645877664 -0.0605288086341085 0.00853623287883888 0.0962589480609976 -0.0986593871770833 0.0352537836650417 0.0557564245937587 -0.0511034918879147 -0.00803448582379252 -0.061236998519164 -0.101237958282023 -0.00158527071499889 -0.100157645877681 -0.0605288086340808 0.00853623287883886 -0.0962589480610252 -0.0986593871770563 0.0352537836650417 -0.0557564245937729 -0.051103491887899 -0.00803448582379259 0.0945491554692914 -0.0402050157122365 0.00653393464084397 0.103491913550925 0.0246952220307592 0.00337511165194895 0.116185491487731 -0.0123266871367495 0.011582366321425 0.0757192060714773 0.0153151835179007 -0.00685619210345578 -0.0945491554693026 -0.0402050157122102 0.00653393464084401 -0.103491913550918 0.0246952220307877 0.00337511165194901 -0.116185491487734 -0.0123266871367172 0.0115823663214251 -0.075719206071473 0.0153151835179219 -0.00685619210345578 0.100107926749459 0.0282056133648331 0.00239129583402169 0.103590961128416 0.0668061562973764 -0.00254089583054596 0.124374842435986 0.0459536396265415 0.0103539392140351 0.0772486187785933 0.0487590422577248 -0.00499400615437487 -0.100107926749451 0.0282056133648607 0.00239129583402174 -0.103590961128397 0.0668061562974051 -0.0025408958305459 -0.124374842435973 0.0459536396265762 0.0103539392140351 -0.0772486187785797 0.0487590422577465 -0.00499400615437488 0.102283639596585 0.0680246082502624 -0.00311027927174219 0.106587330610984 0.128672326591497 -0.00428790010115268 0.130395111725215 0.0982255545675087 0.00712513609390907 0.0776352669772956 0.103433910517753 -0.00307949393543072 -0.102283639596566 0.0680246082502911 -0.00311027927174221 -0.106587330610948 0.128672326591527 -0.0042879001011527 -0.130395111725187 0.0982255545675448 0.00712513609390917 -0.0776352669772667 0.103433910517775 -0.00307949393543067 0.102024774983897 0.131222313199373 -0.00413778923970847 0.103463187264895 0.20042641834488 0.00010292995570945 0.134548423312618 0.165127275742735 0.00561937065380198 0.0746495471341722 0.16553303693446 -0.00138038162341835 -0.10202477498386 0.131222313199401 -0.00413778923970845 -0.103463187264839 0.200426418344909 0.000102929955709432 -0.134548423312572 0.165127275742772 0.00561937065380209 -0.074649547134126 0.165533036934481 -0.00138038162341836 264.140604916477
"RMCA RG 10051" 0.00213840778520666 -0.12383764017984 -0.0152653241620102 0.0308703663518058 -0.12080842047275 -0.0150390591501447 0.0190983984500346 -0.128862055013179 0.00760625869905612 0.0134206012941484 -0.097146744450635 -0.0134876268550219 -0.00213840778524117 -0.12383764017984 -0.0152653241620102 -0.0308703663518395 -0.120808420472742 -0.0150390591501447 -0.0190983984500706 -0.128862055013174 0.0076062586990561 -0.0134206012941755 -0.0971467444506313 -0.0134876268550219 0.0331478762585192 -0.120381117882027 -0.0147838964630273 0.0625595542654022 -0.104577575348459 -0.00564423293735412 0.0521196158876205 -0.119692425048859 0.0143008959753868 0.042316417312334 -0.0893824285093593 -0.0165316561199869 -0.0331478762585528 -0.120381117882018 -0.0147838964630273 -0.0625595542654314 -0.104577575348442 -0.00564423293735421 -0.0521196158876539 -0.119692425048845 0.0143008959753868 -0.0423164173123589 -0.0893824285093474 -0.0165316561199869 0.0697591412622293 -0.097898484940823 -0.00924911309822247 0.102351683750192 -0.0592495266050455 0.00630111510463252 0.0914986382177425 -0.0851212944360127 0.0495695238910626 0.0650470208423182 -0.0513579136448539 -0.0111953423585739 -0.0697591412622566 -0.0978984849408035 -0.00924911309822248 -0.102351683750209 -0.059249526605017 0.00630111510463249 -0.0914986382177662 -0.0851212944359872 0.0495695238910627 -0.0650470208423325 -0.0513579136448358 -0.011195342358574 0.0971568113084266 -0.0396806942175848 -0.00152969205986951 0.101563784025695 0.0132558397024673 0.00304942260131387 0.114234158978348 -0.0194392027217767 0.00896990367519769 0.0739980362478481 0.00324771984728105 -0.00416941744724059 -0.0971568113084377 -0.0396806942175577 -0.00152969205986952 -0.101563784025692 0.0132558397024956 0.00304942260131383 -0.114234158978354 -0.0194392027217449 0.0089699036751976 -0.0739980362478472 0.00324771984730168 -0.00416941744724059 0.0999055070693995 0.0196158068667534 0.000850299265853769 0.104547481027886 0.06203215036603 0.00351807862258723 0.12194390666635 0.0381708936523796 0.0127714864409991 0.0784457849081303 0.0446469186256535 -0.00222868462994296 -0.099905507069394 0.0196158068667813 0.000850299265853733 -0.104547481027869 0.0620321503660592 0.00351807862258721 -0.121943906666339 0.0381708936524135 0.0127714864409989 -0.0784457849081178 0.0446469186256754 -0.00222868462994299 0.0970843697335973 0.0698608769674135 0.00296276061691914 0.104577441167261 0.130214646771249 -0.00109307878755366 0.126147450775699 0.0983390667334211 0.0109897657126143 0.075414248997764 0.104459325110673 0.000142020345142769 -0.0970843697335779 0.0698608769674405 0.0029627606169191 -0.104577441167225 0.130214646771278 -0.00109307878755376 -0.126147450775672 0.0983390667334563 0.0109897657126143 -0.0754142489977349 0.104459325110694 0.000142020345142722 0.100752516399774 0.135063874216558 -0.00183641703149549 0.109475537768928 0.20265194695132 -0.0105198932733989 0.133460214623224 0.164300568806984 0.00585344451780244 0.0772382571232894 0.171575888852716 -0.0043115410947252 -0.100752516399737 0.135063874216587 -0.00183641703149554 -0.109475537768871 0.20265194695135 -0.010519893273399 -0.133460214623178 0.164300568807021 0.00585344451780231 -0.0772382571232416 0.171575888852738 -0.00431154109472524 264.741207161233
"RMCA RG 14304" 0.0018804707316705 -0.125737750061411 -0.0170277336254045 0.0260616081325198 -0.122500462642095 -0.0161716613177875 0.0159033073450885 -0.129211640786334 0.00850956199987667 0.0123032699808569 -0.103204843579569 -0.018847516169615 -0.00188047073170553 -0.125737750061411 -0.0170277336254045 -0.026061608132554 -0.122500462642088 -0.0161716613177874 -0.0159033073451245 -0.12921164078633 0.00850956199987667 -0.0123032699808856 -0.103204843579566 -0.018847516169615 0.0301513111899513 -0.122294392096104 -0.0172711519161263 0.0550973672863904 -0.108587854759949 -0.00514070184387293 0.0436907407499537 -0.121802720933877 0.016619253152222 0.0386650273320577 -0.0937207570050808 -0.0179105421450313 -0.0301513111899854 -0.122294392096095 -0.0172711519161264 -0.0550973672864206 -0.108587854759934 -0.00514070184387283 -0.0436907407499877 -0.121802720933865 0.016619253152222 -0.0386650273320839 -0.0937207570050701 -0.0179105421450314 0.0637000236568447 -0.102039316002001 0.00303504631121555 0.101428498797677 -0.0615415902440916 0.0117873633698666 0.0980723230871536 -0.0967575147043084 0.038619799357218 0.0595033895708459 -0.053493314787257 -0.00778090155630426 -0.0637000236568732 -0.102039316001983 0.00303504631121555 -0.101428498797694 -0.0615415902440635 0.0117873633698667 -0.0980723230871806 -0.0967575147042811 0.038619799357218 -0.0595033895708609 -0.0534933147872403 -0.00778090155630435 0.0915939760095234 -0.037037899145294 0.00395829483093973 0.0988537450934454 0.0150855104440831 0.000963207814695581 0.113214419883754 -0.018708335294291 0.0119516202172609 0.0672444424981769 0.00670861807740807 -0.00738267052824288 -0.0915939760095337 -0.0370378991452685 0.00395829483093966 -0.0988537450934412 0.0150855104441107 0.000963207814695557 -0.113214419883759 -0.0187083352942593 0.0119516202172608 -0.0672444424981751 0.00670861807742676 -0.00738267052824288 0.0985502542178789 0.0243952301984695 -0.00155980365599303 0.104810466689863 0.0631120218903551 0.00611648636577259 0.123207784601886 0.0364920826330944 0.0121588253024824 0.0759964490392435 0.0486227530942478 -0.00353926437970281 -0.0985502542178721 0.024395230198497 -0.00155980365599319 -0.104810466689846 0.0631120218903843 0.00611648636577247 -0.123207784601876 0.0364920826331288 0.0121588253024823 -0.07599644903923 0.048622753094269 -0.00353926437970283 0.0946731200761488 0.0751355977902131 0.00454580854387762 0.100133236599824 0.130532745520114 -0.000511167603081281 0.120492619704598 0.0994446852995616 0.0103306507529244 0.0726971216037214 0.105041993162008 -0.00386678350085193 -0.0946731200761278 0.0751355977902395 0.00454580854387758 -0.100133236599788 0.130532745520142 -0.000511167603081354 -0.12049261970457 0.0994446852995953 0.0103306507529243 -0.0726971216036921 0.105041993162028 -0.00386678350085186 0.0948818640749113 0.140855956844506 -0.00445197548421529 0.107823763236646 0.205990996028457 -0.00605799282466095 0.128936089029635 0.167814968646828 0.00457479061710097 0.0749819048008653 0.177405232412022 -0.0056508420845624 -0.094881864074872 0.140855956844532 -0.0044519754842153 -0.107823763236588 0.205990996028487 -0.00605799282466102 -0.128936089029588 0.167814968646864 0.00457479061710096 -0.0749819048008158 0.177405232412043 -0.00565084208456245 261.989671175659
"RMCA RG 15234" 0.00139409858135744 -0.124828429902807 -0.018644969210657 0.0302470833860807 -0.121498630795374 -0.0182986837526563 0.0166496970453518 -0.131806339634707 0.0038959524496761 0.0136161224268291 -0.0987675049052203 -0.0186998426684662 -0.0013940985813922 -0.124828429902806 -0.018644969210657 -0.0302470833861145 -0.121498630795365 -0.0182986837526563 -0.0166496970453885 -0.131806339634702 0.003895952449676 -0.0136161224268566 -0.0987675049052164 -0.0186998426684662 0.0346192876478292 -0.121565790955953 -0.0156334036095289 0.0623654724220109 -0.110359924212103 -0.00513955824144824 0.046664647582496 -0.125289858632801 0.0148541815264645 0.0427665733869496 -0.0894773568698344 -0.0134888521092163 -0.034619287647863 -0.121565790955943 -0.015633403609529 -0.0623654724220417 -0.110359924212085 -0.00513955824144819 -0.0466646475825309 -0.125289858632788 0.0148541815264645 -0.0427665733869745 -0.0894773568698223 -0.0134888521092163 0.0653740831007431 -0.103353124574881 -0.0043322288827854 0.100416671369249 -0.0610547149692781 0.0111053879434246 0.0976976677094586 -0.0971624241614198 0.0337635171213962 0.0595356211059728 -0.0528615928535552 -0.00446328650529999 -0.0653740831007719 -0.103353124574863 -0.00433222888278535 -0.100416671369266 -0.0610547149692504 0.0111053879434247 -0.0976976677094856 -0.0971624241613924 0.0337635171213962 -0.0595356211059875 -0.0528615928535383 -0.0044632865053001 0.0954092831666212 -0.0459328097341718 0.00700455513820559 0.0973593991494753 0.0172329181530532 0.00678411848533436 0.114987277843038 -0.0189624647210828 0.0113142316804998 0.0682401770713235 0.00529152598860994 -0.000950041928014253 -0.0954092831666339 -0.0459328097341453 0.00700455513820567 -0.0973593991494705 0.01723291815308 0.00678411848533447 -0.114987277843043 -0.018962464721051 0.0113142316804999 -0.068240177071322 0.00529152598862901 -0.000950041928014159 0.099195990760828 0.0224609666791905 0.004789932822782 0.0981127337987836 0.0642197160832519 0.0064685863775823 0.120125893725001 0.041133727981931 0.0116850967923177 0.0741103798625404 0.042889984007657 -0.00154713647598248 -0.0991959907608218 0.0224609666792182 0.00478993282278209 -0.0981127337987657 0.0642197160832795 0.00646858637758229 -0.12012589372499 0.0411337279819643 0.0116850967923178 -0.0741103798625285 0.0428899840076776 -0.00154713647598249 0.0935125986550462 0.0692330805654127 0.00513869876490033 0.0991992912887495 0.134223476172281 -0.00196597382374236 0.122537601786689 0.0980833999729984 0.00975534821696096 0.0696434505454558 0.104296601483592 -0.00242508129903919 -0.0935125986550269 0.0692330805654389 0.00513869876490036 -0.099199291288712 0.134223476172309 -0.00196597382374219 -0.122537601786662 0.0980833999730327 0.00975534821696099 -0.0696434505454267 0.104296601483612 -0.00242508129903918 0.0931803021769045 0.138683971118274 -0.00253570572686769 0.0998425681230037 0.216902044433757 -0.015165048499062 0.127617887100482 0.171303680366806 0.00333646158085007 0.0647629154988877 0.176965873916083 -0.00660625616762953 -0.0931803021768658 0.1386839711183 -0.00253570572686763 -0.0998425681229432 0.216902044433785 -0.0151650484990621 -0.127617887100434 0.171303680366841 0.00333646158085003 -0.0647629154988383 0.176965873916101 -0.00660625616762948 264.970749991186
"RMCA RG 17770" 0.0024566318445749 -0.125112076620933 -0.0112997385267781 0.0311798934097108 -0.121035093250705 -0.0125238760026039 0.0205231286098328 -0.131398074084318 0.0108378461017815 0.0144755058588797 -0.0974987779689692 -0.00844881525777018 -0.00245663184460977 -0.125112076620932 -0.011299738526778 -0.0311798934097445 -0.121035093250696 -0.012523876002604 -0.0205231286098695 -0.131398074084312 0.0108378461017814 -0.0144755058589069 -0.0974987779689652 -0.00844881525777026 0.033334777292113 -0.117430903011072 -0.0138885879892294 0.0608869711359147 -0.106506029933596 -0.00699039334174269 0.0506381073580905 -0.125051305499159 0.0137297895586618 0.0403359253846961 -0.0867214228180305 -0.00933769348912487 -0.0333347772921457 -0.117430903011063 -0.0138885879892294 -0.0608869711359444 -0.106506029933579 -0.00699039334174272 -0.0506381073581253 -0.125051305499145 0.0137297895586618 -0.0403359253847202 -0.0867214228180192 -0.00933769348912497 0.065310248002823 -0.099732825011292 -0.00516032357321203 0.101110635138634 -0.0624450514881971 0.0120930028193197 0.098358804515019 -0.101045253469874 0.0264055631474869 0.0624950075802682 -0.0499501608849185 -0.000413174105821185 -0.0653102480028508 -0.0997328250112738 -0.00516032357321206 -0.101110635138652 -0.0624450514881688 0.0120930028193196 -0.0983588045150472 -0.101045253469847 0.0264055631474869 -0.0624950075802821 -0.0499501608849011 -0.000413174105821217 0.0929010101458102 -0.0447936614881194 0.00262704764479032 0.0975733872752111 0.0134276771030562 -0.000646919942997416 0.1112439853749 -0.0229453591023526 0.00826770264986727 0.0677079405112206 0.00805574807890632 -0.00479198949122962 -0.0929010101458228 -0.0447936614880936 0.00262704764479027 -0.0975733872752073 0.0134276771030835 -0.000646919942997436 -0.111243985374906 -0.0229453591023215 0.00826770264986719 -0.0677079405112183 0.00805574807892522 -0.00479198949122959 0.0958940581522028 0.0215028093658044 -0.00423200579210513 0.0985524110646475 0.0635350319621512 0.00098521389802614 0.117433032939005 0.0371007839138614 0.00692604687190597 0.0741378122375972 0.0451164478023994 -0.00562469062758187 -0.0958940581521968 0.0215028093658311 -0.00423200579210515 -0.0985524110646298 0.0635350319621786 0.000985213898026152 -0.117433032938995 0.0371007839138941 0.00692604687190588 -0.0741378122375846 0.04511644780242 -0.0056246906275819 0.0917830921474883 0.0706281803640101 -0.0014745907308029 0.104179261067256 0.132967717537148 -0.000602032756784718 0.123746753151902 0.0919393386922448 0.0099172674980302 0.0722979155366894 0.107981911191447 -0.00483415477885311 -0.0917830921474685 0.0706281803640357 -0.00147459073080294 -0.104179261067219 0.132967717537177 -0.00060203275678477 -0.123746753151876 0.0919393386922792 0.00991726749803024 -0.0722979155366593 0.107981911191467 -0.00483415477885319 0.100045570405202 0.139172083882663 -0.00133958168908666 0.104709196611745 0.213801872061508 -0.00324835616599452 0.131467421969345 0.167715819099467 0.00872292010872566 0.0738370433005293 0.178720573576569 -0.00565547603687655 -0.100045570405163 0.139172083882691 -0.00133958168908669 -0.104709196611686 0.213801872061537 -0.00324835616599462 -0.131467421969298 0.167715819099504 0.0087229201087256 -0.0738370433004795 0.178720573576589 -0.00565547603687658 247.026945506336
"RMCA RG 18191" 0.00304729680951656 -0.122508393638099 -0.0054434220139948 0.0285503416206351 -0.121154737052367 -0.00879048735263488 0.0174260413251603 -0.130570266776432 0.014111434409066 0.0137231127841929 -0.101293717959821 -0.00873846791008287 -0.00304729680955076 -0.122508393638098 -0.00544342201399484 -0.0285503416206689 -0.12115473705236 -0.00879048735263485 -0.0174260413251968 -0.130570266776427 0.014111434409066 -0.0137231127842212 -0.101293717959817 -0.00873846791008289 0.0335353678001424 -0.119043226149861 -0.010638852601021 0.0611501990719777 -0.109110123204528 -0.00295137247208268 0.0526609424388565 -0.125229635621602 0.0224194235061919 0.043012761190743 -0.0930353975676283 -0.0120429336314652 -0.0335353678001756 -0.119043226149851 -0.010638852601021 -0.0611501990720081 -0.109110123204511 -0.00295137247208278 -0.0526609424388915 -0.125229635621587 0.0224194235061919 -0.043012761190769 -0.0930353975676163 -0.0120429336314652 0.0680838386243321 -0.0990088520103573 -0.00571903569353641 0.103518339185356 -0.0542009924510128 0.00466550521963728 0.104170484258847 -0.0939221742655857 0.0362137509586736 0.0555487861360222 -0.0480972797101975 -0.00214611031482581 -0.0680838386243597 -0.0990088520103384 -0.00571903569353645 -0.103518339185371 -0.054200992450984 0.00466550521963721 -0.104170484258874 -0.0939221742655567 0.0362137509586735 -0.0555487861360356 -0.0480972797101819 -0.00214611031482584 0.0825477589607493 -0.0346476006411993 -0.0104343700164309 0.110288106521876 0.0141735745163267 -0.00550211363074033 0.108504225742854 -0.0217742432039902 -0.00449620047697008 0.0813455727352598 0.0200248588791279 -0.00789025976881479 -0.0825477589607589 -0.0346476006411763 -0.0104343700164309 -0.110288106521872 0.0141735745163574 -0.00550211363074034 -0.108504225742861 -0.02177424320396 -0.00449620047697013 -0.0813455727352543 0.0200248588791505 -0.00789025976881485 0.101744029466107 0.0258035108650093 -0.00575205618534924 0.10869575372475 0.0622474699216429 -0.00413456218680244 0.124324034624539 0.0364427698868578 0.00414258841692729 0.0815030400911187 0.0492272791113296 -0.00691266141728162 -0.1017440294661 0.0258035108650377 -0.00575205618534934 -0.108695753724733 0.0622474699216732 -0.00413456218680257 -0.124324034624529 0.0364427698868924 0.00414258841692722 -0.081503040091105 0.0492272791113522 -0.00691266141728166 0.0993361800240844 0.0715846819985363 -0.00456534051965267 0.104869143848241 0.127372758453431 0.000863558773391501 0.12621470478617 0.096488523122945 0.00848162899078999 0.0778644900623803 0.102698800403767 -0.000573314324776145 -0.0993361800240644 0.0715846819985639 -0.00456534051965274 -0.104869143848205 0.127372758453461 0.000863558773391416 -0.126214704786143 0.09648852312298 0.00848162899078996 -0.0778644900623517 0.102698800403788 -0.000573314324776201 0.100913358530502 0.134417043229625 -0.00171044050603166 0.10536727639692 0.199448852271635 0.00497805709063014 0.13023249784681 0.164652035411672 0.0100588443089645 0.074851174117886 0.169014482180469 0.00250720934822174 -0.100913358530465 0.134417043229654 -0.00171044050603167 -0.105367276396865 0.199448852271664 0.00497805709063008 -0.130232497846764 0.164652035411708 0.0100588443089645 -0.0748511741178388 0.169014482180489 0.00250720934822163 268.120628247522
"RMCA RG 18739" 0.000830113930769929 -0.129325229771611 -0.0120551986056614 0.0276320627338289 -0.126832458615041 -0.010553750154245 0.0148843169807839 -0.142808294217788 0.00403758307086399 0.0131594029449683 -0.104627628682171 -0.0143788183386759 -0.000830113930806039 -0.129325229771611 -0.0120551986056614 -0.0276320627338643 -0.126832458615034 -0.010553750154245 -0.0148843169808238 -0.142808294217784 0.00403758307086398 -0.0131594029449975 -0.104627628682168 -0.0143788183386759 0.0289944696322733 -0.1231552536699 -0.0134675183555094 0.0587172994521426 -0.1105802069897 -0.0049297379945413 0.0461316568951968 -0.132315756855807 0.0104896451823641 0.0373064643604191 -0.0899192036273862 -0.0121646359504994 -0.0289944696323077 -0.123155253669892 -0.0134675183555093 -0.0587172994521735 -0.110580206989684 -0.00492973799454132 -0.0461316568952338 -0.132315756855794 0.0104896451823641 -0.0373064643604442 -0.0899192036273758 -0.0121646359504994 0.061642903178035 -0.104156537451273 -0.00440727904740885 0.103836775259642 -0.0679779452623122 0.0134983785919357 0.0978928299880276 -0.111836492909452 0.0268710985204755 0.0630749600298673 -0.0515015111879163 -0.00471836260267667 -0.0616429031780641 -0.104156537451256 -0.00440727904740885 -0.103836775259661 -0.0679779452622833 0.0134983785919358 -0.0978928299880588 -0.111836492909425 0.0268710985204755 -0.0630749600298817 -0.0515015111878987 -0.00471836260267663 0.0887688809435004 -0.0403472312871666 -0.000325929660708396 0.0869060637962502 0.0167140035490492 0.00799955051718802 0.107794384035041 -0.0154087687444929 0.0095164504600775 0.0604403054971604 0.00687517707434622 -0.00654968618889792 -0.0887688809435117 -0.0403472312871419 -0.000325929660708384 -0.0869060637962455 0.0167140035490735 0.00799955051718803 -0.107794384035045 -0.0154087687444628 0.00951645046007754 -0.0604403054971585 0.00687517707436312 -0.00654968618889788 0.0883176082547323 0.0244023929883232 0.00648487098720995 0.0928241853760843 0.0647270667124748 0.00529269367645408 0.109982466378704 0.0411755353503632 0.00841307485600454 0.0689164799278292 0.0468971283557866 -0.0026662375658747 -0.0883176082547255 0.0244023929883478 0.00648487098720997 -0.0928241853760661 0.0647270667125006 0.00529269367645407 -0.109982466378693 0.0411755353503938 0.00841307485600456 -0.0689164799278162 0.0468971283558058 -0.00266623756587473 0.0879795228773317 0.0706028074612386 0.00387209993853741 0.09301604337558 0.14158632958061 0.00347348620524621 0.117504691626256 0.0990700334819908 0.00728311555992502 0.0635458293115199 0.108218671872393 -0.00180820845877922 -0.087979522877312 0.0706028074612632 0.00387209993853745 -0.0930160433755404 0.141586329580636 0.00347348620524625 -0.117504691626229 0.0990700334820235 0.00728311555992504 -0.0635458293114897 0.108218671872411 -0.00180820845877917 0.090336870367359 0.146355369404649 0.00232390042210684 0.100294746472544 0.224437698337323 -0.0124683474530065 0.124603017365111 0.174963853468998 0.00100605766002404 0.0633761202023052 0.184766451634195 -0.0100682952719282 -0.0903368703673181 0.146355369404674 0.00232390042210686 -0.100294746472481 0.224437698337351 -0.0124683474530065 -0.124603017365062 0.174963853469033 0.00100605766002409 -0.0633761202022536 0.184766451634213 -0.0100682952719282 272.6810795599
"RMCA RG 20085" 0.00109974591689788 -0.130978449107654 -0.0101729370392949 0.0285945878983053 -0.126822145704296 -0.00542295762279065 0.0165988469298413 -0.141344982764482 0.00698814696066889 0.0133529776657244 -0.104606792951577 -0.00479746189263655 -0.00109974591693444 -0.130978449107654 -0.010172937039295 -0.0285945878983407 -0.126822145704288 -0.00542295762279062 -0.0165988469298807 -0.141344982764477 0.00698814696066887 -0.0133529776657536 -0.104606792951573 -0.00479746189263656 0.0303561931079265 -0.124131825376485 -0.00601467379980326 0.0591347455441568 -0.113213362788691 -0.0115187353814259 0.0525610585767843 -0.131114936992809 0.0149110800952992 0.0353484522171542 -0.0955445042995338 -0.00816410272301839 -0.0303561931079611 -0.124131825376477 -0.00601467379980328 -0.0591347455441884 -0.113213362788675 -0.0115187353814259 -0.0525610585768209 -0.131114936992794 0.0149110800952992 -0.0353484522171809 -0.0955445042995239 -0.00816410272301841 0.0688288006744513 -0.0970304756476753 -0.0137532343581921 0.101140121552832 -0.0542295325061336 0.00273920535432631 0.104421116806909 -0.0933695556073448 0.01130076861474 0.0577435415215242 -0.0472250822523715 -0.000402554356770716 -0.0688288006744783 -0.0970304756476561 -0.0137532343581922 -0.101140121552848 -0.0542295325061055 0.00273920535432625 -0.104421116806935 -0.0933695556073157 0.0113007686147399 -0.0577435415215374 -0.0472250822523554 -0.000402554356770752 0.0894875864262417 -0.0347134304662678 -0.00321919154788836 0.103729635642171 0.0140355397664411 0.00747717908753397 0.10968889773336 -0.0221160283242843 0.00437055801040477 0.0751254015321651 0.0139475260773934 -0.00112618372958239 -0.0894875864262514 -0.0347134304662429 -0.00321919154788845 -0.103729635642167 0.01403553976647 0.00747717908753394 -0.109688897733366 -0.0221160283242538 0.00437055801040468 -0.0751254015321612 0.0139475260774143 -0.00112618372958248 0.0905063904145529 0.0253311118561998 0.011142722814388 0.0995317113632947 0.0686262367192383 0.00477713842200945 0.119516920966554 0.0457521378388639 0.00619387056313946 0.0746071532385724 0.0491585453303142 -0.00045585580705933 -0.0905063904145457 0.025331111856225 0.0111427228143879 -0.0995317113632755 0.0686262367192661 0.00477713842200939 -0.119516920966541 0.0457521378388971 0.0061938705631394 -0.0746071532385586 0.049158545330335 -0.000455855807059376 0.0897117739260933 0.0750153772550477 0.00722381216669064 0.0985553600435836 0.132991831466211 0.000559993699279658 0.121097114698252 0.0958920737492006 0.00325859224963644 0.0692810513289353 0.107253467586137 -0.00225027834599889 -0.0897117739260724 0.0750153772550727 0.00722381216669058 -0.0985553600435465 0.132991831466239 0.000559993699279623 -0.121097114698225 0.0958920737492343 0.00325859224963638 -0.0692810513289053 0.107253467586156 -0.00225027834599897 0.0952256800725049 0.13934345154034 -0.0010090232690714 0.104641125616463 0.205721142607522 -0.00514655218913618 0.128674066682584 0.168178319216541 -0.0011797888390673 0.0717394252165179 0.17519434377986 -0.00630953713637928 -0.095225680072466 0.139343451540367 -0.00100902326907144 -0.104641125616405 0.205721142607551 -0.00514655218913626 -0.128674066682537 0.168178319216577 -0.00117978883906736 -0.071739425216469 0.17519434377988 -0.00630953713637928 265.634646092842
"RMCA RG 22761" 0.00189729801383898 -0.126688601579231 -0.0100273678662982 0.0293968837918185 -0.127209606149896 -0.0121156611760933 0.0149179010704582 -0.138667841474382 0.00736537577165603 0.0137347551758065 -0.105427266473721 -0.0149389517383973 -0.00189729801387437 -0.12668860157923 -0.0100273678662982 -0.029396883791854 -0.127209606149888 -0.0121156611760934 -0.0149179010704969 -0.138667841474378 0.00736537577165601 -0.0137347551758359 -0.105427266473717 -0.0149389517383973 0.0315561000293747 -0.123445066376731 -0.0125658141371397 0.0581627984238947 -0.111015778716557 -0.0011273307790878 0.0434478785881451 -0.127260669463021 0.0163777789409275 0.0395336852823775 -0.0904354381219023 -0.0115008810561282 -0.0315561000294092 -0.123445066376722 -0.0125658141371398 -0.0581627984239257 -0.111015778716541 -0.00112733077908783 -0.0434478785881806 -0.127260669463009 0.0163777789409274 -0.0395336852824028 -0.0904354381218913 -0.0115008810561282 0.0598624435139145 -0.103067712373528 -0.00489540845724111 0.100908347767668 -0.058250057292273 0.0075402221030663 0.0979278885984582 -0.102040485494033 0.023142567848255 0.0575026475045246 -0.0503626855068589 -0.0092457242875313 -0.0598624435139432 -0.103067712373511 -0.00489540845724117 -0.100908347767685 -0.058250057292245 0.00754022210306617 -0.0979278885984867 -0.102040485494006 0.023142567848255 -0.0575026475045387 -0.0503626855068429 -0.00924572428753139 0.0886742711302569 -0.0408929379824735 0.00123980319613773 0.0918306817736902 0.0133830119442933 0.00388879250642584 0.109667047408587 -0.0190291199805853 0.00759023550160911 0.0617268392151225 0.00743906691555383 -0.00588262828956751 -0.0886742711302683 -0.0408929379824488 0.00123980319613768 -0.0918306817736864 0.0133830119443189 0.00388879250642577 -0.109667047408592 -0.0190291199805547 0.00759023550160906 -0.0617268392151204 0.00743906691557094 -0.00588262828956752 0.090702234535561 0.0211898256845088 0.00325463837152461 0.0944353359880284 0.0635977714557603 0.00325884498967247 0.112631322124387 0.0367474011296392 0.0114581263559902 0.0695193102467613 0.0458795890339345 -0.00348344613776416 -0.0907022345355551 0.021189825684534 0.00325463837152458 -0.0944353359880107 0.0635977714557866 0.00325884498967244 -0.112631322124377 0.0367474011296704 0.0114581263559902 -0.0695193102467484 0.045879589033954 -0.00348344613776425 0.0887684928472822 0.0740161610797231 0.00213204024096301 0.104227017882644 0.131998274500154 0.0023810552230171 0.11920469732424 0.0942599894890167 0.0127444299896125 0.0708397952770111 0.110280456161931 -0.00246851176246666 -0.0887684928472616 0.0740161610797478 0.00213204024096292 -0.104227017882607 0.131998274500182 0.00238105522301695 -0.119204697324213 0.0942599894890498 0.0127444299896124 -0.0708397952769804 0.11028045616195 -0.0024685117624667 0.0949446084951424 0.144910938067767 -0.00134781968639327 0.102052036498011 0.219471329488161 -0.00818572710129604 0.127126032073987 0.178488002033524 0.0029264092194973 0.0697766836488791 0.182131450000943 -0.00751504778294996 -0.0949446084951019 0.144910938067793 -0.00134781968639334 -0.102052036497949 0.219471329488189 -0.00818572710129603 -0.127126032073937 0.178488002033559 0.00292640921949722 -0.0697766836488282 0.182131450000962 -0.00751504778295002 263.157313530795
"RMCA RG 22762" 0.00120841026561621 -0.122504059938271 -0.018833761643456 0.0305806223152685 -0.120493231651875 -0.0168053549346988 0.0161494014660414 -0.128912706592668 0.00692821726260257 0.0155132198139301 -0.0939361855698489 -0.0134444361412543 -0.00120841026565033 -0.122504059938271 -0.018833761643456 -0.0305806223153021 -0.120493231651866 -0.0168053549346988 -0.0161494014660773 -0.128912706592664 0.00692821726260254 -0.0155132198139563 -0.0939361855698446 -0.0134444361412543 0.0325966408828985 -0.120529692320428 -0.0162883659057249 0.0613287623474014 -0.109593457414952 -0.00509366041072598 0.0458012620382116 -0.119673131770546 0.0155944883489539 0.0429691362913905 -0.0896590436362797 -0.0135520555778617 -0.0325966408829321 -0.120529692320419 -0.0162883659057249 -0.0613287623474319 -0.109593457414935 -0.00509366041072594 -0.045801262038245 -0.119673131770534 0.015594488348954 -0.0429691362914155 -0.0896590436362678 -0.0135520555778617 0.0701878539726577 -0.0981927754424569 -0.00692378811147939 0.108829142006641 -0.0602177148365846 0.0110705237626223 0.0959092801845567 -0.0943712209881126 0.041657743614836 0.069133886410444 -0.0463238910690559 -0.00689558076287339 -0.0701878539726851 -0.0981927754424373 -0.00692378811147941 -0.108829142006657 -0.0602177148365542 0.0110705237626223 -0.095909280184583 -0.0943712209880859 0.0416577436148361 -0.069133886410457 -0.0463238910690367 -0.00689558076287332 0.102142806529528 -0.0420451574939943 0.00210333849767322 0.100989661568934 0.017450977644574 0.00268472014253204 0.121133769543193 -0.0188523007286899 0.0107011967041674 0.0698468785165738 0.00531864053228052 -0.00265330287589673 -0.10214280652954 -0.0420451574939658 0.00210333849767325 -0.100989661568929 0.0174509776446022 0.00268472014253206 -0.121133769543198 -0.0188523007286561 0.0107011967041674 -0.0698468785165723 0.00531864053229998 -0.00265330287589677 0.0998669317113752 0.0221288615407907 0.00145939842213408 0.102410493255766 0.0644593220429774 0.000964558259186635 0.121607527834784 0.0383533290923246 0.0134099367326114 0.0756053020272976 0.042164176306935 -0.002867348428264 -0.099866931711369 0.0221288615408185 0.0014593984221341 -0.102410493255748 0.064459322043006 0.000964558259186711 -0.121607527834774 0.0383533290923584 0.0134099367326114 -0.0756053020272858 0.042164176306956 -0.00286734842826402 0.0946514641689827 0.0687788469044911 0.00224522708364671 0.10495359526254 0.130987447869738 -0.000860214359384338 0.124922870005349 0.0956630358380843 0.0117402344164503 0.0738097265327614 0.104139233628866 -0.00175576675387883 -0.0946514641689635 0.0687788469045175 0.00224522708364672 -0.104953595262503 0.130987447869767 -0.000860214359384369 -0.124922870005322 0.0956630358381191 0.0117402344164503 -0.0738097265327324 0.104139233628886 -0.00175576675387873 0.0984876073494763 0.133340392513146 -0.00538457758088511 0.104719517472526 0.206782414821043 -0.00686672895218251 0.130334343975442 0.165694351230052 0.00372748432054796 0.0711836965784564 0.170043539488156 -0.00606212512939846 -0.0984876073494392 0.133340392513173 -0.00538457758088511 -0.104719517472468 0.206782414821073 -0.0068667289521825 -0.130334343975396 0.165694351230089 0.00372748432054799 -0.071183696578409 0.170043539488176 -0.0060621251293985 258.926291133362
"RMCA RG 22763" 0.00124435864603102 -0.121467775762082 -0.0142953092300158 0.0292096274348332 -0.119940261941072 -0.0159942915004166 0.0165338388116827 -0.129432246968117 0.0095372318939232 0.0131058168464902 -0.0926382483364326 -0.00479048863158544 -0.00124435864606491 -0.121467775762082 -0.0142953092300158 -0.0292096274348667 -0.119940261941063 -0.0159942915004166 -0.0165338388117188 -0.129432246968112 0.00953723189392319 -0.013105816846516 -0.0926382483364288 -0.00479048863158552 0.031693217006455 -0.117921316612235 -0.0156437195473345 0.0589962413046707 -0.10814325932501 -0.00491901279625345 0.0467171028815997 -0.125562548614616 0.0134673250786171 0.0405903048051026 -0.0851188522773233 -0.00563013074174506 -0.0316932170064878 -0.117921316612226 -0.0156437195473346 -0.0589962413047008 -0.108143259324994 -0.00491901279625344 -0.0467171028816347 -0.125562548614602 0.0134673250786171 -0.0405903048051264 -0.085118852277312 -0.00563013074174506 0.0641184695165683 -0.0972122597399187 -0.00537406974267763 0.101428047708394 -0.0612878374436839 0.00688610788438929 0.096439689923059 -0.0975180358566746 0.0268343623786277 0.0609842654352165 -0.0486424202094249 -0.00183401719971196 -0.0641184695165955 -0.0972122597399008 -0.00537406974267765 -0.101428047708411 -0.0612878374436556 0.00688610788438927 -0.0964396899230862 -0.0975180358566476 0.0268343623786276 -0.06098426543523 -0.0486424202094079 -0.00183401719971198 0.0975538998761829 -0.0449183676018351 0.00113766965036399 0.0996655296035959 0.00811812550069777 -0.00100530703044218 0.116542233028226 -0.0252648847148637 0.00725395891965925 0.0674004940235862 0.00343232053518368 -0.00099991444098595 -0.0975538998761954 -0.044918367601808 0.00113766965036394 -0.0996655296035937 0.00811812550072561 -0.0010053070304422 -0.116542233028233 -0.0252648847148313 0.00725395891965922 -0.0674004940235853 0.00343232053520258 -0.000999914440986006 0.0961932548550311 0.0146177721608302 -0.00206317823204326 0.105106496697122 0.0563910869694865 0.00340053538852874 0.119559827780605 0.0281913346317943 0.0114894501233867 0.0760072112649318 0.0435099007706107 -0.00182882157606229 -0.096193254855027 0.0146177721608571 -0.00206317823204332 -0.105106496697106 0.0563910869695157 0.0034005353885287 -0.119559827780597 0.0281913346318276 0.0114894501233866 -0.0760072112649197 0.0435099007706318 -0.00182882157606228 0.0955987313086918 0.067217094401557 0.000116600109477887 0.100471785404934 0.136582229420999 -0.00409394906530863 0.12405285063463 0.097755001395621 0.00812173213760726 0.0708710195747305 0.10366660768423 -0.000328459104669387 -0.0955987313086731 0.0672170944015836 0.000116600109477915 -0.100471785404895 0.136582229421027 -0.00409394906530863 -0.124052850634602 0.0977550013956556 0.00812173213760718 -0.0708710195747016 0.103666607684249 -0.000328459104669352 0.0961733792365639 0.140295272332554 -0.00528759804884817 0.100200381379919 0.218630040617423 -0.00446270113583484 0.127882066706574 0.177461784649791 0.00186028354633642 0.0698867387624165 0.179199744332214 -0.00155428908698211 -0.0961733792365247 0.140295272332581 -0.00528759804884821 -0.100200381379858 0.218630040617451 -0.00446270113583497 -0.127882066706525 0.177461784649827 0.00186028354633636 -0.0698867387623664 0.179199744332234 -0.00155428908698218 253.294618415283
"RMCA RG 22903" 0.00202813042158854 -0.125578180587432 -0.0177278970290744 0.029791119963551 -0.122998394343457 -0.0156646481098032 0.0167796086386736 -0.134331992753904 0.00341224171968363 0.0162292918063922 -0.0983063536661738 -0.0167103022437546 -0.00202813042162347 -0.125578180587431 -0.0177278970290743 -0.0297911199635852 -0.122998394343449 -0.0156646481098032 -0.016779608638711 -0.134331992753899 0.00341224171968362 -0.0162292918064196 -0.0983063536661694 -0.0167103022437547 0.033187045175371 -0.120192473855875 -0.01418359722232 0.0618182203025059 -0.108317613063097 -0.00471649813862945 0.048739217020047 -0.126541090718001 0.0141286700733122 0.0419771100401939 -0.0850216951305088 -0.0125872072156677 -0.0331870451754045 -0.120192473855866 -0.01418359722232 -0.0618182203025361 -0.10831761306308 -0.00471649813862946 -0.0487392170200823 -0.126541090717987 0.0141286700733122 -0.0419771100402176 -0.0850216951304971 -0.0125872072156677 0.0625528070376079 -0.0994860129187203 -0.00283927714321693 0.106964319722483 -0.058364118275552 0.00909635641129379 0.10101247721985 -0.100829530396131 0.0278862411506136 0.0621891900108505 -0.0447407513627214 -0.0033659516250336 -0.0625528070376357 -0.0994860129187028 -0.00283927714321692 -0.106964319722499 -0.0583641182755222 0.00909635641129375 -0.101012477219878 -0.100829530396103 0.0278862411506135 -0.0621891900108629 -0.044740751362704 -0.00336595162503364 0.0979916575966974 -0.0447047593710404 0.0033923370860892 0.0927400440943938 0.0139862199852142 0.00629920667087506 0.114323196157651 -0.0189247894959426 0.0102716017858491 0.0641341794274132 0.00860998353248907 -0.00197405126749098 -0.0979916575967098 -0.044704759371013 0.00339233708608917 -0.0927400440943899 0.0139862199852401 0.00629920667087497 -0.114323196157656 -0.0189247894959107 0.010271601785849 -0.0641341794274108 0.00860998353250693 -0.00197405126749103 0.0928014647777949 0.0206798578676786 0.00522594181523893 0.10561689645161 0.0609298185886841 0.00723198010503972 0.119715521103655 0.0280865171653635 0.00959773454543726 0.074536993236119 0.0451260880622854 0.00032440576090792 -0.0928014647777892 0.0206798578677045 0.0052259418152389 -0.105616896451593 0.0609298185887135 0.00723198010503962 -0.119715521103647 0.0280865171653969 0.00959773454543717 -0.0745369932361064 0.0451260880623062 0.000324405760907924 0.0952546223569771 0.0763786197257495 0.0125087888357109 0.100545718602978 0.133497053170773 0.00332048954526732 0.122477900581789 0.099689969134355 0.00717399060664639 0.0741845413883575 0.105442701450783 -0.0018895640488036 -0.0952546223569558 0.076378619725776 0.0125087888357109 -0.10054571860294 0.133497053170801 0.00332048954526727 -0.122477900581761 0.0996899691343891 0.00717399060664635 -0.0741845413883282 0.105442701450803 -0.00188956404880363 0.0971852300674281 0.144463505786931 0.000830611718475306 0.102233868921334 0.207229891371763 -0.0135487271293925 0.126501842036219 0.169184001953833 -0.00335668554543176 0.0709930804399015 0.175033528142357 -0.0121361911118212 -0.0971852300673878 0.144463505786958 0.000830611718475264 -0.102233868921277 0.207229891371791 -0.0135487271293925 -0.126501842036171 0.169184001953868 -0.00335668554543189 -0.0709930804398528 0.175033528142377 -0.0121361911118212 280.386149147349
"RMCA RG 22924" 0.00169085402451536 -0.121189404809017 -0.0118788551733515 0.026880012703075 -0.117491841867293 -0.0106657971660054 0.0157679564652194 -0.130593271747843 0.00555460862087135 0.0123353339470704 -0.0973686882812604 -0.012811584717524 -0.00169085402454922 -0.121189404809016 -0.0118788551733515 -0.0268800127031078 -0.117491841867286 -0.0106657971660054 -0.0157679564652558 -0.130593271747839 0.00555460862087138 -0.0123353339470976 -0.0973686882812569 -0.012811584717524 0.0296466293024876 -0.11845914104172 -0.00954890167025426 0.0548724097550608 -0.108424601844222 -0.00382996424312383 0.0458876603933226 -0.124955372301404 0.0103384275773784 0.0373694164766045 -0.0903894181371372 -0.0098922171563547 -0.0296466293025206 -0.118459141041712 -0.00954890167025428 -0.054872409755091 -0.108424601844206 -0.00382996424312377 -0.0458876603933574 -0.124955372301391 0.0103384275773784 -0.0373694164766298 -0.0903894181371269 -0.00989221715635469 0.067085142138394 -0.0988290777051873 -0.00371794994431932 0.104327476791263 -0.0584099968797977 0.00915020919136673 0.101434137921787 -0.0985490771940105 0.0276998959894927 0.0610657362004105 -0.0472581108478652 -0.00764312478608088 -0.0670851421384217 -0.0988290777051687 -0.00371794994431929 -0.104327476791279 -0.0584099968797688 0.00915020919136684 -0.101434137921814 -0.0985490771939822 0.0276998959894927 -0.0610657362004237 -0.0472581108478483 -0.00764312478608086 0.0981115211472271 -0.0432523825525298 0.00403833294697554 0.102626038535191 0.0127515506522455 0.00462301219773002 0.115739164627288 -0.0248516480420288 0.0106631499472644 0.0717480965487237 0.00713512690462612 -0.00348060107073246 -0.0981115211472392 -0.0432523825525024 0.00403833294697559 -0.102626038535187 0.012751550652274 0.00462301219772999 -0.115739164627295 -0.0248516480419967 0.0106631499472644 -0.0717480965487218 0.00713512690464597 -0.00348060107073242 0.0962080848087767 0.0228349114571407 0.000264299895861042 0.097724487972568 0.0662890669328046 -0.000321988104248722 0.115499322392172 0.0413671449861429 0.0129875976300536 0.0730193585770706 0.0453289113446786 -0.00397397935650035 -0.0962080848087704 0.0228349114571674 0.000264299895861088 -0.0977244879725495 0.0662890669328317 -0.0003219881042486 -0.11549932239216 0.041367144986175 0.0129875976300536 -0.073019358577058 0.0453289113446989 -0.0039739793565003 0.0941534705424374 0.0704269452248893 -0.0033455598569908 0.11016421245463 0.126720766059561 -0.00043174997375102 0.125755061400599 0.0923278169886219 0.00931199687320368 0.076545132516262 0.106904500092129 -0.00792548447363251 -0.0941534705424178 0.0704269452249154 -0.00334555985699077 -0.110164212454595 0.126720766059592 -0.000431749973750954 -0.125755061400573 0.092327816988657 0.00931199687320373 -0.0765451325162321 0.10690450009215 -0.0079254844736325 0.1041700354392 0.137543728201339 -0.00526610536997074 0.104875382840405 0.206289379983258 -0.000822716884274964 0.133671408928847 0.172588462810165 0.00483984733095399 0.0758079003889839 0.171513721613414 -0.00391479825403695 -0.104170035439162 0.137543728201368 -0.0052661053699707 -0.104875382840347 0.206289379983288 -0.000822716884274934 -0.133671408928799 0.172588462810203 0.00483984733095402 -0.075807900388936 0.171513721613435 -0.00391479825403695 272.397351824766
"RMCA RG 24001" 0.00190279440319778 -0.126416948586387 -0.0121854711905421 0.0284631138040019 -0.12247886821821 -0.0132638407735091 0.0181205801806698 -0.133971876452046 0.00913257407009242 0.0127470432276732 -0.0973633715034964 -0.0100559069550525 -0.00190279440323314 -0.126416948586387 -0.0121854711905421 -0.0284631138040361 -0.122478868218202 -0.0132638407735091 -0.0181205801807073 -0.133971876452041 0.00913257407009243 -0.0127470432277005 -0.0973633715034928 -0.0100559069550525 0.0321051401436664 -0.118442468503802 -0.0134723169276683 0.0593390694121723 -0.107348527179083 -0.00728576230910916 0.0492809582394651 -0.123696424327666 0.0128023907907006 0.0406043955258132 -0.0862483705237123 -0.00916094429716484 -0.0321051401436995 -0.118442468503793 -0.0134723169276683 -0.0593390694122023 -0.107348527179066 -0.00728576230910916 -0.0492809582394997 -0.123696424327652 0.0128023907907005 -0.0406043955258373 -0.0862483705237011 -0.00916094429716482 0.0693274370548865 -0.0981976462988013 -0.00516059364858172 0.105287996234042 -0.0562586818664777 0.008260925403891 0.103487687559248 -0.0941459050646122 0.0321086454035593 0.0626146915199904 -0.0485555350952448 -0.00429245549090307 -0.0693274370549139 -0.0981976462987821 -0.00516059364858174 -0.105287996234058 -0.0562586818664485 0.00826092540389099 -0.103487687559274 -0.0941459050645834 0.0321086454035593 -0.062614691520004 -0.0485555350952274 -0.0042924554909031 0.0976799339771656 -0.0404645544922446 0.00145521243318779 0.103404323363318 0.0131327908578664 0.00185028558025341 0.117881320733994 -0.0237772715616171 0.00575841138953633 0.0719555900295354 0.00972229931701375 -0.00275018211130287 -0.0976799339771768 -0.0404645544922174 0.00145521243318778 -0.103404323363315 0.0131327908578952 0.00185028558025341 -0.117881320734 -0.0237772715615844 0.00575841138953632 -0.0719555900295328 0.00972229931703375 -0.00275018211130289 0.0999665134059163 0.0234047475431832 -0.000879077347750768 0.10638606039339 0.061085486572017 0.00160179829356049 0.1225267105858 0.0376443372868236 0.00998646782610709 0.0793010124881443 0.0474715827835332 -0.00443092960102428 -0.0999665134059097 0.0234047475432109 -0.000879077347750789 -0.106386060393373 0.0610854865720466 0.00160179829356047 -0.12252671058579 0.0376443372868576 0.00998646782610707 -0.079301012488131 0.0474715827835553 -0.0044309296010243 0.0965004541607447 0.0703146832527334 0.00231097117582429 0.0992470175272695 0.130570131475009 -0.000176658991044764 0.124589583815075 0.0971057657831981 0.00710435804910313 0.0739399084079398 0.101955277975777 -0.00375979615993177 -0.0965004541607251 0.0703146832527602 0.0023109711758243 -0.099247017527233 0.130570131475036 -0.000176658991044776 -0.124589583815048 0.0971057657832327 0.00710435804910311 -0.0739399084079113 0.101955277975798 -0.00375979615993175 0.0956841209496989 0.137476750496079 -0.00129511258751338 0.101611763212423 0.206008364427739 -0.00322411211255323 0.125808065085577 0.167662490284671 0.00272669082475367 0.0706885729061929 0.173811741617455 -0.00370557073691727 -0.0956841209496604 0.137476750496106 -0.00129511258751336 -0.101611763212366 0.206008364427768 -0.00322411211255319 -0.12580806508553 0.167662490284706 0.00272669082475362 -0.0706885729061443 0.173811741617475 -0.00370557073691726 264.301792534012
"RMCA RG 26206" 0.000907365716946803 -0.119259664530753 -0.0173810848236357 0.0309764289277626 -0.117003000709358 -0.0184490766007116 0.0176848729219401 -0.133367576094339 0.00525341239593952 0.0142399054305807 -0.0921198548608785 -0.00916651465818332 -0.00090736571698015 -0.119259664530753 -0.0173810848236357 -0.0309764289277953 -0.117003000709349 -0.0184490766007115 -0.0176848729219774 -0.133367576094334 0.00525341239593952 -0.0142399054306064 -0.0921198548608745 -0.00916651465818336 0.0342878786392638 -0.114300194588837 -0.0179319202309326 0.0653487707677839 -0.102857885242073 -0.00364160969619534 0.0523184223810777 -0.126932104831509 0.0107895749947992 0.0432603013333951 -0.0828959784373414 -0.00737917850977987 -0.0342878786392957 -0.114300194588827 -0.0179319202309325 -0.0653487707678127 -0.102857885242054 -0.00364160969619541 -0.0523184223811132 -0.126932104831494 0.0107895749947992 -0.0432603013334182 -0.0828959784373293 -0.00737917850977992 0.0687303478317378 -0.100085589175025 -0.00280253613990768 0.106911498785709 -0.0573038393037787 0.014161071906984 0.100792302327738 -0.0932287901852222 0.0418509781295794 0.0651264808951521 -0.0486210901198746 0.00332172726172092 -0.0687303478317657 -0.100085589175006 -0.00280253613990767 -0.106911498785725 -0.057303839303749 0.014161071906984 -0.100792302327764 -0.0932287901851942 0.0418509781295794 -0.0651264808951658 -0.0486210901198564 0.00332172726172088 0.0961495384476209 -0.0459727737287716 0.00704179791375488 0.0956704042857067 0.0131206917910993 -0.00304732763454835 0.118405721323532 -0.0199839601756986 0.00485277057158135 0.0670357516775291 0.000475249836193265 -0.0043396166492178 -0.0961495384476338 -0.0459727737287448 0.00704179791375487 -0.0956704042857031 0.0131206917911259 -0.0030473276345484 -0.118405721323537 -0.0199839601756657 0.00485277057158129 -0.067035751677529 0.000475249836211899 -0.0043396166492178 0.0943104649028569 0.0178935392145928 0.00117404130800725 0.102766320244821 0.0578699754903863 -0.000763829385991073 0.12103049780408 0.0313162210422707 0.00696959095644888 0.0737565971936116 0.0415390490284229 -0.00570857662000692 -0.0943104649028519 0.0178935392146191 0.00117404130800718 -0.102766320244805 0.0578699754904149 -0.000763829385991137 -0.121030497804071 0.0313162210423043 0.00696959095644882 -0.0737565971936 0.0415390490284435 -0.00570857662000696 0.092167639724727 0.0670296138955975 -0.00281166761064192 0.107267847751763 0.132044062251701 -0.000172272151754533 0.125635689376355 0.0899527553271549 0.00621013080388445 0.073012718256328 0.104846156363666 -0.00632849314580462 -0.0921676397247082 0.0670296138956231 -0.002811667610642 -0.107267847751726 0.132044062251731 -0.000172272151754585 -0.12563568937633 0.0899527553271897 0.00621013080388439 -0.0730127182562986 0.104846156363687 -0.00632849314580467 0.0996518885610969 0.138683534906545 -0.00183335270703693 0.107420858230924 0.213437013922107 -0.000865351934361367 0.132738305752589 0.169186631108057 0.00565689621414168 0.0708668689268341 0.176537807805362 -0.00465958395813162 -0.0996518885610581 0.138683534906573 -0.00183335270703696 -0.107420858230864 0.213437013922137 -0.000865351934361313 -0.132738305752542 0.169186631108094 0.00565689621414165 -0.0708668689267847 0.176537807805381 -0.00465958395813163 256.731974614777
"RMCA RG 27108" 0.00153294510188417 -0.119916567392401 -0.014218743154207 0.0293493611550633 -0.119421520053011 -0.0163753606965542 0.0145880194747403 -0.124811403853602 0.0140706379203445 0.0122509617908789 -0.0910165187008175 -0.0117150652544245 -0.00153294510191758 -0.119916567392401 -0.014218743154207 -0.0293493611550965 -0.119421520053003 -0.0163753606965542 -0.0145880194747751 -0.124811403853598 0.0140706379203445 -0.0122509617909042 -0.0910165187008138 -0.0117150652544246 0.031582332313047 -0.120257136507285 -0.0149015333894182 0.0600097527572585 -0.107621474280681 -0.00530968974301286 0.0462641153173661 -0.122194701989008 0.0188313995688089 0.0379307464812364 -0.0849605568824521 -0.0112736867217516 -0.0315823323130805 -0.120257136507276 -0.0149015333894182 -0.0600097527572885 -0.107621474280664 -0.00530968974301291 -0.0462641153174001 -0.122194701988995 0.0188313995688089 -0.0379307464812601 -0.0849605568824414 -0.0112736867217517 0.0612091113777055 -0.103990038007007 -0.00214943459367408 0.103629412165021 -0.0629093291935851 0.0105872490448076 0.0918539974667796 -0.0990622591819433 0.0462953683458991 0.0576423587096436 -0.0497861944796402 -0.00608734900202604 -0.0612091113777345 -0.10399003800699 -0.00214943459367412 -0.103629412165038 -0.0629093291935564 0.0105872490448075 -0.0918539974668072 -0.0990622591819177 0.046295368345899 -0.0576423587096574 -0.0497861944796243 -0.00608734900202601 0.0943092893227823 -0.0455600563763567 -0.000860806903457635 0.0951254522797823 0.0163167159479228 -0.0076391899779658 0.115156873720513 -0.0204069493024603 0.0062903625639109 0.0611082520189621 0.00213769132575874 -0.00529135427430341 -0.094309289322795 -0.0455600563763307 -0.000860806903457663 -0.0951254522797778 0.016316715947949 -0.00763918997796578 -0.115156873720518 -0.0204069493024283 0.00629036256391088 -0.0611082520189615 0.00213769132577589 -0.00529135427430341 0.0960487850455709 0.0200379799609868 -0.0082614275059412 0.0987832390112554 0.0631222831824439 -0.00419483114204191 0.120538202966612 0.0355600273268663 0.00686282940125774 0.0691315900719296 0.0446093133946464 -0.00642613752396683 -0.0960487850455653 0.0200379799610139 -0.00826142750594125 -0.0987832390112379 0.0631222831824713 -0.00419483114204192 -0.120538202966602 0.0355600273268995 0.00686282940125773 -0.0691315900719172 0.0446093133946663 -0.00642613752396682 0.0961101489655282 0.0659234868437985 -0.00351360569717113 0.10735835070656 0.131765128934266 -0.000683769257726193 0.131460264486354 0.0935656212764443 0.0080940928964394 0.0730990099778825 0.103957376038644 -0.00255925398243298 -0.0961101489655098 0.0659234868438252 -0.00351360569717113 -0.107358350706524 0.131765128934296 -0.000683769257726212 -0.131460264486328 0.0935656212764811 0.00809409289643938 -0.0730990099778535 0.103957376038664 -0.00255925398243299 0.104145241641192 0.134608780793143 -0.00022157211114306 0.109729463582841 0.214818602889089 -0.00077958375312647 0.138425548784445 0.171376347712667 0.00890746525129666 0.075211412586891 0.174115350573273 0.00252298969158148 -0.104145241641154 0.134608780793172 -0.00022157211114306 -0.109729463582781 0.214818602889119 -0.000779583753126455 -0.138425548784397 0.171376347712706 0.00890746525129666 -0.0752114125868425 0.174115350573294 0.00252298969158146 255.859584372928
"RMCA RG 27495" 0.00145763074981099 -0.125033158026378 -0.0183109844452463 0.0286587357159361 -0.121117181841012 -0.0160802792967309 0.016709756960561 -0.134642493912185 0.00272460234702649 0.0135711571726096 -0.0966209282646098 -0.0175788755282272 -0.00145763074984592 -0.125033158026377 -0.0183109844452464 -0.0286587357159699 -0.121117181841004 -0.0160802792967309 -0.0167097569605986 -0.134642493912181 0.00272460234702645 -0.0135711571726366 -0.0966209282646059 -0.0175788755282272 0.0324688849496013 -0.120896422499438 -0.0154798148826114 0.0606001693242287 -0.109536544552145 -0.00612724111131764 0.0448531586845291 -0.123698450810685 0.0165169125587936 0.0395840961186498 -0.0856554626727954 -0.0123916973828147 -0.032468884949635 -0.120896422499429 -0.0154798148826115 -0.0606001693242593 -0.109536544552128 -0.00612724111131775 -0.0448531586845637 -0.123698450810673 0.0165169125587935 -0.0395840961186738 -0.0856554626727843 -0.0123916973828148 0.0630391264656375 -0.104421483656833 -0.00617804090348786 0.101202882652475 -0.0621125307125318 0.0179454026426837 0.093599735287607 -0.100795956614116 0.0359974812597885 0.0621881673913882 -0.0506045294608929 -0.00456969050191488 -0.0630391264656666 -0.104421483656816 -0.00617804090348791 -0.101202882652492 -0.0621125307125034 0.0179454026426836 -0.0935997352876352 -0.10079595661409 0.0359974812597885 -0.0621881673914022 -0.0506045294608755 -0.0045696905019149 0.0892611791455274 -0.0449411914848301 0.00424135776575704 0.0957137909111937 0.0180757052192417 0.00692176219752752 0.110162602053846 -0.0220726327772195 0.0103931546331599 0.0664493043471965 0.0106230466394639 -0.00539562195281475 -0.0892611791455399 -0.0449411914848052 0.00424135776575698 -0.0957137909111887 0.0180757052192683 0.00692176219752743 -0.110162602053853 -0.0220726327771887 0.0103931546331598 -0.0664493043471935 0.0106230466394824 -0.00539562195281476 0.0963447836050338 0.0225168212245519 0.00582323707442168 0.100144672776288 0.0647599338423921 0.00252249565781522 0.119790947676845 0.03759061038946 0.0118590280671074 0.0733885161426418 0.0473636819941606 -0.00444567698990135 -0.0963447836050275 0.0225168212245788 0.00582323707442154 -0.10014467277627 0.0647599338424199 0.00252249565781514 -0.119790947676835 0.0375906103894934 0.0118590280671074 -0.0733885161426286 0.0473636819941812 -0.00444567698990141 0.0948271475115025 0.0724405231827019 0.00226118747114353 0.101685369116136 0.133315779656469 -0.00236038436702757 0.122099485836927 0.0990994480417334 0.0109607685308179 0.0726013308433789 0.105441547610539 -0.00372546859070968 -0.0948271475114823 0.0724405231827284 0.00226118747114347 -0.101685369116099 0.133315779656497 -0.00236038436702765 -0.122099485836899 0.0990994480417675 0.0109607685308177 -0.0726013308433494 0.105441547610559 -0.00372546859070974 0.0983713756582747 0.139206856487227 -0.00124152499037585 0.10914593905584 0.20820644855106 -0.00932216531676705 0.134042527043163 0.167153682953047 0.00102819732928161 0.0736584112376585 0.17635488149333 -0.00598812127537553 -0.0983713756582358 0.139206856487254 -0.00124152499037593 -0.109145939055782 0.20820644855109 -0.0093221653167671 -0.134042527043117 0.167153682953084 0.00102819732928153 -0.0736584112376093 0.17635488149335 -0.0059881212753756 268.128063274572
"RMCA RG 27759" 0.00116576201869871 -0.124429540382794 -0.00927215699432733 0.0308497691985235 -0.121192294848279 -0.0172529700974469 0.0214037072838201 -0.137229137136937 0.0100651577888227 0.0108254729682914 -0.099693921724021 -0.0191279941102476 -0.0011657620187335 -0.124429540382793 -0.00927215699432742 -0.0308497691985574 -0.121192294848271 -0.0172529700974469 -0.0214037072838585 -0.137229137136931 0.0100651577888227 -0.0108254729683192 -0.099693921724018 -0.0191279941102476 0.0331102163980997 -0.121485638946883 -0.0150010643566489 0.0637509126375025 -0.108664538306756 -0.00645137923378103 0.0510721907503957 -0.128585221052148 0.0153704546404949 0.0418097203598666 -0.0877640101739566 -0.0163742487926548 -0.0331102163981336 -0.121485638946874 -0.0150010643566489 -0.0637509126375329 -0.108664538306738 -0.00645137923378098 -0.0510721907504316 -0.128585221052134 0.0153704546404949 -0.0418097203598911 -0.087764010173945 -0.0163742487926547 0.0652929009215554 -0.103813531298856 -0.00264137566945489 0.106205577981626 -0.0578392784625206 0.0119303566060404 0.104091230156596 -0.101200587894446 0.0358501641036973 0.0581471027969491 -0.0470739044470496 -0.00531074706038204 -0.0652929009215844 -0.103813531298837 -0.00264137566945489 -0.106205577981642 -0.057839278462491 0.0119303566060403 -0.104091230156624 -0.101200587894417 0.0358501641036973 -0.0581471027969622 -0.0470739044470335 -0.00531074706038201 0.095219672374915 -0.041127483876532 0.00232777850357575 0.0979397918125358 0.0160269406940295 -0.00295105197895435 0.117047974123745 -0.0200301058469851 0.0125043142477678 0.0609057127367714 0.00606704669425498 -0.00574097729608713 -0.0952196723749265 -0.0411274838765053 0.00232777850357574 -0.0979397918125313 0.0160269406940569 -0.00295105197895446 -0.117047974123751 -0.0200301058469526 0.0125043142477677 -0.0609057127367697 0.00606704669427189 -0.00574097729608715 0.0920058966635731 0.0195414180273318 -0.00302613246921115 0.0931936638634232 0.0657748433465734 0.00991065389022304 0.116582756695265 0.0360047457164895 0.00693330241471393 0.0677849078722141 0.0462967807670534 -0.00403665841643305 -0.0920058966635677 0.0195414180273575 -0.00302613246921119 -0.0931936638634048 0.0657748433465992 0.00991065389022306 -0.116582756695255 0.0360047457165218 0.00693330241471398 -0.0677849078722012 0.0462967807670725 -0.00403665841643305 0.0900655328077957 0.0706060209984408 0.0104544755305078 0.0997587988380151 0.135429400019696 -0.000202826196238376 0.121056357612087 0.0970027339095168 0.00702023441099051 0.0701194869025579 0.107235204752936 -0.00164056815978999 -0.0900655328077759 0.0706060209984658 0.0104544755305078 -0.0997587988379771 0.135429400019724 -0.000202826196238474 -0.12105635761206 0.0970027339095504 0.00702023441099048 -0.0701194869025279 0.107235204752956 -0.00164056815979003 0.0940529988184232 0.138178815056466 -0.000988806025701028 0.105822509192868 0.214696874835598 -0.00797400858564102 0.128163962405878 0.170221323330103 0.00220177276088908 0.0687008166365946 0.177047046249378 -0.00657569945472343 -0.0940529988183846 0.138178815056492 -0.000988806025701069 -0.105822509192808 0.214696874835628 -0.00797400858564095 -0.12816396240583 0.170221323330139 0.00220177276088913 -0.0687008166365451 0.177047046249397 -0.00657569945472349 257.329591299561
"RMCA RG 27841" 0.000897158698085126 -0.123133834310263 -0.0224731272921224 0.0260678397605915 -0.116148829031681 -0.0143290836206819 0.0148127131727319 -0.13114593513699 -0.000451478232463399 0.0122021802584595 -0.0927972671466273 -0.0155220013043027 -0.000897158698119373 -0.123133834310263 -0.0224731272921224 -0.0260678397606238 -0.116148829031674 -0.0143290836206819 -0.0148127131727684 -0.131145935136986 -0.000451478232463455 -0.0122021802584853 -0.0927972671466239 -0.0155220013043027 0.0291154698801511 -0.11751589589625 -0.0138929896429475 0.0579922756752125 -0.105819717989636 -0.00429782098163804 0.045526358849924 -0.125391759453118 0.0102882752836052 0.0359746335227064 -0.0843691654399482 -0.0114006895126706 -0.0291154698801838 -0.117515895896242 -0.0138929896429475 -0.057992275675242 -0.10581971798962 -0.00429782098163808 -0.0455263588499588 -0.125391759453105 0.0102882752836051 -0.0359746335227299 -0.0843691654399386 -0.0114006895126704 0.0649117926926214 -0.106073403739463 0.00315406642062666 0.100982079884975 -0.051973489462812 0.00763984243877153 0.107097012714802 -0.0929694793242664 0.030090198838444 0.0527193164368785 -0.048133479509481 -0.00299807656919804 -0.0649117926926509 -0.106073403739444 0.0031540664206267 -0.10098207988499 -0.0519734894627835 0.00763984243877139 -0.107097012714828 -0.0929694793242363 0.0300901988384439 -0.0527193164368919 -0.0481334795094662 -0.00299807656919805 0.09983966494195 -0.0383775068430158 0.00573827220732243 0.101037637918351 0.0149010321558185 0.00672176289213878 0.117029421880658 -0.0185060768861557 0.0110728700239173 0.0712845298873718 0.0116601986531056 0.00360839492522718 -0.0998396649419607 -0.0383775068429882 0.0057382722073225 -0.101037637918347 0.0149010321558467 0.00672176289213885 -0.117029421880663 -0.018506076886123 0.0110728700239174 -0.0712845298873685 0.0116601986531254 0.00360839492522726 0.100723582901651 0.0215899535203721 0.00416411337580266 0.106987768642406 0.0598419429021143 0.0041558681542866 0.123300665083679 0.0348082412463563 0.0124561517284693 0.0800476033566156 0.0444604271736385 0.000828467829555811 -0.100723582901645 0.0215899535204006 0.00416411337580258 -0.106987768642389 0.0598419429021445 0.00415586815428654 -0.123300665083669 0.0348082412463904 0.0124561517284694 -0.0800476033566032 0.0444604271736606 0.000828467829555831 0.100994487137375 0.0666953201529171 0.00180053116080417 0.106811530049479 0.127876345174627 -0.00143547950135366 0.128409729374136 0.0935192857458187 0.00955911302120224 0.0787814499343825 0.0998888654525455 -0.00116459019369298 -0.100994487137356 0.0666953201529453 0.00180053116080415 -0.106811530049443 0.127876345174657 -0.00143547950135379 -0.12840972937411 0.0935192857458541 0.00955911302120226 -0.0787814499343547 0.0998888654525675 -0.00116459019369299 0.105311527342827 0.135770008399638 -0.00352840739433963 0.106288104800373 0.204296274504814 -0.0130723554574255 0.134817949904344 0.169247238683583 2.43802628531431e-05 0.0765578338383441 0.167800706404052 -0.00673620886019016 -0.105311527342789 0.135770008399667 -0.0035284073943395 -0.106288104800316 0.204296274504844 -0.0130723554574255 -0.134817949904297 0.169247238683621 2.43802628531219e-05 -0.0765578338382974 0.167800706404073 -0.00673620886019021 258.272609072948
"RMCA RG 29100" 0.00165212523195425 -0.123254775031874 -0.0187485520547815 0.0265504186503813 -0.118878796928041 -0.0147867235503946 0.0148965114749382 -0.132039723261304 0.00437176966573021 0.0126021289678143 -0.091546691980083 -0.0145750459915247 -0.00165212523198867 -0.123254775031873 -0.0187485520547815 -0.0265504186504144 -0.118878796928033 -0.0147867235503946 -0.0148965114749751 -0.1320397232613 0.00437176966573015 -0.0126021289678399 -0.0915466919800794 -0.0145750459915247 0.0313588820921851 -0.117545462721484 -0.0138244315723307 0.0578879559287997 -0.106538641246778 -0.00664613147531903 0.0461145965409885 -0.124806258639923 0.0135327394235048 0.0391636358577887 -0.0835291993793431 -0.0125313661974486 -0.0313588820922179 -0.117545462721475 -0.0138244315723307 -0.0578879559288294 -0.106538641246762 -0.006646131475319 -0.0461145965410233 -0.12480625863991 0.0135327394235047 -0.039163635857812 -0.083529199379332 -0.0125313661974487 0.06301111962093 -0.10355541344229 -0.00397442789345583 0.103282600302835 -0.0625485949332761 0.0147385831286187 0.095347989110281 -0.10047445048344 0.0367982997257577 0.0649758400433452 -0.0486932271617353 -0.00645337754439386 -0.0630111196209589 -0.103555413442273 -0.00397442789345581 -0.103282600302852 -0.0625485949332475 0.0147385831286187 -0.0953479891103089 -0.100474450483414 0.0367982997257577 -0.0649758400433588 -0.0486932271617175 -0.00645337754439383 0.0960866232570492 -0.0437141646854876 0.00581444205040949 0.0990063075690502 0.0132988911152576 0.00263308084837019 0.115002166561752 -0.0218750479338415 0.0153921509965014 0.067115194809882 0.00753225203078696 -0.0067524826963815 -0.0960866232570614 -0.0437141646854607 0.00581444205040946 -0.0990063075690463 0.0132988911152851 0.00263308084837025 -0.115002166561758 -0.0218750479338094 0.0153921509965013 -0.0671151948098798 0.0075322520308058 -0.00675248269638156 0.0987996980966066 0.0204239264375043 0.00137200739789972 0.104798255207236 0.0592678604278617 0.00211360914175186 0.120473231435436 0.0354518043747956 0.0147757990597895 0.0770818508342892 0.0462572597565531 -0.00597966301585394 -0.0987996980966009 0.0204239264375318 0.00137200739789966 -0.10479825520722 0.0592678604278905 0.00211360914175186 -0.120473231435426 0.0354518043748293 0.0147757990597894 -0.0770818508342763 0.0462572597565743 -0.00597966301585392 0.0950516811159115 0.0694374214251786 -0.000168413978436681 0.100863894539674 0.132235392315005 -0.0010170323374272 0.121671621625545 0.0964342487384649 0.0124705728524135 0.0721751168406747 0.103410851473726 -0.00500309706379546 -0.0950516811158921 0.0694374214252053 -0.000168413978436692 -0.100863894539637 0.132235392315033 -0.00101703233742712 -0.121671621625518 0.0964342487384984 0.0124705728524135 -0.0721751168406458 0.103410851473746 -0.00500309706379541 0.0990553378152786 0.137342123577249 -0.00235904959077471 0.108181349302996 0.210203116644146 -0.00766975327143714 0.130842722421865 0.170497984894854 0.00370025772698076 0.0735784786104452 0.177207314617216 -0.00722376378397159 -0.0990553378152403 0.137342123577277 -0.00235904959077471 -0.108181349302938 0.210203116644176 -0.00766975327143713 -0.130842722421817 0.170497984894891 0.00370025772698075 -0.0735784786103957 0.177207314617236 -0.00722376378397164 258.4627045845
"RMCA RG 29101" 0.00123915733167935 -0.124489836151184 -0.0171897608543612 0.0288985221988715 -0.118266663981454 -0.00827976928894463 0.0157557033812514 -0.134749255626291 0.00200702824816551 0.0155667357522211 -0.0975391601389885 -0.0138254810924852 -0.00123915733171416 -0.124489836151184 -0.0171897608543613 -0.0288985221989045 -0.118266663981446 -0.00827976928894465 -0.0157557033812891 -0.134749255626287 0.00200702824816552 -0.0155667357522483 -0.0975391601389839 -0.0138254810924852 0.0313750075974033 -0.115062046834436 -0.00870231597355929 0.0619755557197421 -0.106967551755128 -0.00411038128229096 0.048438832619015 -0.126745400873564 0.0100938022207288 0.0419932262876452 -0.0846462693035819 -0.00828931540020502 -0.0313750075974354 -0.115062046834427 -0.00870231597355933 -0.061975555719772 -0.106967551755111 -0.00411038128229103 -0.0484388326190505 -0.126745400873551 0.0100938022207289 -0.0419932262876689 -0.0846462693035702 -0.00828931540020502 0.0666458986555582 -0.0979528342925245 -0.00323215882344501 0.104779710844694 -0.0617616324047994 0.0128860118668086 0.0997485303283433 -0.100295576475792 0.0289557876550691 0.066597720208989 -0.0490940322336738 -0.00304679201635025 -0.0666458986555856 -0.0979528342925061 -0.00323215882344514 -0.104779710844711 -0.0617616324047704 0.0128860118668085 -0.0997485303283714 -0.100295576475764 0.0289557876550691 -0.0665977202090028 -0.0490940322336555 -0.00304679201635027 0.093838577158997 -0.041903237357156 0.00259976321617092 0.091888648587555 0.0149086983042939 -0.000475788054844775 0.11014560813065 -0.0196530874025821 0.00789903594534116 0.0624622832091428 0.00257371136706921 -0.00137788844202321 -0.0938385771590088 -0.04190323735713 0.00259976321617093 -0.0918886485875509 0.0149086983043194 -0.000475788054844862 -0.110145608130655 -0.0196530874025516 0.00789903594534102 -0.0624622832091421 0.00257371136708689 -0.00137788844202337 0.0946813200369627 0.0185394482228869 -0.000698382284126862 0.0964538053524215 0.0609218752484955 0.00452882645676958 0.117247257653305 0.0336483950321253 0.00769514839059045 0.0704110589398764 0.0420298935662299 -0.00366129865446538 -0.0946813200369575 0.0185394482229133 -0.000698382284127067 -0.0964538053524045 0.0609218752485222 0.00452882645676957 -0.117247257653296 0.0336483950321582 0.0076951483905903 -0.0704110589398646 0.0420298935662496 -0.00366129865446551 0.0948821217117469 0.0663800795222565 0.00126288630101846 0.105382671262493 0.135072096165113 0.00145861054204804 0.123960888877017 0.0928204325990008 0.0074357915035584 0.0738953585806289 0.104211797680362 -0.00368019845916183 -0.0948821217117283 0.0663800795222834 0.00126288630101821 -0.105382671262455 0.135072096165142 0.00145861054204796 -0.123960888876991 0.0928204325990354 0.0074357915035584 -0.0738953585805998 0.104211797680382 -0.00368019845916181 0.102301658435917 0.141072269096364 0.00216007133636526 0.1054673759575 0.215722395592897 -0.00887212612553132 0.13152190441072 0.174103720897259 0.00204385947164003 0.0737889233416367 0.177121771536501 -0.0055849664024765 -0.102301658435878 0.141072269096392 0.0021600713363651 -0.10546737595744 0.215722395592926 -0.00887212612553125 -0.131521904410671 0.174103720897296 0.00204385947163987 -0.0737889233415872 0.177121771536522 -0.0055849664024765 252.005200841939
"RMCA RG 31131" 0.0011463039221957 -0.121997218814833 -0.0210173030207109 0.0269963226606456 -0.114103247190184 -0.00841797477991603 0.0172293441509899 -0.131233720218808 0.0103156128584526 0.0117603087354211 -0.0965112636618001 -0.0111206669137666 -0.00114630392222982 -0.121997218814833 -0.0210173030207109 -0.0269963226606775 -0.114103247190176 -0.00841797477991601 -0.0172293441510266 -0.131233720218804 0.0103156128584527 -0.0117603087354481 -0.0965112636617968 -0.0111206669137666 0.0279425548937097 -0.111365754823094 -0.00708313688989962 0.0609115820277636 -0.108932477224597 -0.00717927133270958 0.0436403838304484 -0.126190567000328 0.0177100149449501 0.0435225857523829 -0.082082112093794 -0.00528121968577419 -0.0279425548937408 -0.111365754823087 -0.0070831368898996 -0.0609115820277941 -0.10893247722458 -0.00717927133270959 -0.0436403838304837 -0.126190567000316 0.01771001494495 -0.0435225857524058 -0.0820821120937819 -0.00528121968577422 0.061345413867896 -0.092232843551083 -0.00734404433760606 0.102793970728166 -0.0633461898957309 0.0052088578078594 0.0897290245735009 -0.0997783786495023 0.0283549802106848 0.0652732731148805 -0.047610983375152 -0.00529612898810936 -0.0613454138679218 -0.092232843551066 -0.00734404433760607 -0.102793970728184 -0.0633461898957024 0.00520885780785936 -0.0897290245735288 -0.0997783786494773 0.0283549802106848 -0.0652732731148938 -0.0476109833751339 -0.00529612898810944 0.0890004411950836 -0.0469910365818241 0.000106663266711874 0.103240269114574 0.00802148511050477 0.000608738983819322 0.111287692887287 -0.0309470684904089 0.00314852083976589 0.0704438721912462 0.00551504978651932 -0.0045022926054781 -0.0890004411950967 -0.0469910365817993 0.000106663266711812 -0.103240269114572 0.00802148511053345 0.000608738983819277 -0.111287692887296 -0.0309470684903779 0.00314852083976584 -0.0704438721912446 0.00551504978653889 -0.00450229260547816 0.0977166902695407 0.0175093447503628 -0.000153060873837829 0.0999984085249082 0.0563891229684514 0.00425239344929168 0.11927139083696 0.0331496040929285 0.0117604047935542 0.0739341955093011 0.0398633330835185 -0.0045692831375417 -0.0977166902695358 0.01750934475039 -0.000153060873837858 -0.0999984085248924 0.0563891229684791 0.00425239344929159 -0.119271390836951 0.0331496040929616 0.0117604047935541 -0.0739341955092899 0.039863333083539 -0.00456928313754174 0.0954074816894878 0.0681219410815716 0.00244058172448285 0.104003448937244 0.133981007758475 0.000182154843234097 0.123787700136461 0.0965678224830573 0.00861173617170096 0.0741675455955804 0.105207562759715 -0.000735994059107248 -0.0954074816894688 0.0681219410815981 0.00244058172448276 -0.104003448937206 0.133981007758504 0.000182154843234026 -0.123787700136434 0.0965678224830917 0.00861173617170085 -0.074167545595551 0.105207562759735 -0.000735994059107352 0.101247191885107 0.142401823063593 -0.000923714074487912 0.108614024210987 0.215213587604439 -0.0113643003397578 0.134262723742062 0.171344805637207 0.00716000279077941 0.0761557936577475 0.1800363713905 -0.00487227164658361 -0.101247191885068 0.142401823063621 -0.000923714074487975 -0.108614024210927 0.215213587604469 -0.0113643003397579 -0.134262723742014 0.171344805637244 0.00716000279077936 -0.0761557936576971 0.180036371390521 -0.00487227164658366 259.458000541471
"RMCA RG 804" 0.0020836070753982 -0.130121503336285 -0.0180114674621348 0.0285958909830075 -0.125041785571416 -0.0141351256041239 0.0178037500246483 -0.137701185998938 0.005715335176498 0.0142497111919462 -0.101394714670835 -0.0141225528161814 -0.00208360707543448 -0.130121503336285 -0.0180114674621349 -0.0285958909830423 -0.125041785571408 -0.0141351256041239 -0.0178037500246867 -0.137701185998933 0.00571533517649808 -0.0142497111919745 -0.101394714670831 -0.0141225528161813 0.0313964570901155 -0.12365407618481 -0.0141182584817274 0.0569987067372886 -0.109732404005871 -0.00276620884281996 0.0464796353195715 -0.130315196495214 0.0131268218200361 0.0385711807737367 -0.0913701132020077 -0.012134261866577 -0.03139645709015 -0.123654076184801 -0.0141182584817274 -0.0569987067373192 -0.109732404005855 -0.00276620884281994 -0.0464796353196079 -0.130315196495201 0.0131268218200361 -0.0385711807737621 -0.0913701132019969 -0.012134261866577 0.05919587135734 -0.0988995212636879 -0.00189245055180677 0.101882613965538 -0.058689731717852 0.0152544770913505 0.0962958464800511 -0.101467981238107 0.0324459595256004 0.060228683086706 -0.044693818372514 -0.00387178555813028 -0.0591958713573676 -0.0988995212636714 -0.00189245055180678 -0.101882613965555 -0.0586897317178237 0.0152544770913505 -0.0962958464800793 -0.101467981238081 0.0324459595256005 -0.0602286830867184 -0.0446938183724972 -0.00387178555813021 0.0830069635970795 -0.0343122237202744 0.00449121746380245 0.0973309715291031 0.0158532529847064 0.00228915000588252 0.104812082414635 -0.0196227162102127 0.0118438734878335 0.0675782319409474 0.0134494368404504 -0.00601590704678613 -0.0830069635970891 -0.0343122237202514 0.00449121746380241 -0.0973309715290987 0.0158532529847336 0.00228915000588255 -0.10481208241464 -0.0196227162101835 0.0118438734878335 -0.0675782319409437 0.0134494368404691 -0.00601590704678606 0.091329634284056 0.0234920947331401 0.00116304275134055 0.0977018779907459 0.0667269122146579 -0.000389163825296376 0.11317067454576 0.0374171956554465 0.00966139366986493 0.0726335149181479 0.0482252565916994 -0.00549863507820217 -0.0913296342840495 0.0234920947331654 0.00116304275134061 -0.0977018779907273 0.0667269122146853 -0.000389163825296354 -0.113170674545749 0.0374171956554782 0.00966139366986496 -0.0726335149181345 0.0482252565917197 -0.00549863507820215 0.0935406491222899 0.0711762247776835 0.000138278514776986 0.104431533649445 0.133160591426316 -0.000793585376083618 0.122471257402185 0.0963216191417864 0.00919486593354584 0.0736146611145755 0.107305554928699 -0.00478072024941753 -0.09354064912227 0.0711762247777094 0.000138278514777124 -0.104431533649408 0.133160591426345 -0.00079358537608363 -0.122471257402158 0.0963216191418207 0.00919486593354587 -0.0736146611145456 0.10730555492872 -0.00478072024941753 0.101359604327153 0.139132049746922 -0.00173815615562138 0.109883330288862 0.208627489161579 -0.00398607401593522 0.132207748606976 0.171448062333626 0.00423421706782429 0.0776457613220853 0.17468123145102 -0.00530427957751245 -0.101359604327114 0.13913204974695 -0.00173815615562129 -0.109883330288804 0.208627489161609 -0.00398607401593511 -0.132207748606928 0.171448062333662 0.00423421706782427 -0.0776457613220365 0.174681231451042 -0.00530427957751241 266.739059118676
"RMCA RG 8187" 0.000823622024772665 -0.124395431980371 -0.0153208106374683 0.0294013706360954 -0.121571446277066 -0.0166557196155186 0.0165122126067057 -0.133292205525925 0.0025726157802843 0.0122133302812921 -0.0981327279786365 -0.0198656506347208 -0.000823622024807349 -0.124395431980371 -0.0153208106374683 -0.0294013706361293 -0.121571446277057 -0.0166557196155187 -0.0165122126067429 -0.133292205525921 0.00257261578028428 -0.0122133302813195 -0.0981327279786328 -0.0198656506347209 0.0301925922398622 -0.118470706902191 -0.0131304197484313 0.0592403998750417 -0.107672171067956 -0.0101844493047657 0.0469278776943503 -0.124659670538802 0.012828113915144 0.0360229930454745 -0.0864157306660792 -0.0158901503788845 -0.0301925922398953 -0.118470706902182 -0.0131304197484313 -0.0592403998750717 -0.107672171067939 -0.0101844493047657 -0.046927877694385 -0.124659670538789 0.012828113915144 -0.0360229930454986 -0.086415730666069 -0.0158901503788845 0.0674849328575222 -0.108716726285938 0.00136104784195946 0.102318193657724 -0.0634739895545141 0.00849876276103856 0.101674209717086 -0.0992992392820452 0.0353829220890279 0.0565138382840465 -0.0568572399896647 -0.00341969318415856 -0.0674849328575525 -0.10871672628592 0.00136104784195949 -0.102318193657742 -0.0634739895544857 0.00849876276103857 -0.101674209717114 -0.0992992392820169 0.0353829220890279 -0.0565138382840624 -0.0568572399896489 -0.0034196931841586 0.091510756262062 -0.0485116559932929 0.00678070948212935 0.102252435254747 0.0110561731430277 0.00732078017975162 0.114877990606113 -0.0277818082509059 0.0123352732979772 0.0693764026770718 0.00566323835208587 -0.00133400225183802 -0.0915107562620755 -0.0485116559932673 0.00678070948212936 -0.102252435254744 0.0110561731430564 0.00732078017975155 -0.114877990606121 -0.0277818082508741 0.0123352732979773 -0.0693764026770703 0.00566323835210514 -0.00133400225183804 0.0906090372671103 0.0217916511111057 0.00651182529002514 0.0958747596169617 0.0620913191299532 0.00334186644755902 0.118020070950886 0.0369337807859045 0.00982367363773863 0.0670651950087939 0.0467983383292511 -0.00192669771262216 -0.0906090372671042 0.0217916511111311 0.00651182529002504 -0.0958747596169444 0.06209131912998 0.00334186644755902 -0.118020070950876 0.0369337807859374 0.00982367363773866 -0.0670651950087808 0.0467983383292699 -0.00192669771262217 0.0918019280144024 0.0694077232214293 0.00436248327348855 0.0949272914505662 0.136149855532527 0.0037589780365788 0.121424134044891 0.0987184305937689 0.00849278444056503 0.0651908851302498 0.105543616666277 -0.000995189469848088 -0.091801928014383 0.0694077232214547 0.0043624832734885 -0.0949272914505283 0.136149855532553 0.00375897803657887 -0.121424134044863 0.0987184305938026 0.00849278444056506 -0.0651908851302204 0.105543616666296 -0.000995189469848046 0.089868647842529 0.144376605183249 -0.0002463833571387 0.101357659502027 0.220331536329585 -0.011642241282636 0.124555337347026 0.175530168075205 -0.00384490418110204 0.0651479169958974 0.184858313839734 -0.00891552471413546 -0.0898686478424888 0.144376605183274 -0.000246383357138704 -0.101357659501966 0.220331536329613 -0.011642241282636 -0.124555337346977 0.17553016807524 -0.0038449041811021 -0.0651479169958458 0.184858313839752 -0.00891552471413547 280.382363733166
"RMCA RG 9424" 0.00189292837512387 -0.130029091533539 -0.0143864622413437 0.027377878093015 -0.125004899908269 -0.0153262079079646 0.0177407057962058 -0.139206701769722 0.00384475834168813 0.0101559806932371 -0.101342939225236 -0.0096991953534421 -0.00189292837516025 -0.130029091533538 -0.0143864622413437 -0.0273778780930499 -0.125004899908261 -0.0153262079079647 -0.0177407057962447 -0.139206701769717 0.00384475834168815 -0.0101559806932655 -0.101342939225233 -0.00969919535344206 0.0296906367951129 -0.123299194102362 -0.0163037255293496 0.0573451020065994 -0.110649108570736 -0.00778076127400489 0.0462219601731791 -0.130314099589315 0.00961521543691869 0.0348689458652365 -0.087840397503625 -0.00778586528542887 -0.0296906367951474 -0.123299194102354 -0.0163037255293496 -0.0573451020066303 -0.11064910857072 -0.00778076127400484 -0.0462219601732155 -0.130314099589302 0.00961521543691865 -0.034868945865261 -0.0878403975036152 -0.00778586528542885 0.0615813646745973 -0.105151626381235 -0.00900220920801216 0.102818843147792 -0.0616139783677641 0.0124756139252641 0.0968959293092812 -0.104501831072508 0.0327660586131091 0.0581372618346241 -0.0481676455495997 -0.00254972816974961 -0.0615813646746268 -0.105151626381218 -0.00900220920801207 -0.102818843147809 -0.0616139783677356 0.012475613925264 -0.0968959293093104 -0.104501831072481 0.0327660586131091 -0.0581372618346376 -0.0481676455495834 -0.00254972816974964 0.0890161492058358 -0.043684792739102 0.00337497458432688 0.0927927098220958 0.0149712862123003 0.0126125136053949 0.110510581693238 -0.0229233448656402 0.0086249417528936 0.0645266266776338 0.00995334327387552 -0.00424217808307188 -0.0890161492058481 -0.0436847927390774 0.00337497458432694 -0.0927927098220916 0.014971286212326 0.0126125136053949 -0.110510581693245 -0.0229233448656095 0.00862494175289364 -0.064526626677631 0.00995334327389348 -0.00424217808307184 0.0922285559540351 0.0245571235842038 0.00972455570799392 0.0960416100185341 0.0645131813276694 0.00359559476332833 0.116404254845161 0.0422060513460643 0.0127082691022507 0.069976686486743 0.044906895379458 -0.00553853324857602 -0.0922285559540282 0.0245571235842298 0.0097245557079939 -0.0960416100185161 0.064513181327696 0.00359559476332834 -0.116404254845149 0.0422060513460967 0.0127082691022507 -0.0699766864867305 0.0449068953794777 -0.00553853324857607 0.0919987347005849 0.071723705936678 -0.000127401251248342 0.0966965357716327 0.138324641145841 -0.00112690868845726 0.120538513033133 0.100767283544192 0.00659229592539726 0.067934979539322 0.106721697882945 -0.00865121757643291 -0.0919987347005649 0.071723705936703 -0.000127401251248237 -0.096696535771594 0.138324641145868 -0.00112690868845732 -0.120538513033105 0.100767283544225 0.0065922959253974 -0.0679349795392921 0.106721697882964 -0.00865121757643293 0.0958865643474178 0.143240622476204 -0.00155090550552304 0.0972269233982152 0.216250412164419 -0.00449885830420099 0.12603799791053 0.177980622155977 0.00237524921194986 0.0667509652551967 0.177612784748541 -0.00973988334371008 -0.0958865643473779 0.143240622476231 -0.00155090550552304 -0.0972269233981548 0.216250412164446 -0.00449885830420097 -0.12603799791048 0.177980622156013 0.00237524921194988 -0.0667509652551471 0.177612784748559 -0.00973988334371008 256.975104300251
"RMCA RG 994" 0.00102372778205517 -0.115633589879341 -0.0154314869808427 0.0260645635142708 -0.114760429497863 -0.018702395255235 0.0156107931707586 -0.129489847811595 0.000447079135852334 0.0130019758400059 -0.0891765834611482 -0.00466268484714948 -0.00102372778208737 -0.11563358987934 -0.0154314869808427 -0.0260645635143027 -0.114760429497856 -0.0187023952552352 -0.0156107931707947 -0.12948984781159 0.000447079135852343 -0.0130019758400307 -0.0891765834611447 -0.0046626848471494 0.029159482403418 -0.112875134332389 -0.0170755785560533 0.0557677659689856 -0.104596107069216 -0.00499248950944276 0.0443250659258023 -0.123983188385579 0.010353169571526 0.0394751225265261 -0.0849236781753139 -0.0119650917256561 -0.0291594824034494 -0.112875134332381 -0.0170755785560534 -0.0557677659690146 -0.104596107069201 -0.00499248950944286 -0.0443250659258368 -0.123983188385567 0.010353169571526 -0.0394751225265497 -0.0849236781753026 -0.0119650917256561 0.0614144075622374 -0.097120134285503 -0.00272680946439046 0.103470373833532 -0.0616346037496392 0.00886261350986355 0.095402365433349 -0.101763431795953 0.0382238025893052 0.0601772822398689 -0.0468062005930964 -0.00559220650778891 -0.0614144075622645 -0.0971201342854857 -0.00272680946439049 -0.103470373833549 -0.0616346037496105 0.00886261350986358 -0.0954023654333774 -0.101763431795926 0.0382238025893051 -0.0601772822398819 -0.0468062005930799 -0.00559220650778888 0.0966548439931183 -0.0486580940730331 0.00261917424466382 0.105163364131989 0.0103400535302071 0.00906894759846676 0.1185283157782 -0.0287160345901696 0.0105764093714503 0.0733610577637328 0.00898349102004146 -0.00054736545266481 -0.0966548439931319 -0.0486580940730061 0.00261917424466366 -0.105163364131986 0.0103400535302364 0.00906894759846675 -0.118528315778208 -0.0287160345901365 0.0105764093714503 -0.0733610577637303 0.00898349102006178 -0.000547365452664727 0.0993122417093506 0.0188950507047624 0.00819440537852245 0.104877478486761 0.0619540464141471 -0.000131242080363172 0.123228393155217 0.0351496696973191 0.00931249505610823 0.0784107375390464 0.0472277264170958 -0.00028703362690431 -0.0993122417093454 0.0188950507047902 0.00819440537852251 -0.104877478486743 0.0619540464141761 -0.000131242080363042 -0.123228393155208 0.0351496696973535 0.00931249505610826 -0.0784107375390333 0.0472277264171174 -0.000287033626904315 0.0972415322778961 0.0690675109282241 -0.00178761140997519 0.109123982197949 0.128903774220142 -0.00266296068483837 0.126035511158821 0.0934041893036963 0.00709676678552616 0.0784073422080152 0.104640122214486 -0.00192256945144602 -0.0972415322778768 0.0690675109282511 -0.00178761140997518 -0.109123982197913 0.128903774220172 -0.00266296068483843 -0.126035511158795 0.0934041893037318 0.00709676678552604 -0.0784073422079861 0.104640122214508 -0.00192256945144596 0.103644806924428 0.134395428662772 -0.00313222768534303 0.107827875766128 0.207525280429726 -0.0104133876739879 0.13536641812456 0.168287716831467 0.000819578354225526 0.0791969474156536 0.171362997325452 -0.00354130068342802 -0.103644806924391 0.1343954286628 -0.00313222768534302 -0.10782787576607 0.207525280429756 -0.0104133876739879 -0.135366418124513 0.168287716831504 0.000819578354225512 -0.079196947415606 0.171362997325474 -0.00354130068342809 253.078424445862
"RMCA RG 998" 0.00222843359397795 -0.127891989556427 -0.0144013543864886 0.0297816683984351 -0.125077466145514 -0.0110244015692483 0.0161856098559701 -0.137877779676802 0.0047263190314475 0.0154678733028267 -0.100845228241099 -0.0105256637872043 -0.00222843359401351 -0.127891989556427 -0.0144013543864886 -0.0297816683984699 -0.125077466145506 -0.0110244015692482 -0.0161856098560084 -0.137877779676798 0.00472631903144745 -0.0154678733028548 -0.100845228241095 -0.0105256637872042 0.03224475031557 -0.118588720012796 -0.0113673164548476 0.060644374521663 -0.108405134362312 -0.00277863767183049 0.0474341132346487 -0.127258446378596 0.0134757106991817 0.0414493806160177 -0.0879328924467062 -0.00851698895968071 -0.0322447503156029 -0.118588720012787 -0.0113673164548477 -0.0606443745216931 -0.108405134362295 -0.00277863767183063 -0.0474341132346841 -0.127258446378583 0.0134757106991818 -0.0414493806160421 -0.0879328924466947 -0.00851698895968082 0.0617671686519733 -0.0970173081127442 -0.0051467879156723 0.109725524951705 -0.0628960570554011 0.00985642403996476 0.0989906823585053 -0.102641971313631 0.0307182567990037 0.0695738050571665 -0.0444727320221017 -0.00732255784356754 -0.0617671686520002 -0.0970173081127271 -0.00514678791567233 -0.109725524951723 -0.0628960570553703 0.00985642403996473 -0.0989906823585339 -0.102641971313604 0.0307182567990036 -0.0695738050571788 -0.0444727320220824 -0.00732255784356766 0.0992005506292663 -0.0407532650244762 0.00150593323862312 0.0976411260834359 0.0203349311954272 0.00313826172077894 0.115868377810837 -0.0113456424459957 0.00533004400402526 0.073786031752114 0.0101296961918278 -0.00357422807507471 -0.0992005506292776 -0.0407532650244486 0.00150593323862297 -0.0976411260834302 0.0203349311954547 0.00313826172077881 -0.11586837781084 -0.0113456424459636 0.00533004400402526 -0.0737860317521112 0.0101296961918484 -0.00357422807507467 0.0956237193548763 0.0251326971773368 0.00277727935248591 0.0966644795930857 0.0651015480638706 -9.59093446899249e-05 0.115887315030207 0.0427565124237885 0.00692648291984548 0.0742507338253999 0.0456414667949485 -0.00503108336560249 -0.0956237193548693 0.0251326971773636 0.00277727935248584 -0.0966644795930676 0.0651015480638975 -9.59093446899409e-05 -0.115887315030195 0.0427565124238209 0.00692648291984545 -0.0742507338253871 0.0456414667949692 -0.00503108336560259 0.094113321325507 0.0685801533839165 -0.000739353648915396 0.101928975639196 0.129395177051194 0.0017842382144298 0.12353363406717 0.0938900690141092 0.0103552136284871 0.0731022402433601 0.103247240996706 -0.00317213121775979 -0.0941133213254879 0.0685801533839427 -0.000739353648915401 -0.10192897563916 0.129395177051223 0.00178423821442952 -0.123533634067144 0.0938900690141439 0.0103552136284868 -0.0731022402433315 0.103247240996726 -0.00317213121775988 0.0941995821953149 0.137251597960339 0.000370744181157426 0.104026914343261 0.209487464676224 -0.00724637455948117 0.127154093066989 0.167481336722852 0.0042629922263633 0.071181001523986 0.174574741141762 -0.00428511125572965 -0.0941995821952767 0.137251597960365 0.000370744181157401 -0.104026914343202 0.209487464676253 -0.00724637455948129 -0.127154093066943 0.167481336722887 0.00426299222636321 -0.0711810015239374 0.174574741141781 -0.00428511125572965 258.028929525689
"RMCA RG 999" 0.00108666248462566 -0.125221271065692 -0.00984357032368281 0.0277907671339498 -0.122711339493925 -0.00798484602516095 0.0168623052862947 -0.136853936240212 0.00618493616842584 0.0151062378093305 -0.102486747107854 -0.00703050508454747 -0.00108666248466052 -0.125221271065692 -0.0098435703236827 -0.027790767133984 -0.122711339493918 -0.00798484602516113 -0.0168623052863329 -0.136853936240207 0.00618493616842578 -0.015106237809359 -0.102486747107849 -0.00703050508454754 0.0301479303160391 -0.118177410902274 -0.00852657163777044 0.0576859364484343 -0.107729812567921 -0.00591557194033484 0.049784048296572 -0.12722192991223 0.00948233866100213 0.037964724395988 -0.0895265545562087 -0.00696157277290981 -0.030147930316072 -0.118177410902265 -0.00852657163777056 -0.0576859364484643 -0.107729812567905 -0.00591557194033488 -0.0497840482966075 -0.127221929912216 0.00948233866100215 -0.037964724396013 -0.0895265545561981 -0.00696157277290974 0.0660889105322904 -0.0880804479216975 -0.00313002010063831 0.106856476238293 -0.0542770114613466 0.00478188181069372 0.103108938760299 -0.0967802618594626 0.0230408032557728 0.063375319058569 -0.0409539824170715 -0.00410621119964329 -0.066088910532315 -0.0880804479216791 -0.00313002010063837 -0.106856476238308 -0.0542770114613166 0.00478188181069357 -0.103108938760326 -0.0967802618594336 0.0230408032557727 -0.0633753190585804 -0.0409539824170538 -0.00410621119964329 0.0999553694654555 -0.0435106536197386 -0.00035971900503615 0.0970668326047074 0.0168263126454228 0.000829664281447607 0.118111427631244 -0.01585743453781 0.00588427574346721 0.0680315904962695 0.00876504090816907 -0.00296219606290927 -0.0999553694654677 -0.0435106536197107 -0.000359719005036283 -0.0970668326047027 0.0168263126454498 0.00082966428144748 -0.118111427631248 -0.0158574345377769 0.00588427574346713 -0.0680315904962671 0.00876504090818799 -0.00296219606290925 0.09823864124245 0.0208820061950517 -0.00129871880545503 0.100196633286015 0.064768301058165 0.00111389784328599 0.120396146004783 0.037288030037694 0.00603544519648345 0.0747726934406429 0.0456449625168866 -0.0040031320473428 -0.0982386412424442 0.0208820061950791 -0.00129871880545513 -0.100196633285997 0.0647683010581931 0.00111389784328594 -0.120396146004772 0.0372880300377278 0.00603544519648334 -0.0747726934406303 0.0456449625169075 -0.00400313204734277 0.0964471624243633 0.0687326472754793 0.00227461010790244 0.104772927280238 0.130170092227751 -0.00190740439016654 0.127342101466992 0.09549338671173 0.0122354043441188 0.0733265062691602 0.103058657276792 -0.00290145117806934 -0.0964471624243442 0.0687326472755062 0.00227461010790234 -0.104772927280202 0.13017009222778 -0.00190740439016657 -0.127342101466965 0.0954933867117656 0.0122354043441186 -0.0733265062691315 0.103058657276812 -0.00290145117806947 0.0998954960774624 0.133362917580476 -0.0025877902282183 0.107629707822969 0.207464363770723 -0.00685273454578686 0.134262592261354 0.165220754288841 0.00786389597658753 0.0741663174914128 0.17171132116996 -0.00335513804151506 -0.0998954960774252 0.133362917580504 -0.00258779022821842 -0.107629707822911 0.207464363770753 -0.00685273454578699 -0.134262592261308 0.165220754288878 0.00786389597658738 -0.074166317491365 0.171711321169981 -0.0033551380415152 259.237802213241
"USNM 590947" 0.00297166517523408 -0.112989999584999 -0.0100846820704364 0.0294093241144501 -0.11081895014625 -0.0126728039490217 0.018010149589909 -0.124924716012733 0.0104452519418495 0.0126854012140933 -0.0871528385318399 -0.00347055392092548 -0.0029716651752656 -0.112989999584998 -0.0100846820704364 -0.029409324114481 -0.110818950146242 -0.0126728039490216 -0.0180101495899438 -0.124924716012728 0.0104452519418495 -0.0126854012141176 -0.0871528385318364 -0.00347055392092544 0.0355063001975278 -0.107524652178051 -0.0110888429753596 0.0608618774047119 -0.0962343827140589 -0.00213773342370197 0.0520496199928515 -0.117553083533913 0.0142046741746047 0.0389091377394752 -0.0750140980047149 -9.48191013436413e-06 -0.0355063001975578 -0.107524652178041 -0.0110888429753597 -0.0608618774047387 -0.096234382714042 -0.0021377334237019 -0.0520496199928843 -0.117553083533898 0.0142046741746046 -0.0389091377394961 -0.0750140980047041 -9.48191013439188e-06 0.0630762894244311 -0.0862890773656997 -0.00405002712894374 0.0968474032532963 -0.0642694591289659 0.0048391175289641 0.0879772884083609 -0.0975959796667073 0.0252841675158639 0.0615039581478485 -0.0464399759692811 -0.00212787049189337 -0.0630762894244551 -0.0862890773656821 -0.00405002712894377 -0.0968474032533143 -0.064269459128939 0.0048391175289641 -0.0879772884083881 -0.0975959796666828 0.0252841675158639 -0.0615039581478615 -0.0464399759692639 -0.00212787049189343 0.0929826736995383 -0.0565180050296539 0.00153542968636696 0.0996604009268776 0.00360183922436367 -0.00316459179353424 0.113957188793556 -0.0317827049549778 -0.000892007708804363 0.070458351115781 -0.00352925483783351 -0.00467038625383542 -0.0929826736995541 -0.056518005029628 0.00153542968636699 -0.0996604009268766 0.00360183922439143 -0.00316459179353437 -0.113957188793565 -0.0317827049549461 -0.000892007708804361 -0.070458351115782 -0.0035292548378138 -0.00467038625383532 0.101936104149638 0.00869074005594885 -0.00498629020578711 0.104455507558455 0.0563088748157044 0.00367971178452158 0.123905261108587 0.0249666946747273 0.00321913309097151 0.0778415422042605 0.0374710847929896 -0.00701236988276414 -0.101936104149635 0.00869074005597731 -0.00498629020578716 -0.10445550755844 0.0563088748157334 0.00367971178452153 -0.12390526110858 0.0249666946747619 0.00321913309097139 -0.0778415422042501 0.0374710847930113 -0.00701236988276423 0.0968649314035255 0.0688791639192865 0.00128031627131197 0.112200332740589 0.129225143186246 0.00201421055695711 0.132269143509574 0.0885823492378511 0.00157784816164904 0.0782833688402897 0.104642444081161 -0.00463179838471273 -0.0968649314035064 0.0688791639193135 0.00128031627131203 -0.112200332740553 0.129225143186277 0.00201421055695706 -0.132269143509549 0.088582349237888 0.00157784816164905 -0.0782833688402605 0.104642444081182 -0.00463179838471275 0.112757593804945 0.137693496019024 0.000674522947815373 0.122418292457632 0.211634311893245 0.00345322482597799 0.144571371640302 0.169758126174933 0.00161121022345997 0.0880706929691822 0.17718290958389 -0.00281937861045831 -0.112757593804907 0.137693496019055 0.000674522947815348 -0.122418292457573 0.211634311893279 0.00345322482597803 -0.144571371640255 0.169758126174973 0.00161121022345995 -0.0880706929691328 0.177182909583915 -0.00281937861045833 201.616797216743
"USNM 590948" 0.00166516239511902 -0.118472391411566 -0.00869649569235571 0.032303789893327 -0.116649427694482 -0.00875763507286629 0.019179950405224 -0.129496069507465 0.00993066051920479 0.015190067719813 -0.0904210579165528 -0.00621227759803348 -0.00166516239515214 -0.118472391411566 -0.00869649569235564 -0.0323037898933596 -0.116649427694473 -0.00875763507286636 -0.0191799504052602 -0.129496069507459 0.00993066051920472 -0.0151900677198382 -0.0904210579165485 -0.00621227759803342 0.0353326649070451 -0.111474928678106 -0.0107991178349798 0.0648873955360419 -0.0999997983294044 -0.00214509258458715 0.0531808287385631 -0.119568771766931 0.0140800082894403 0.0434975066357757 -0.0778838806491016 -0.00579304635376077 -0.0353326649070763 -0.111474928678096 -0.0107991178349797 -0.0648873955360699 -0.0999997983293863 -0.00214509258458723 -0.0531808287385965 -0.119568771766916 0.0140800082894403 -0.0434975066357974 -0.0778838806490895 -0.00579304635376083 0.0662789469173533 -0.0881962777709903 -0.00582116487310259 0.102310419144903 -0.0624602195720032 0.00757675620229033 0.0931315702487434 -0.100047008629889 0.0197587333846348 0.0672995681222489 -0.0472891191542075 -0.00517075840364553 -0.0662789469173779 -0.0881962777709718 -0.00582116487310256 -0.102310419144921 -0.0624602195719748 0.00757675620229036 -0.0931315702487714 -0.100047008629864 0.0197587333846347 -0.0672995681222621 -0.0472891191541887 -0.00517075840364555 0.0964182856278973 -0.0515939912375781 -0.00361113749718422 0.0943449910187962 0.0100671607882065 -0.00271498667217201 0.115690981769516 -0.0230486482784583 0.00446739716386686 0.0656479498120455 -0.00235135622801626 -0.00370789525602811 -0.0964182856279118 -0.0515939912375512 -0.00361113749718421 -0.0943449910187933 0.0100671607882327 -0.00271498667217204 -0.115690981769522 -0.0230486482784262 0.00446739716386703 -0.0656479498120461 -0.00235135622799798 -0.00370789525602804 0.100021091825068 0.0146593130416837 -0.0019329078693495 0.0975736762120064 0.0601010978945083 0.00318695439166826 0.120794024636677 0.0329124989046897 0.00654091277266257 0.0738291823040843 0.0394318678461794 -0.0031702321657227 -0.100021091825064 0.0146593130417114 -0.00193290786934958 -0.0975736762119895 0.0601010978945353 0.00318695439166822 -0.120794024636668 0.0329124989047233 0.00654091277266254 -0.0738291823040733 0.0394318678461999 -0.0031702321657227 0.0963647073673201 0.0632634632188323 0.000675020094762428 0.107424666652664 0.131178628276915 0.0047783312845389 0.131714044338468 0.0889550087026151 0.00584984958087937 0.0727752346284866 0.100763347837652 -0.00288195357952489 -0.0963647073673025 0.063263463218859 0.000675020094762274 -0.107424666652627 0.131178628276945 0.00477833128453896 -0.131714044338443 0.0889550087026517 0.00584984958087934 -0.0727752346284585 0.100763347837672 -0.00288195357952484 0.104583904394184 0.137287185263931 0.00413913753866072 0.117811494829492 0.213636734835258 -0.00204071501674792 0.142040681205063 0.169203390670167 -0.000192433813695108 0.0806819736238763 0.177493249543807 -0.00733591093885324 -0.104583904394145 0.13728718526396 0.00413913753866072 -0.117811494829433 0.213636734835291 -0.00204071501674781 -0.142040681205016 0.169203390670206 -0.000192433813695142 -0.0806819736238266 0.177493249543829 -0.00733591093885333 203.462940391276
"AMNH M-54356" 0.00284233451337455 -0.114745303140748 -0.0158729728628411 0.0294038471641166 -0.114033659551571 -0.0157852747506439 0.0174541898734313 -0.128556422638912 -0.00491989086002299 0.0155753057098589 -0.0835143016618465 -0.0140638078135938 -0.00284233451340654 -0.114745303140747 -0.0158729728628411 -0.0294038471641484 -0.114033659551563 -0.0157852747506439 -0.0174541898734672 -0.128556422638907 -0.00491989086002303 -0.0155753057098822 -0.0835143016618421 -0.0140638078135938 0.032090784040142 -0.106677144615801 -0.0128466259125967 0.063157647728634 -0.103284732472053 -0.00411927859961112 0.0465660383067763 -0.121255260748406 0.00890422852009469 0.0466723687313816 -0.0793246402096963 -0.00708199166064746 -0.0320907840401719 -0.106677144615792 -0.0128466259125968 -0.0631576477286628 -0.103284732472035 -0.00411927859961116 -0.0465660383068101 -0.121255260748393 0.0089042285200946 -0.0466723687314037 -0.0793246402096833 -0.00708199166064751 0.0672642513445056 -0.0935309111518804 -0.00561472362915958 0.099692501925492 -0.0647409104695987 0.0165167046396829 0.0921033825421297 -0.100289522114041 0.0266465534809504 0.0697867070157072 -0.0527997786034507 -0.00187421432855456 -0.0672642513445317 -0.0935309111518616 -0.00561472362915968 -0.09969250192551 -0.064740910469571 0.0165167046396829 -0.0921033825421577 -0.100289522114016 0.0266465534809505 -0.0697867070157219 -0.0527997786034314 -0.00187421432855451 0.0966356301779004 -0.0551034615506074 0.0166902223736826 0.0980325924226693 0.00526744769180894 0.00554239145040827 0.115218638170326 -0.0267267632979987 0.014477204123635 0.0728091851527008 -0.00427501863141526 -0.00474768522765995 -0.0966356301779158 -0.0551034615505805 0.0166902223736826 -0.0980325924226677 0.00526744769183623 0.00554239145040829 -0.115218638170333 -0.0267267632979665 0.014477204123635 -0.072809185152702 -0.00427501863139503 -0.00474768522766013 0.0996502360173413 0.0110079993409967 0.00579022973676581 0.0948241439323566 0.0583827297925104 -0.00022144521160154 0.117092335844127 0.0334562572384426 0.0139159410979551 0.0711580158368419 0.0345241362466825 -0.00363117007228662 -0.0996502360173382 0.0110079993410245 0.00579022973676571 -0.0948241439323403 0.0583827297925367 -0.000221445211601516 -0.117092335844118 0.0334562572384752 0.013915941097955 -0.0711580158368322 0.0345241362467023 -0.00363117007228655 0.0965502265503779 0.0630814952119804 -0.00245761021179847 0.105530241242866 0.13278675730367 0.000896666556081883 0.126222178676486 0.0932074324888705 0.0110500915705971 0.0718179169997906 0.10066825753395 -0.00578089296008093 -0.0965502265503602 0.0630814952120072 -0.00245761021179841 -0.105530241242829 0.1327867573037 0.000896666556081951 -0.12622217867646 0.0932074324889057 0.0110500915705972 -0.0718179169997623 0.10066825753397 -0.00578089296008088 0.102324386972249 0.140752269909335 -0.00102791597952087 0.1134630134875 0.220625238646919 -0.00998021017864278 0.139656251613229 0.173683159417809 -0.00102376520022309 0.0755025461691908 0.181414650034746 -0.00938075809036793 -0.10232438697221 0.140752269909363 -0.00102791597952093 -0.113463013487438 0.220625238646951 -0.00998021017864278 -0.13965625161318 0.173683159417848 -0.00102376520022308 -0.0755025461691401 0.181414650034767 -0.00938075809036794 210.257814046232
"ISEM AGH_04" 0.00123675284494138 -0.12471794281715 -0.0141642707955769 0.0327937043716417 -0.124182903313037 -0.0134107429816547 0.0164231499648141 -0.137125896345625 0.00599309494967712 0.0145269563166664 -0.0984756453851093 -0.0124915633936065 -0.00123675284497631 -0.124717942817149 -0.0141642707955768 -0.0327937043716765 -0.124182903313028 -0.0134107429816547 -0.0164231499648525 -0.13712589634562 0.00599309494967709 -0.014526956316694 -0.0984756453851054 -0.0124915633936065 0.0350747424861746 -0.120376915856224 -0.0140260594276551 0.0645332589256524 -0.107157703923075 -0.00486027301440085 0.0497923422266648 -0.124829264319283 0.013383075748007 0.041148100407909 -0.084562569982245 -0.00891417565286428 -0.0350747424862083 -0.120376915856214 -0.0140260594276551 -0.0645332589256823 -0.107157703923057 -0.00486027301440089 -0.0497923422266998 -0.124829264319269 0.013383075748007 -0.0411481004079327 -0.0845625699822336 -0.00891417565286427 0.0635992510232866 -0.0997909833870508 -0.00679703348816211 0.0970555007532652 -0.0640488458869539 0.0190085523257382 0.0862226286971955 -0.098456067229433 0.0325619118293603 0.0633021140817683 -0.0512389072160923 -0.00265017746055663 -0.0635992510233145 -0.0997909833870331 -0.0067970334881621 -0.0970555007532831 -0.0640488458869269 0.0190085523257382 -0.0862226286972231 -0.0984560672294088 0.0325619118293604 -0.0633021140817826 -0.0512389072160747 -0.00265017746055662 0.0894248281326064 -0.0491018903235708 0.00752431845739901 0.087255025932172 0.0116570128347401 0.000306715032040202 0.107339594967741 -0.0217528793076859 0.0120821073298857 0.0598924484306879 0.000163792946033925 -0.0108716653662654 -0.0894248281326202 -0.0491018903235459 0.00752431845739903 -0.0872550259321688 0.0116570128347644 0.00030671503204015 -0.107339594967747 -0.0217528793076561 0.0120821073298858 -0.059892448430688 0.000163792946050586 -0.0108716653662653 0.0938212005153583 0.0162573115986877 -0.00113454083237558 0.0877074849476119 0.0650362567976533 0.000224427499150534 0.110407083452271 0.0392537757799422 0.00715069411893141 0.0661924087685517 0.0397222741576891 -0.00880291490884952 -0.0938212005153537 0.0162573115987138 -0.00113454083237563 -0.0877074849475937 0.0650362567976777 0.000224427499150558 -0.11040708345226 0.0392537757799729 0.00715069411893143 -0.0661924087685407 0.0397222741577075 -0.00880291490884951 0.0893907027020724 0.0681821235739797 0.000396643313190339 0.10116008571338 0.136521861840137 0.00454356384503693 0.122569901321845 0.0969489452481917 0.00346053773463271 0.0670471993820863 0.105145215951425 -0.00826058610820176 -0.0893907027020534 0.0681821235740046 0.000396643313190339 -0.101160085713342 0.136521861840165 0.00454356384503698 -0.122569901321818 0.0969489452482257 0.00346053773463277 -0.0670471993820571 0.105145215951443 -0.00826058610820172 0.102439552745182 0.144382951796465 0.00277849053385329 0.111391982887191 0.219762096171029 0.000652284671350011 0.135844854488689 0.178180019764996 0.00298092710493022 0.0745536307580897 0.184604776831279 -0.00666334106301462 -0.102439552745142 0.144382951796493 0.00277849053385323 -0.11139198288713 0.219762096171061 0.000652284671350071 -0.135844854488639 0.178180019765034 0.00298092710493024 -0.0745536307580383 0.184604776831299 -0.00666334106301465 202.080825961148
"MCZ Mammalogy 14750" 0.00114937234707413 -0.120755870498306 -0.0122194892192575 0.0280748777429102 -0.115738788494169 -0.0122159592904901 0.0177659319914887 -0.124778669239557 0.0122368233677225 0.0114600435771902 -0.0945816261940071 -0.00978550105724378 -0.00114937234710786 -0.120755870498306 -0.0122194892192575 -0.0280748777429426 -0.115738788494161 -0.0122159592904901 -0.0177659319915235 -0.124778669239552 0.0122368233677225 -0.0114600435772166 -0.0945816261940039 -0.00978550105724382 0.0322430997567947 -0.113148458205674 -0.0124363984005707 0.0587976048942917 -0.101715763094234 -0.00620096027852033 0.0463065420570572 -0.11618009719471 0.012746161445207 0.0393884779833905 -0.0810414662577342 -0.00859142972788085 -0.0322430997568262 -0.113148458205665 -0.0124363984005708 -0.0587976048943201 -0.101715763094218 -0.00620096027852036 -0.0463065420570897 -0.116180097194697 0.012746161445207 -0.0393884779834131 -0.0810414662577232 -0.00859142972788089 0.0630198183708212 -0.0924812936533994 -0.00663692852386882 0.0983901673042023 -0.0629539472399137 0.00972823390738529 0.0851529142857457 -0.097979442045508 0.0279978683058215 0.0662187947890598 -0.0500129121191994 -0.00869074238014934 -0.063019818370847 -0.0924812936533818 -0.00663692852386883 -0.0983901673042199 -0.0629539472398862 0.00972823390738526 -0.0851529142857731 -0.0979794420454842 0.0279978683058215 -0.0662187947890737 -0.0500129121191809 -0.00869074238014936 0.0933076165919841 -0.050463818055745 0.00465636893564395 0.0952998710547632 0.00654725836480295 0.000768345579896227 0.110816386766631 -0.0256394860296509 0.010819892395059 0.0642415960274686 -0.000528498388114755 -0.00538419500519355 -0.0933076165919982 -0.0504638180557189 0.00465636893564393 -0.0952998710547614 0.00654725836482954 0.000768345579896199 -0.110816386766638 -0.02563948602962 0.0108198923950589 -0.0642415960274688 -0.000528498388096838 -0.00538419500519359 0.095732503028545 0.0129134038852635 0.00112649608353527 0.0970569122782461 0.0607992346214151 1.06833978032419e-05 0.118331424174242 0.0331523749358983 0.0130931488248898 0.0702694845178625 0.0390606326001137 -0.00673019198413861 -0.0957325030285413 0.0129134038852902 0.00112649608353523 -0.097056912278229 0.0607992346214421 1.06833978032295e-05 -0.118331424174232 0.0331523749359312 0.0130931488248897 -0.0702694845178515 0.0390606326001333 -0.00673019198413862 0.0962635455815015 0.0660854844204055 -0.00227964876228719 0.111416659783709 0.131624570416526 -0.0018637239833312 0.12965881901011 0.0932489826736043 0.0119500139412799 0.0757024122096427 0.106030083258102 -0.0107141903517026 -0.0962635455814831 0.0660854844204324 -0.00227964876228726 -0.111416659783673 0.131624570416557 -0.00186372398333116 -0.129658819010084 0.0932489826736404 0.0119500139412799 -0.0757024122096131 0.106030083258123 -0.0107141903517026 0.108180978535988 0.135977989705497 -0.00368525695396777 0.121779825637013 0.212736538810551 0.00201606804410963 0.146515318143526 0.170930087861081 0.00959959489274114 0.0849779677061213 0.17889349515636 -0.00931508320249208 -0.10818097853595 0.135977989705527 -0.00368525695396778 -0.121779825636954 0.212736538810585 0.00201606804410962 -0.146515318143478 0.170930087861122 0.00959959489274111 -0.0849779677060713 0.178893495156383 -0.00931508320249211 207.223118730378
"MCZ Mammalogy 17684" 0.00311552350247445 -0.115788794322915 -0.010964537731708 0.0324495199365514 -0.114794269229533 -0.0147569880472957 0.018740263734914 -0.126904353289735 0.00898215266272281 0.0162058479708241 -0.0954816878069107 -0.0123891591031517 -0.00311552350250672 -0.115788794322915 -0.010964537731708 -0.0324495199365834 -0.114794269229524 -0.0147569880472957 -0.0187402637349493 -0.126904353289729 0.0089821526627228 -0.0162058479708507 -0.0954816878069062 -0.0123891591031517 0.0357877842626296 -0.109319278478097 -0.0147439213951092 0.0641936069913258 -0.0981407856753991 -0.00206315875425361 0.0512436314065148 -0.119852863042636 0.0103395214744711 0.0445611895815776 -0.0791996380410544 -0.00925099936273589 -0.03578778426266 -0.109319278478087 -0.0147439213951091 -0.0641936069913532 -0.0981407856753812 -0.0020631587542536 -0.0512436314065483 -0.119852863042621 0.010339521474471 -0.0445611895815997 -0.079199638041042 -0.00925099936273589 0.0688223716931099 -0.0912843408899279 -0.00623286899075835 0.10188667674092 -0.0618466874156016 0.0134719179058999 0.0926384757582708 -0.0938715281503658 0.0378620945060163 0.0717756022999449 -0.0482248566561583 -0.00853981271807913 -0.0688223716931353 -0.0912843408899086 -0.00623286899075834 -0.101886676740937 -0.0618466874155733 0.0134719179058999 -0.0926384757582969 -0.09387152815034 0.0378620945060163 -0.0717756022999584 -0.0482248566561382 -0.00853981271807909 0.103231279645879 -0.0519072001282185 0.00742861626369777 0.0942849390311691 0.0087028176911303 -0.00102280224227603 0.117513852471618 -0.0201962249381537 0.0128990300131207 0.0646697157133642 -0.00487553917102196 -0.0085202483312761 -0.103231279645894 -0.0519072001281897 0.00742861626369775 -0.0942849390311667 0.00870281769115664 -0.00102280224227606 -0.117513852471624 -0.020196224938121 0.0128990300131207 -0.0646697157133656 -0.00487553917100398 -0.00852024833127612 0.0986612118996513 0.0103163373180822 0.000724005989063052 0.0975854112314821 0.0597997300217205 -0.00181980980298653 0.120320515422121 0.0311384322390213 0.00839448401264529 0.0718833789710751 0.0365709552881827 -0.00860902994370323 -0.0986612118996485 0.0103163373181097 0.000724005989063035 -0.0975854112314654 0.0597997300217477 -0.0018198098029865 -0.120320515422112 0.0311384322390548 0.00839448401264529 -0.0718833789710649 0.0365709552882027 -0.00860902994370322 0.0945160865126399 0.0631071702085511 -0.0014760212111666 0.107296083963375 0.13256635886422 -0.000295165038800121 0.126961726348309 0.0916003461738951 0.00656315346329444 0.0759824665706433 0.10073834275058 -0.00939867615461237 -0.0945160865126224 0.0631071702085776 -0.0014760212111666 -0.107296083963338 0.13256635886425 -0.000295165038800121 -0.126961726348284 0.0916003461739306 0.00656315346329443 -0.0759824665706152 0.100738342750601 -0.00939867615461239 0.104641730751497 0.13566483495163 -0.000515347548380621 0.118112040401005 0.217152248626561 0.00284483694494418 0.140639172826441 0.167820666245105 0.00845167529341828 0.0798834402906915 0.17650980685674 -0.00736294215300069 -0.104641730751459 0.135664834951659 -0.000515347548380625 -0.118112040400945 0.217152248626594 0.00284483694494414 -0.140639172826395 0.167820666245144 0.00845167529341831 -0.0798834402906423 0.176509806856762 -0.00736294215300064 204.53515900607
"MCZ Mammalogy 26850" 0.000659548640971289 -0.116976894638096 -0.0184931630148423 0.0310106477202687 -0.114611991092041 -0.0158078947669759 0.0161716595256664 -0.128591296735153 0.0103473978747486 0.0146250604933119 -0.0924141719541283 -0.0101958428562338 -0.00065954864100387 -0.116976894638096 -0.0184931630148424 -0.0310106477203007 -0.114611991092032 -0.0158078947669759 -0.0161716595257023 -0.128591296735148 0.0103473978747486 -0.0146250604933376 -0.0924141719541242 -0.0101958428562338 0.0319958320924545 -0.110728962007102 -0.0160381654420244 0.0645240513525921 -0.103118414361038 -0.00573069652373987 0.0470384704320616 -0.120664741929351 0.0157102004141211 0.0431554363733431 -0.0803605971555034 -0.00689660515265062 -0.0319958320924853 -0.110728962007093 -0.0160381654420244 -0.0645240513526208 -0.10311841436102 -0.00573069652373992 -0.0470384704320952 -0.120664741929338 0.0157102004141211 -0.0431554363733655 -0.0803605971554913 -0.00689660515265065 0.0650320654692692 -0.0916381033458621 -0.00861174327349847 0.103863114632131 -0.0691231853788423 0.0164377626567087 0.0872727022237962 -0.102188501749037 0.0270317741445469 0.073491798650576 -0.0475620825201293 -0.00121947432760827 -0.0650320654692949 -0.091638103345844 -0.00861174327349849 -0.10386311463215 -0.0691231853788134 0.0164377626567088 -0.0872727022238247 -0.102188501749012 0.0270317741445469 -0.0734917986505892 -0.0475620825201088 -0.00121947432760832 0.102030136462687 -0.0500100286455501 0.0112716969218701 0.0841248599880629 0.00569409996983847 -0.00613143029070067 0.113549180016783 -0.0186909099515152 0.0103160165594342 0.0579165835368215 -0.00914171816921912 -0.0018872760503572 -0.102030136462701 -0.0500100286455217 0.01127169692187 -0.0841248599880614 0.00569409996986191 -0.00613143029070073 -0.113549180016788 -0.0186909099514836 0.0103160165594341 -0.0579165835368241 -0.009141718169203 -0.00188727605035724 0.0993889545379948 0.00829935165289776 -0.00328776768266901 0.0908273094206066 0.0582392294843335 -0.000111857676349323 0.11763696068455 0.032919744519748 0.0108076347013392 0.0704594669253658 0.0304325894010201 -0.00411009497887912 -0.0993889545379925 0.00829935165292543 -0.00328776768266909 -0.0908273094205904 0.0582392294843588 -0.000111857676349405 -0.117636960684541 0.0329197445197808 0.0108076347013391 -0.0704594669253573 0.0304325894010397 -0.00411009497887917 0.0993219462961747 0.0625150326385164 -0.000229044195405698 0.102619342706399 0.135153504263906 0.000733357387889664 0.131045737432062 0.0971762224571636 0.00860033496718572 0.0708642255081588 0.0994449531094509 -0.00376775402213127 -0.0993219462961573 0.0625150326385441 -0.00022904419540574 -0.102619342706361 0.135153504263935 0.000733357387889615 -0.131045737432035 0.0971762224572001 0.00860033496718567 -0.070864225508131 0.0994449531094707 -0.00376775402213126 0.101477957430035 0.143818874283555 -0.000138229333874646 0.110929330949023 0.218539097685599 -0.00678271052953572 0.13757535153915 0.180533244818077 0.00555630084563669 0.0753796203010296 0.183055655348163 -0.00737272635600383 -0.101477957429995 0.143818874283584 -0.00013822933387467 -0.110929330948962 0.218539097685629 -0.00678271052953578 -0.1375753515391 0.180533244818115 0.00555630084563667 -0.0753796203009785 0.183055655348184 -0.00737272635600389 206.170767475771
"MCZ Mammalogy 37264" 0.000877302813269432 -0.109470776976111 -0.00751061855595259 0.0289698373459258 -0.111389029660692 -0.0117356127787709 0.0156814366038956 -0.125488123906101 -0.000313753241263488 0.0147809632585359 -0.0893933675783173 -0.0152125329329405 -0.000877302813299958 -0.10947077697611 -0.00751061855595259 -0.0289698373459569 -0.111389029660684 -0.0117356127787709 -0.0156814366039306 -0.125488123906097 -0.000313753241263469 -0.0147809632585608 -0.0893933675783132 -0.0152125329329405 0.0317892572315996 -0.109418327886873 -0.0132883320836053 0.0588295083370279 -0.0982546679588096 -0.0068616836514406 0.0465720790430062 -0.114251881882895 0.0140071284946435 0.0390778862326942 -0.079931841057508 -0.0144105738518214 -0.0317892572316302 -0.109418327886864 -0.0132883320836054 -0.0588295083370554 -0.0982546679587932 -0.00686168365144069 -0.0465720790430381 -0.114251881882882 0.0140071284946435 -0.0390778862327165 -0.0799318410574971 -0.0144105738518214 0.0640596752837595 -0.0864605422326932 -0.00832695886122348 0.0987509957597659 -0.0742339550624029 0.0257819607823813 0.0769059082594778 -0.102495618582376 0.0278238611846791 0.0852837155600284 -0.052375792530222 -0.0016088012117295 -0.0640596752837836 -0.0864605422326753 -0.00832695886122355 -0.0987509957597866 -0.0742339550623753 0.0257819607823812 -0.0769059082595064 -0.102495618582355 0.0278238611846791 -0.0852837155600432 -0.0523757925301982 -0.00160880121172951 0.0956461819284325 -0.0488908824791475 0.00777381137625186 0.103179900520664 0.00971277465558989 0.000926302332137616 0.117940301303992 -0.0229282197872319 0.0119043616639554 0.0792063306794326 0.00240613764282956 -0.0104056377602989 -0.0956461819284462 -0.0488908824791207 0.00777381137625186 -0.103179900520661 0.00971277465561868 0.000926302332137598 -0.117940301303999 -0.022928219787199 0.0119043616639554 -0.0792063306794319 0.00240613764285165 -0.0104056377602989 0.101486070422793 0.0152343326190236 0.000780394019423506 0.103147627523422 0.0606414764647292 0.00399089389997872 0.122466937824453 0.0328143207507734 0.0124870256063604 0.0825355586687272 0.0393962258143735 -0.0109140107978896 -0.101486070422788 0.0152343326190519 0.000780394019423471 -0.103147627523405 0.0606414764647579 0.00399089389997868 -0.122466937824443 0.0328143207508076 0.0124870256063604 -0.0825355586687162 0.0393962258143966 -0.0109140107978896 0.102108085630633 0.0652576204924468 0.00468201312943238 0.110652725162455 0.130004649671499 -0.00215985925032959 0.131315739321701 0.0928220351912381 0.0127563618754221 0.0800197214297126 0.0963885166663372 -0.0101733229155181 -0.102108085630615 0.0652576204924752 0.00468201312943237 -0.110652725162418 0.13000464967153 -0.00215985925032961 -0.131315739321675 0.0928220351912747 0.0127563618754221 -0.0800197214296856 0.0963885166663594 -0.0101733229155181 0.109690871207082 0.134033221728426 -0.000795983180780618 0.117726841728684 0.20710905330425 -0.00540967642059912 0.141881014380483 0.168205327136216 0.00766849620561999 0.083406666932365 0.170957335443335 -0.0114552530761217 -0.109690871207044 0.134033221728457 -0.000795983180780642 -0.117726841728627 0.207109053304283 -0.00540967642059916 -0.141881014380436 0.168205327136255 0.00766849620561999 -0.0834066669323172 0.170957335443358 -0.0114552530761217 210.978525117419
"MCZ Mammalogy 38326" 0.000825453762527479 -0.120472892731806 -0.014276251586299 0.0310826322231279 -0.118136754406412 -0.0137775063607056 0.017078720978675 -0.131063024458141 0.00792980958238195 0.0145849491850745 -0.0957611681497897 -0.00909034710206069 -0.00082545376256123 -0.120472892731806 -0.014276251586299 -0.031082632223161 -0.118136754406404 -0.0137775063607056 -0.0170787209787116 -0.131063024458136 0.00792980958238198 -0.0145849491851012 -0.0957611681497857 -0.00909034710206071 0.0320632639027288 -0.115839211513355 -0.0138063376871446 0.060447121230776 -0.101994557083469 -0.00420621161404863 0.0493129616802487 -0.120858593783794 0.016141094872541 0.0381559283061761 -0.085882020824453 -0.00757733969868013 -0.0320632639027612 -0.115839211513346 -0.0138063376871446 -0.0604471212308046 -0.101994557083452 -0.00420621161404869 -0.0493129616802826 -0.120858593783781 0.0161410948725411 -0.0381559283062002 -0.0858820208244424 -0.00757733969868016 0.0594557829881754 -0.0938166491170468 -0.00838893876926555 0.0986443891816771 -0.0660244367618252 0.0149410232456095 0.0882260999316661 -0.103053071914421 0.0265109430719143 0.0664401596740752 -0.0506069061733252 -0.00320571443638518 -0.0594557829882016 -0.0938166491170302 -0.00838893876926562 -0.0986443891816956 -0.0660244367617977 0.0149410232456095 -0.088226099931695 -0.103053071914397 0.0265109430719143 -0.0664401596740893 -0.0506069061733067 -0.00320571443638527 0.0914481018216639 -0.0484729965136256 0.00869401718140496 0.0923883470747691 0.00971167103175353 -0.00132227613153108 0.112045796078597 -0.0220992129188364 0.00519092461134059 0.0648540771084442 -0.000176733689871555 -0.00301861627257901 -0.0914481018216773 -0.0484729965136001 0.00869401718140487 -0.0923883470747664 0.00971167103177923 -0.00132227613153116 -0.112045796078603 -0.0220992129188053 0.00519092461134056 -0.0648540771084443 -0.000176733689853575 -0.00301861627257904 0.0995413261146359 0.0169851430327588 -0.00104988173767571 0.0967112604437712 0.0624510670670948 5.18918969196967e-05 0.11998339825537 0.0375612755410018 0.00669338169614779 0.0733351319401895 0.04042185761919 -0.00588664458677246 -0.0995413261146311 0.0169851430327866 -0.00104988173767578 -0.0967112604437537 0.0624510670671216 5.18918969196344e-05 -0.11998339825536 0.0375612755410352 0.00669338169614769 -0.0733351319401782 0.0404218576192105 -0.00588664458677253 0.0945268568232936 0.0700145199879518 -0.00095890447068209 0.107226650886438 0.131911866100076 0.00328248293524933 0.126980973152038 0.0938003768580979 0.00694251040286722 0.0744140881801342 0.106137714316884 -0.00512461413900837 -0.0945268568232741 0.0700145199879781 -0.000958904470682173 -0.107226650886401 0.131911866100106 0.00328248293524926 -0.126980973152012 0.0938003768581332 0.00694251040286712 -0.0744140881801045 0.106137714316905 -0.00512461413900843 0.101246325565817 0.141417224272212 0.00156632399570986 0.115384947812678 0.212486995684122 -0.00349476464329028 0.134738838966156 0.170907627741438 0.00277814927104597 0.0780832615275947 0.180450890787294 -0.00553820352700339 -0.101246325565778 0.14141722427224 0.00156632399570979 -0.115384947812619 0.212486995684154 -0.00349476464329037 -0.134738838966108 0.170907627741475 0.00277814927104586 -0.0780832615275441 0.180450890787316 -0.00553820352700343 210.193899713986
"RMCA 73.018-M-001" 0.00306963328834323 -0.109531117208117 -0.0073295833320756 0.0343136213549836 -0.110809220141908 -0.00607072454102783 0.0170178552026263 -0.127817765880618 0.0114405124534464 0.0194466685555929 -0.0854790376670646 -0.0124703102298291 -0.00306963328837381 -0.109531117208116 -0.00732958333207557 -0.0343136213550145 -0.110809220141898 -0.00607072454102785 -0.017017855202662 -0.127817765880614 0.0114405124534464 -0.0194466685556168 -0.0854790376670591 -0.0124703102298292 0.0351403138250214 -0.104162354182784 -0.00778574260167373 0.0690543612720226 -0.102875985895997 -0.00714760461777169 0.0505544220905541 -0.123293243256173 0.0113535099328318 0.0488341919717442 -0.0757262306450622 -0.0133812805135186 -0.0351403138250504 -0.104162354182775 -0.00778574260167372 -0.0690543612720513 -0.102875985895978 -0.00714760461777166 -0.0505544220905886 -0.123293243256159 0.0113535099328319 -0.0488341919717653 -0.0757262306450486 -0.0133812805135186 0.0678091795534749 -0.090167380829451 -0.0114236671562387 0.101939381434637 -0.0632099391916402 0.0110657426979205 0.0932719583206631 -0.100968040818976 0.0217756121157334 0.071525013821041 -0.0445984664381764 -0.00829692298282658 -0.0678091795535001 -0.0901673808294321 -0.0114236671562387 -0.101939381434655 -0.0632099391916118 0.0110657426979205 -0.0932719583206913 -0.10096804081895 0.0217756121157335 -0.0715250138210534 -0.0445984664381565 -0.00829692298282661 0.100244871586648 -0.0560782252531186 0.010614150959422 0.0895746326247293 0.00358848231573547 -3.1118406309525e-05 0.11528182027401 -0.0238126093053181 0.0132002020445481 0.0664171603369911 -0.00983955830062757 -0.0112523485369054 -0.100244871586663 -0.0560782252530906 0.010614150959422 -0.0895746326247283 0.00358848231576046 -3.11184063094896e-05 -0.115281820274017 -0.0238126093052859 0.0132002020445481 -0.0664171603369939 -0.00983955830060906 -0.0112523485369054 0.0991180818644938 0.0100410392801728 0.00204547759290489 0.0942017962049223 0.0590480136442507 0.00484765839437744 0.11785374137374 0.0317790195256324 0.0113793203322485 0.0726613419417083 0.0358381468293281 -0.00710274839275148 -0.0991180818644911 0.0100410392802004 0.00204547759290487 -0.0942017962049057 0.059048013644277 0.00484765839437745 -0.117853741373731 0.0317790195256653 0.0113793203322485 -0.0726613419416983 0.0358381468293484 -0.00710274839275151 0.0974821114511244 0.0661010482702939 0.00225885731099834 0.108765040551085 0.13237591730768 -0.00621353280102182 0.127499433739103 0.0903979707503024 0.0086460178757541 0.0765446266632753 0.102211696751119 -0.00652788918398191 -0.0974821114511059 0.0661010482703211 0.00225885731099835 -0.108765040551048 0.13237591730771 -0.00621353280102175 -0.127499433739078 0.0903979707503379 0.00864601787575416 -0.0765446266632468 0.10221169675114 -0.00652788918398185 0.11010935285765 0.135101324510569 -0.0051289083628347 0.121392283733418 0.214655901689212 -0.00352190493316992 0.143258979846524 0.168973145874288 0.0141101870857241 0.0845823815285619 0.178257468266138 -0.00905296220397361 -0.110109352857613 0.1351013245106 -0.00512890836283468 -0.121392283733358 0.214655901689245 -0.0035219049331699 -0.143258979846477 0.168973145874328 0.0141101870857242 -0.0845823815285122 0.178257468266162 -0.00905296220397354 195.367599077405
[truncated: 888,759 more chars]
