# Supplementary material for: Integrating mandibular evidence to assess morphological variation of the Australopithecus afarensis maxilla
Source: Anat Rec (Hoboken). 2025 Jul 31;309(6):1483–505. doi: 10.1002/ar.70027 (PMC13138283; doi:10.1002/ar.70027)
Supplement: Supplementary file 3 — Table S1. Extant specimen list provided as a separate. [file AR-309-1483-s003.xlsx]

## Sheet: SOM Table S1
Table S1 Extant specimen list.
Genus	Species	Subspecies	Institution	Specimen	Mandible	Continent	Country	Sex	CT Data	Remarks
Homo	sapiens	sapiens	AMNH	A-99.1/61	●	North America	Alaska	M	Medical CT
Homo	sapiens	sapiens	AMNH	A-99.1/96A	●	North America	Alaska	M	Medical CT
Homo	sapiens	sapiens	AMNH	A-99.1/102	●	North America	Alaska	F	Medical CT
Homo	sapiens	sapiens	AMNH	A-99.1/161	●	North America	Alaska	F	Medical CT
Homo	sapiens	sapiens	AMNH	A-99.1/168	●	North America	Alaska	F	Medical CT
Homo	sapiens	sapiens	AMNH	A-99.1/242	●	North America	Alaska	M	Medical CT
Homo	sapiens	sapiens	KNM	OM 5106	●	Oceania	Australia?	—	Medical CT	Excluded from sexual dimorphism analysis
Homo	sapiens	sapiens	MLP	318	●	South America	Argentina	M	Medical CT
Homo	sapiens	sapiens	MLP	335	●	South America	Argentina	M	Medical CT
Homo	sapiens	sapiens	MLP	355	●	South America	Argentina	F	Medical CT
Homo	sapiens	sapiens	MLP	359	●	South America	Argentina	F	Medical CT
Homo	sapiens	sapiens	MLP	366	●	South America	Argentina	F	Medical CT
Homo	sapiens	sapiens	MLP	379	●	South America	Argentina	F	Medical CT
Homo	sapiens	sapiens	MLP	1016	●	South America	Argentina	—	Medical CT	Excluded from sexual dimorphism analysis
Homo	sapiens	sapiens	MLP	1865	●	South America	Argentina	M	Medical CT
Homo	sapiens	sapiens	MLP	17723	●	South America	Argentina	—	Medical CT	Excluded from sexual dimorphism analysis
Homo	sapiens	sapiens	NHMUK	PA-HR 590	●	Oceania	Tasmania	—	Medical CT	Excluded from sexual dimorphism analysis
Homo	sapiens	sapiens	NHMUK	PA-HR 593	●	Oceania	Tasmania	—	Medical CT	Excluded from sexual dimorphism analysis
Homo	sapiens	sapiens	ULAC	12	○	Europe	Germany	M	Micro CT
Homo	sapiens	sapiens	ULAC	13	●	Europe	Germany	F	Micro CT
Homo	sapiens	sapiens	ULAC	21	●	Europe	Germany	M	Micro CT
Homo	sapiens	sapiens	ULAC	39	○	Europe	Netherlands	F	Micro CT
Homo	sapiens	sapiens	ULAC	57	○	Europe	Norway	M	Micro CT
Homo	sapiens	sapiens	ULAC	58	●	Europe	Norway	M	Micro CT
Homo	sapiens	sapiens	ULAC	210	○	Europe	Spain/Portugal	M	Micro CT
Homo	sapiens	sapiens	ULAC	222	●	Europe	Hungary/Slovakia	M	Micro CT
Homo	sapiens	sapiens	ULAC	223	○	Europe	Hungary/Slovakia	M	Micro CT
Homo	sapiens	sapiens	ULAC	235	○	Europe	Russia	M	Micro CT
Homo	sapiens	sapiens	ULAC	236	●	Europe	Turkey/Russia	M	Micro CT
Homo	sapiens	sapiens	ULAC	258	●	Northern Africa	Algeria	M	Micro CT
Homo	sapiens	sapiens	ULAC	259	●	Northern Africa	Algeria	M	Micro CT
Homo	sapiens	sapiens	ULAC	261	●	Northern Africa	Morocco/Tenerife/Algeria	M	Micro CT
Homo	sapiens	sapiens	ULAC	316	●	Northern Africa	Egypt	F	Micro CT
Homo	sapiens	sapiens	ULAC	318	○	Northern Africa	Egypt	F	Micro CT
Homo	sapiens	sapiens	ULAC	319	○	Northern Africa	Egypt	F	Micro CT
Homo	sapiens	sapiens	ULAC	324	○	Northern Africa	Egypt	F	Micro CT
Homo	sapiens	sapiens	ULAC	377	●	Northern Africa	Egypt	F	Micro CT
Homo	sapiens	sapiens	ULAC	498	●	Northern Africa	Egypt	M	Micro CT
Homo	sapiens	sapiens	ULAC	536	●	Northern Africa	Egypt	M	Micro CT
Homo	sapiens	sapiens	ULAC	566	●	Northern Africa	Egypt	M	Micro CT
Homo	sapiens	sapiens	ULAC	703	●	Northern Africa	Egypt	F	Micro CT
Homo	sapiens	sapiens	ULAC	753	●	Southern Africa	Guinea	M	Micro CT
Homo	sapiens	sapiens	ULAC	758	○	Southern Africa	Guinea	M	Micro CT
Homo	sapiens	sapiens	ULAC	759	●	Southern Africa	Guinea	M	Micro CT
Homo	sapiens	sapiens	ULAC	762	○	Southern Africa	Guinea	M	Micro CT
Homo	sapiens	sapiens	ULAC	763	○	Southern Africa	Guinea	M	Micro CT
Homo	sapiens	sapiens	ULAC	767	○	Southern Africa	Congo	M	Micro CT
Homo	sapiens	sapiens	ULAC	769	●	Southern Africa	—	M	Micro CT
Homo	sapiens	sapiens	ULAC	770	●	Southern Africa	—	F	Micro CT
Homo	sapiens	sapiens	ULAC	779	●	Southern Africa	South Africa	M	Micro CT
Homo	sapiens	sapiens	ULAC	786	●	Southern Africa	—	M	Micro CT
Homo	sapiens	sapiens	ULAC	815	○	Asia	India?	M	Micro CT
Homo	sapiens	sapiens	ULAC	833	●	Asia	Indonesia	M	Micro CT
Homo	sapiens	sapiens	ULAC	834	○	Asia	Indonesia	M	Micro CT
Homo	sapiens	sapiens	ULAC	835	●	Asia	Indonesia	M	Micro CT
Homo	sapiens	sapiens	ULAC	843	●	Asia	Indonesia	M	Micro CT
Homo	sapiens	sapiens	ULAC	846	●	Asia	Indonesia	M	Micro CT
Homo	sapiens	sapiens	ULAC	851	●	Asia	Indonesia	M	Micro CT
Homo	sapiens	sapiens	ULAC	856	●	Asia	Indonesia	F	Micro CT	Sex classified as uncertain
Homo	sapiens	sapiens	ULAC	868	●	Asia	Indonesia	F	Micro CT
Homo	sapiens	sapiens	ULAC	908	●	Asia	China	M	Micro CT
Homo	sapiens	sapiens	ULAC	909	●	Asia	China	M	Micro CT
Homo	sapiens	sapiens	ULAC	912	●	Asia	China	M	Micro CT
Homo	sapiens	sapiens	ULAC	913	○	Asia	China	M	Micro CT
Homo	sapiens	sapiens	ULAC	929	●	Oceania	Australia?	M	Micro CT
Homo	sapiens	sapiens	ULAC	953	●	North America	Greenland	M	Micro CT
Homo	sapiens	sapiens	ULAC	1034	○	South America	Peru	—	Micro CT	Excluded from sexual dimorphism analysis
Homo	sapiens	sapiens	ULAC	1049	●	South America	Chile	M	Micro CT
Homo	sapiens	sapiens	ULAC	1085	●	—	—	—	Micro CT	Excluded from sexual dimorphism analysis
Homo	sapiens	sapiens	ULAC	Bandkeramiker	●	Europe	Germany	—	Micro CT	Excluded from sexual dimorphism analysis
Homo	sapiens	sapiens	USNM	222002	○	Asia	Indonesia	F	Medical CT
Homo	sapiens	sapiens	USNM	222003	○	Asia	Indonesia	M	Medical CT
Homo	sapiens	sapiens	USNM	225007	●	Oceania	Papua New Guinea	—	Medical CT	Excluded from sexual dimorphism analysis
Homo	sapiens	sapiens	USNM	225044	●	Asia	Indonesia	M	Medical CT
Homo	sapiens	sapiens	USNM	225046	●	Asia	Indonesia	M	Medical CT
Homo	sapiens	sapiens	USNM	225054	●	Asia	Indonesia	M	Medical CT
Homo	sapiens	sapiens	USNM	225055	●	Asia	Indonesia	F	Medical CT
Homo	sapiens	sapiens	USNM	225113	○	Oceania	New Zealand	F	Medical CT
Homo	sapiens	sapiens	USNM	225114	○	Oceania	New Zealand	M	Medical CT
Homo	sapiens	sapiens	USNM	225115	○	Oceania	New Zealand	M	Medical CT
Homo	sapiens	sapiens	USNM	226089	●	Oceania	Australia	M	Medical CT
Homo	sapiens	sapiens	USNM	226096	●	Oceania	Papua New Guinea	M	Medical CT
Homo	sapiens	sapiens	USNM	226099	●	Oceania	Papua New Guinea	F	Medical CT
Homo	sapiens	sapiens	USNM	226101	●	Oceania	Papua New Guinea	F	Medical CT
Homo	sapiens	sapiens	USNM	227456	●	Oceania	Solomon Islands	M	Medical CT
Homo	sapiens	sapiens	USNM	227457	●	Oceania	Solomon Islands	F	Medical CT
Homo	sapiens	sapiens	USNM	227458	●	Oceania	Solomon Islands	M	Medical CT
Homo	sapiens	sapiens	USNM	242687	○	North America	Greenland	M	Medical CT
Homo	sapiens	sapiens	USNM	242693	○	North America	Greenland	F	Medical CT
Homo	sapiens	sapiens	USNM	242698	●	North America	Greenland	M	Medical CT
Homo	sapiens	sapiens	USNM	242704	●	North America	Greenland	F	Medical CT
Homo	sapiens	sapiens	USNM	242718	●	North America	Greenland	F	Medical CT
Homo	sapiens	sapiens	USNM	242725	●	North America	Greenland	F	Medical CT
Homo	sapiens	sapiens	USNM	258483	●	Oceania	Australia	F	Medical CT
Homo	sapiens	sapiens	USNM	276076	●	Oceania	Papua New Guinea	F	Medical CT
Homo	sapiens	sapiens	USNM	276078	●	Oceania	Papua New Guinea	F	Medical CT
Homo	sapiens	sapiens	USNM	276079	○	Oceania	Papua New Guinea	M	Medical CT
Homo	sapiens	sapiens	USNM	276080	○	Oceania	Papua New Guinea	F	Medical CT
Homo	sapiens	sapiens	USNM	344714	●	Oceania	Australia	F	Medical CT
Homo	sapiens	sapiens	USNM	379058	●	Asia	Philippines	—	Medical CT	Excluded from sexual dimorphism analysis
Pan	troglodytes	troglodytes	MCZ	Mammalogy 15312	●	Africa	Cameroon	F	Micro CT
Pan	troglodytes	troglodytes	RMCA	RG 80	●	Africa	Gabon	F	Medical CT
Pan	troglodytes	troglodytes	RMCA	RG 153	●	Africa	Gabon	F	Medical CT
Pan	troglodytes	troglodytes	RMCA	RG 177	●	Africa	Gabon	M	Medical CT
Pan	troglodytes	troglodytes	RMCA	RG 179	●	Africa	Gabon	M	Medical CT
Pan	troglodytes	troglodytes	RMCA	RG 3466	●	Africa	Gabon	M	Medical CT	Sex determined in museum/institution
Pan	troglodytes	troglodytes	RMCA	RG 15975	●	Africa	Republic of the Congo	M	Medical CT
Pan	troglodytes	troglodytes	RMCA	RG 15976	●	Africa	Republic of the Congo	M	Medical CT
Pan	troglodytes	troglodytes	RMCA	RG 22234	●	Africa	Democratic Republic of Congo	F	Medical CT
Pan	troglodytes	troglodytes	USNM	174699	●	Africa	Gabon	F	Medical CT
Pan	troglodytes	troglodytes	USNM	174700	●	Africa	Gabon	F	Medical CT
Pan	troglodytes	troglodytes	USNM	174701	●	Africa	Gabon	F	Medical CT
Pan	troglodytes	troglodytes	USNM	174702	●	Africa	Gabon	F	Medical CT
Pan	troglodytes	troglodytes	USNM	174704	●	Africa	Gabon	M	Medical CT
Pan	troglodytes	troglodytes	USNM	174707	●	Africa	Gabon	F	Medical CT
Pan	troglodytes	troglodytes	USNM	174710	○	Africa	Gabon	F	Medical CT
Pan	troglodytes	troglodytes	USNM	176226	●	Africa	Cameroon	F	Medical CT	No data about sex
Pan	troglodytes	troglodytes	USNM	176228	●	Africa	Cameroon	M	Medical CT
Pan	troglodytes	troglodytes	USNM	176229	●	Africa	Cameroon	F	Medical CT
Pan	troglodytes	troglodytes	USNM	176235	●	Africa	Cameroon	M	Medical CT
Pan	troglodytes	troglodytes	USNM	176238	○	Africa	Cameroon	M	Medical CT	No data about sex
Pan	troglodytes	troglodytes	USNM	176240	○	Africa	Cameroon	M	Medical CT
Pan	troglodytes	troglodytes	USNM	176241	○	Africa	Cameroon	F	Medical CT
Pan	troglodytes	troglodytes	USNM	176242	○	Africa	Cameroon	M	Medical CT
Pan	troglodytes	troglodytes	USNM	220062	●	Africa	Gabon	F	Medical CT
Pan	troglodytes	troglodytes	USNM	220063	●	Africa	Gabon	F	Medical CT
Pan	troglodytes	troglodytes	USNM	220064	●	Africa	Gabon	F	Medical CT
Pan	troglodytes	troglodytes	USNM	220065	●	Africa	Gabon	M	Medical CT
Pan	troglodytes	troglodytes	USNM	220327	●	Africa	Gabon	M	Medical CT
Pan	troglodytes	troglodytes	USNM	599172	●	Africa	Equatorial Guinea	M	Medical CT
Pan	troglodytes	schweinfurthii	RMCA	83.006-M-013	●	Africa	Democratic Republic of Congo	M	Medical CT
Pan	troglodytes	schweinfurthii	RMCA	83.006-M-014	●	Africa	Democratic Republic of Congo	M	Medical CT
Pan	troglodytes	schweinfurthii	RMCA	83.006-M-016	●	Africa	Democratic Republic of Congo	M	Medical CT
Pan	troglodytes	schweinfurthii	RMCA	83.006-M-017	●	Africa	Democratic Republic of Congo	M	Medical CT
Pan	troglodytes	schweinfurthii	RMCA	83.006-M-019	●	Africa	Democratic Republic of Congo	M	Medical CT
Pan	troglodytes	schweinfurthii	RMCA	83.006-M-020	●	Africa	Democratic Republic of Congo	M	Medical CT
Pan	troglodytes	schweinfurthii	RMCA	83.006-M-031	●	Africa	Democratic Republic of Congo	F	Medical CT
Pan	troglodytes	schweinfurthii	RMCA	83.006-M-032	●	Africa	Democratic Republic of Congo	F	Medical CT
Pan	troglodytes	schweinfurthii	RMCA	83.006-M-033	○	Africa	Democratic Republic of Congo	F	Medical CT
Pan	troglodytes	schweinfurthii	RMCA	83.006-M-034	●	Africa	Democratic Republic of Congo	F	Medical CT
Pan	troglodytes	schweinfurthii	RMCA	83.006-M-035	●	Africa	Democratic Republic of Congo	F	Medical CT
Pan	troglodytes	schweinfurthii	RMCA	91.060-M-412	●	Africa	Democratic Republic of Congo	F	Medical CT
Pan	troglodytes	schweinfurthii	RMCA	91.060-M-415	●	Africa	Democratic Republic of Congo	M	Medical CT
Pan	troglodytes	schweinfurthii	RMCA	91.060-M-416	○	Africa	Democratic Republic of Congo	M	Medical CT
Pan	troglodytes	schweinfurthii	RMCA	RG 730	●	Africa	Democratic Republic of Congo	M	Medical CT	Sex determined in museum/institution
Pan	troglodytes	schweinfurthii	RMCA	RG 928	●	Africa	Democratic Republic of Congo	F	Medical CT	No data about sex
Pan	troglodytes	schweinfurthii	RMCA	RG 1048	●	Africa	Democratic Republic of Congo	M	Medical CT
Pan	troglodytes	schweinfurthii	RMCA	RG 1554	●	Africa	Democratic Republic of Congo	M	Medical CT	Sex determined in museum/institution
Pan	troglodytes	schweinfurthii	RMCA	RG 8341	●	Africa	Democratic Republic of Congo	F	Medical CT
Pan	troglodytes	schweinfurthii	RMCA	RG 8369	●	Africa	Democratic Republic of Congo	M	Medical CT
Pan	troglodytes	schweinfurthii	RMCA	RG 9576	●	Africa	Democratic Republic of Congo	M	Medical CT
Pan	troglodytes	schweinfurthii	RMCA	RG 9655	●	Africa	Democratic Republic of Congo	F	Medical CT
Pan	troglodytes	schweinfurthii	RMCA	RG 10071	●	Africa	Democratic Republic of Congo	F	Medical CT
Pan	troglodytes	schweinfurthii	RMCA	RG 10447	●	Africa	Democratic Republic of Congo	M	Medical CT
Pan	troglodytes	schweinfurthii	RMCA	RG 10800	●	Africa	Democratic Republic of Congo	F	Medical CT
Pan	troglodytes	schweinfurthii	RMCA	RG 11362	●	Africa	Democratic Republic of Congo	M	Medical CT
Pan	troglodytes	schweinfurthii	RMCA	RG 14688	●	Africa	Burundi	M	Medical CT
Pan	troglodytes	schweinfurthii	RMCA	RG 15350	●	Africa	Democratic Republic of Congo	M	Medical CT	No data about sex
Pan	troglodytes	schweinfurthii	RMCA	RG 19534	●	Africa	Democratic Republic of Congo	F	Medical CT
Pan	troglodytes	schweinfurthii	RMCA	RG 27265	●	Africa	Democratic Republic of Congo	F	Medical CT
Pan	troglodytes	schweinfurthii	RMCA	RG 29074	●	Africa	Democratic Republic of Congo	F	Medical CT
Pan	troglodytes	schweinfurthii	RMCA	RG 29078	●	Africa	Burundi	M	Medical CT
Pan	troglodytes	schweinfurthii	RMCA	RG 29089	●	Africa	Democratic Republic of Congo	M	Medical CT
Pan	troglodytes	schweinfurthii	RMCA	RG 30845	●	Africa	Democratic Republic of Congo	F	Medical CT
Pan	troglodytes	schweinfurthii	USNM	236971	●	Africa	Uganda	F	Medical CT
Pan	troglodytes	verus	MPITC	06/14	●	Africa	Côte d'Ivoire	F	Micro CT
Pan	troglodytes	verus	MPITC	06/17	●	Africa	Côte d'Ivoire	F	Micro CT
Pan	troglodytes	verus	MPITC	06/19	●	Africa	Côte d'Ivoire	F	Micro CT
Pan	troglodytes	verus	MPITC	06/20	●	Africa	Côte d'Ivoire	M	Micro CT
Pan	troglodytes	verus	MPITC	06/39	●	Africa	Côte d'Ivoire	F	Micro CT
Pan	troglodytes	verus	MPITC	06/40	●	Africa	Côte d'Ivoire	M	Micro CT
Pan	troglodytes	verus	MPITC	06/44	●	Africa	Côte d'Ivoire	M	Micro CT
Pan	troglodytes	verus	MPITC	06/52	○	Africa	Côte d'Ivoire	F	Micro CT
Pan	troglodytes	verus	MPITC	06/65	●	Africa	Côte d'Ivoire	M	Micro CT
Pan	troglodytes	verus	MPITC	06/66	●	Africa	Côte d'Ivoire	F	Micro CT
Pan	troglodytes	verus	MPITC	08/63	●	Africa	Côte d'Ivoire	M	Micro CT
Pan	troglodytes	verus	MPITC	15/04	●	Africa	Côte d'Ivoire	M	Micro CT
Pan	troglodytes	verus	PMAE	48-36-50/N6913.0	●	Africa	Liberia	M	Medical CT
Pan	troglodytes	verus	PMAE	48-36-50/N6915.0	●	Africa	Liberia	M	Medical CT
Pan	troglodytes	verus	PMAE	48-36-50/N6918.0	●	Africa	Liberia	F	Medical CT
Pan	troglodytes	verus	PMAE	48-36-50/N6923.0	●	Africa	Liberia	M	Medical CT
Pan	troglodytes	verus	PMAE	48-36-50/N6953.0	●	Africa	Liberia	M	Medical CT
Pan	troglodytes	verus	PMAE	48-36-50/N6962.0	●	Africa	Liberia	M	Medical CT	Sex determined in museum/institution
Pan	troglodytes	verus	PMAE	48-36-50/N6969.0 or 48-36-50/N6949.0	●	Africa	Liberia	F	Medical CT
Pan	troglodytes	verus	PMAE	50-41-50/N7265.0	●	Africa	Liberia	F	Medical CT
Pan	troglodytes	verus	PMAE	50-41-50/N7283.0	●	Africa	Liberia	M	Medical CT
Pan	troglodytes	verus	PMAE	50-41-50/N7286.0	●	Africa	Liberia	F	Medical CT
Pan	troglodytes	verus	PMAE	00-0-50/N7545.0	●	Africa	Liberia	F	Medical CT
Pan	troglodytes	verus	PMAE	00-0-50/N7562.0	●	Africa	Liberia	F	Medical CT
Pan	troglodytes	verus	PMAE	00-0-50/N7566.0	●	Africa	Liberia	M	Medical CT
Pan	troglodytes	verus	SMF	PA-PC-139	●	Africa	Liberia	M	Medical CT
Pan	troglodytes	verus	SMF	PA-PC-141	●	Africa	Liberia	F	Medical CT
Pan	troglodytes	verus	SMF	PA-PC-142	●	Africa	Liberia	M	Medical CT
Pan	troglodytes	verus	SMF	PA-PC-144	●	Africa	Liberia	M	Medical CT
Pan	troglodytes	verus	SMF	PA-PC-360	●	Africa	Liberia	F	Medical CT
Pan	troglodytes	verus	SMF	PA-PC-361	●	Africa	Liberia	F	Medical CT
Pan	troglodytes	verus	USNM	450071	○	Africa	Côte d'Ivoire	F	Medical CT	No data about sex
Pan	troglodytes	verus	USNM	477333	●	Africa	Côte d'Ivoire	F	Medical CT
Pan	troglodytes	verus	USNM	481803	●	Africa	Liberia	F	Medical CT
Pan	troglodytes	verus	USNM	481804	●	Africa	Liberia	M	Medical CT
Pan	paniscus	—	MCZ	Mammalogy 38018	○	Africa	Democratic Republic of Congo	M	Micro CT
Pan	paniscus	—	MCZ	Mammalogy 38019	●	Africa	Democratic Republic of Congo	F	Micro CT
Pan	paniscus	—	MCZ	Mammalogy 38020	●	Africa	Democratic Republic of Congo	M	Micro CT
Pan	paniscus	—	RMCA	84.036-M-004	●	Africa	Democratic Republic of Congo	F	Medical CT
Pan	paniscus	—	RMCA	84.036-M-009	●	Africa	Democratic Republic of Congo	M	Medical CT
Pan	paniscus	—	RMCA	84.036-M-010	●	Africa	Democratic Republic of Congo	F	Medical CT
Pan	paniscus	—	RMCA	88.041-M-003	●	Africa	Democratic Republic of Congo	F	Medical CT	No data about sex
Pan	paniscus	—	RMCA	88.041-M-005	●	Africa	Democratic Republic of Congo	F	Medical CT	No data about sex
Pan	paniscus	—	RMCA	88.041-M-010	●	Africa	Democratic Republic of Congo	F	Medical CT	No data about sex
Pan	paniscus	—	RMCA	88.041-M-012	●	Africa	Democratic Republic of Congo	F	Medical CT	No data about sex
Pan	paniscus	—	RMCA	RG 888	●	Africa	Democratic Republic of Congo	M	Medical CT	No data about sex
Pan	paniscus	—	RMCA	RG 9338	●	Africa	Democratic Republic of Congo	F	Medical CT
Pan	paniscus	—	RMCA	RG 11149	●	Africa	Democratic Republic of Congo	M	Medical CT
Pan	paniscus	—	RMCA	RG 11351	●	Africa	Democratic Republic of Congo	F	Medical CT
Pan	paniscus	—	RMCA	RG 11352	●	Africa	Democratic Republic of Congo	F	Medical CT
Pan	paniscus	—	RMCA	RG 11353	●	Africa	Democratic Republic of Congo	M	Medical CT
Pan	paniscus	—	RMCA	RG 11354	●	Africa	Democratic Republic of Congo	M	Medical CT
Pan	paniscus	—	RMCA	RG 13201	●	Africa	Democratic Republic of Congo	F	Medical CT
Pan	paniscus	—	RMCA	RG 15293	●	Africa	Democratic Republic of Congo	F	Medical CT
Pan	paniscus	—	RMCA	RG 15294	●	Africa	Democratic Republic of Congo	M	Medical CT	Sex determined in museum/institution
Pan	paniscus	—	RMCA	RG 15295	●	Africa	Democratic Republic of Congo	M	Medical CT	Changed sex assignment
Pan	paniscus	—	RMCA	RG 15296	●	Africa	Democratic Republic of Congo	F	Medical CT
Pan	paniscus	—	RMCA	RG 20882	●	Africa	Democratic Republic of Congo	F	Medical CT
Pan	paniscus	—	RMCA	RG 26939	●	Africa	Democratic Republic of Congo	M	Medical CT	Sex determined in museum/institution
Pan	paniscus	—	RMCA	RG 26944	●	Africa	Democratic Republic of Congo	M	Medical CT	Sex determined in museum/institution
Pan	paniscus	—	RMCA	RG 26945	●	Africa	Democratic Republic of Congo	F	Medical CT	Sex determined in museum/institution
Pan	paniscus	—	RMCA	RG 26960	●	Africa	Democratic Republic of Congo	M	Medical CT	Sex determined in museum/institution
Pan	paniscus	—	RMCA	RG 26963	●	Africa	Democratic Republic of Congo	F	Medical CT	Sex determined in museum/institution
Pan	paniscus	—	RMCA	RG 26989	●	Africa	Democratic Republic of Congo	F	Medical CT	Sex determined in museum/institution
Pan	paniscus	—	RMCA	RG 26991	●	Africa	Democratic Republic of Congo	F	Medical CT	Sex determined in museum/institution
Pan	paniscus	—	RMCA	RG 27002	●	Africa	Democratic Republic of Congo	F	Medical CT	Sex determined in museum/institution
Pan	paniscus	—	RMCA	RG 27005	●	Africa	Democratic Republic of Congo	M	Medical CT	Sex determined in museum/institution
Pan	paniscus	—	RMCA	RG 27698	●	Africa	Democratic Republic of Congo	F	Medical CT
Pan	paniscus	—	RMCA	RG 27699	●	Africa	Democratic Republic of Congo	M	Medical CT
Pan	paniscus	—	RMCA	RG 29036	●	Africa	Democratic Republic of Congo	M	Medical CT
Pan	paniscus	—	RMCA	RG 29037	●	Africa	Democratic Republic of Congo	M	Medical CT
Pan	paniscus	—	RMCA	RG 29039	○	Africa	Democratic Republic of Congo	M	Medical CT	No data about sex
Pan	paniscus	—	RMCA	RG 29040	●	Africa	Democratic Republic of Congo	F	Medical CT
Pan	paniscus	—	RMCA	RG 29042	●	Africa	Democratic Republic of Congo	F	Medical CT
Pan	paniscus	—	RMCA	RG 29044	●	Africa	Democratic Republic of Congo	M	Medical CT
Pan	paniscus	—	RMCA	RG 29045	●	Africa	Democratic Republic of Congo	F	Medical CT
Pan	paniscus	—	RMCA	RG 29050	●	Africa	Democratic Republic of Congo	M	Medical CT
Pan	paniscus	—	RMCA	RG 29052	●	Africa	Democratic Republic of Congo	M	Medical CT
Pan	paniscus	—	RMCA	RG 29060	●	Africa	Democratic Republic of Congo	F	Medical CT
Pan	paniscus	—	RMCA	RG 29063	○	Africa	Democratic Republic of Congo	M	Medical CT
Pan	paniscus	—	RMCA	RG 29065	●	Africa	Democratic Republic of Congo	F	Medical CT
Pan	paniscus	—	RMCA	RG 29066	●	Africa	Democratic Republic of Congo	F	Medical CT	No data about sex
Gorilla	gorilla	gorilla	AMNH	M-54356	●	Africa	Cameroon	F	Micro CT
Gorilla	gorilla	gorilla	ISEM	AGH_04	●	Africa	Gabon	F	Micro CT
Gorilla	gorilla	gorilla	MCZ	Mammalogy 14750	●	Africa	Cameroon	F	Micro CT	Sex classified as uncertain
Gorilla	gorilla	gorilla	MCZ	Mammalogy 17684	●	Africa	Cameroon	F	Micro CT
Gorilla	gorilla	gorilla	MCZ	Mammalogy 26850	●	Africa	Cameroon	F	Micro CT
Gorilla	gorilla	gorilla	MCZ	Mammalogy 37264	●	Africa	Cameroon	F	Micro CT
Gorilla	gorilla	gorilla	MCZ	Mammalogy 37266	○	Africa	Cameroon	F	Micro CT
Gorilla	gorilla	gorilla	MCZ	Mammalogy 38326	●	Africa	Cameroon	F	Micro CT
Gorilla	gorilla	gorilla	MCZ	Mammalogy 46325	○	Africa	—	F	Micro CT	No data about sex
Gorilla	gorilla	gorilla	RMCA	73.016-M-151	●	Africa	Cameroon	M	Medical CT	No data about sex
Gorilla	gorilla	gorilla	RMCA	73.018-M-001	●	Africa	Cameroon	F	Medical CT
Gorilla	gorilla	gorilla	RMCA	73.018-M-010	●	Africa	Cameroon	M	Medical CT	No data about sex
Gorilla	gorilla	gorilla	RMCA	73.029-M-003	●	Africa	Cameroon	F	Medical CT	No data about sex
Gorilla	gorilla	gorilla	RMCA	75.056-M-002	●	Africa	Cameroon	F	Medical CT	No data about sex
Gorilla	gorilla	gorilla	RMCA	75.056-M-004	●	Africa	Cameroon	M	Medical CT	No data about sex
Gorilla	gorilla	gorilla	RMCA	75.056-M-006	●	Africa	Cameroon	M	Medical CT	No data about sex
Gorilla	gorilla	gorilla	RMCA	75.056-M-007	●	Africa	Cameroon	M	Medical CT	No data about sex
Gorilla	gorilla	gorilla	RMCA	75.056-M-010	●	Africa	Cameroon	F	Medical CT	No data about sex
Gorilla	gorilla	gorilla	RMCA	75.056-M-013	●	Africa	Cameroon	M	Medical CT	No data about sex
Gorilla	gorilla	gorilla	RMCA	75.056-M-014	●	Africa	Cameroon	M	Medical CT	No data about sex
Gorilla	gorilla	gorilla	RMCA	75.056-M-017	●	Africa	Cameroon	F	Medical CT	No data about sex
Gorilla	gorilla	gorilla	RMCA	77.032-M-001	●	Africa	Cameroon	M	Medical CT	No data about sex
Gorilla	gorilla	gorilla	RMCA	77.032-M-002	●	Africa	Cameroon	M	Medical CT	No data about sex
Gorilla	gorilla	gorilla	RMCA	77.032-M-003	●	Africa	Cameroon	F	Medical CT	No data about sex
Gorilla	gorilla	gorilla	RMCA	77.032-M-005	●	Africa	Cameroon	M	Medical CT	No data about sex
Gorilla	gorilla	gorilla	RMCA	77.032-M-006	●	Africa	Cameroon	M	Medical CT	No data about sex
Gorilla	gorilla	gorilla	RMCA	77.032-M-007	●	Africa	Cameroon	M	Medical CT	No data about sex
Gorilla	gorilla	gorilla	RMCA	77.032-M-008	●	Africa	Cameroon	M	Medical CT	No data about sex
Gorilla	gorilla	gorilla	RMCA	77.032-M-009	●	Africa	Cameroon	M	Medical CT	No data about sex
Gorilla	gorilla	gorilla	RMCA	77.032-M-010	●	Africa	Cameroon	F	Medical CT	No data about sex
Gorilla	gorilla	gorilla	RMCA	77.032-M-013	●	Africa	Cameroon	F	Medical CT	No data about sex
Gorilla	gorilla	gorilla	RMCA	77.032-M-015	●	Africa	Cameroon	F	Medical CT	No data about sex
Gorilla	gorilla	gorilla	RMCA	77.032-M-018	●	Africa	Cameroon	M	Medical CT	No data about sex
Gorilla	gorilla	gorilla	RMCA	77.032-M-020	●	Africa	Cameroon	M	Medical CT	No data about sex
Gorilla	gorilla	gorilla	RMCA	77.032-M-021	●	Africa	Cameroon	F	Medical CT	No data about sex
Gorilla	gorilla	gorilla	RMCA	RG 63	●	Africa	Gabon	M	Medical CT	No data about sex
Gorilla	gorilla	gorilla	RMCA	RG 102	●	Africa	Democratic Republic of Congo	F	Medical CT
Gorilla	gorilla	gorilla	RMCA	RG 5585	●	Africa	Cameroon	M	Medical CT
Gorilla	gorilla	gorilla	RMCA	RG 23136	●	Africa	Democratic Republic of Congo	F	Medical CT	No data about sex
Gorilla	gorilla	gorilla	RMCA	RG 33467	●	Africa	Cameroon	M	Medical CT	No data about sex
Gorilla	gorilla	gorilla	USNM	154553	●	Africa	—	M	Medical CT
Gorilla	gorilla	gorilla	USNM	154554	●	Africa	—	M	Medical CT
Gorilla	gorilla	gorilla	USNM	174712	●	Africa	Gabon	M	Medical CT
Gorilla	gorilla	gorilla	USNM	174713	●	Africa	Gabon	M	Medical CT
Gorilla	gorilla	gorilla	USNM	174714	●	Africa	Gabon	M	Medical CT
Gorilla	gorilla	gorilla	USNM	174715	●	Africa	Gabon	M	Medical CT
Gorilla	gorilla	gorilla	USNM	174716	●	Africa	Gabon	M	Medical CT
Gorilla	gorilla	gorilla	USNM	174717	●	Africa	Gabon	M	Medical CT
Gorilla	gorilla	gorilla	USNM	174718	○	Africa	Gabon	M	Medical CT	No data about sex
Gorilla	gorilla	gorilla	USNM	174719	○	Africa	Gabon	M	Medical CT
Gorilla	gorilla	gorilla	USNM	174720	●	Africa	Gabon	M	Medical CT
Gorilla	gorilla	gorilla	USNM	174722	●	Africa	Gabon	M	Medical CT
Gorilla	gorilla	gorilla	USNM	176205	●	Africa	Cameroon	M	Medical CT
Gorilla	gorilla	gorilla	USNM	176207	●	Africa	Cameroon	M	Medical CT
Gorilla	gorilla	gorilla	USNM	176208	●	Africa	Cameroon	M	Medical CT
Gorilla	gorilla	gorilla	USNM	176209	●	Africa	Cameroon	M	Medical CT
Gorilla	gorilla	gorilla	USNM	176210	●	Africa	Cameroon	M	Medical CT
Gorilla	gorilla	gorilla	USNM	176211	●	Africa	Cameroon	M	Medical CT
Gorilla	gorilla	gorilla	USNM	176216	●	Africa	Cameroon	M	Medical CT
Gorilla	gorilla	gorilla	USNM	176217	○	Africa	Cameroon	M	Medical CT
Gorilla	gorilla	gorilla	USNM	176220	○	Africa	Cameroon	M	Medical CT
Gorilla	gorilla	gorilla	USNM	176221	○	Africa	Cameroon	F	Medical CT
Gorilla	gorilla	gorilla	USNM	176222	○	Africa	Cameroon	M	Medical CT
Gorilla	gorilla	gorilla	USNM	176223	○	Africa	Cameroon	M	Medical CT
Gorilla	gorilla	gorilla	USNM	176224	○	Africa	Cameroon	M	Medical CT
Gorilla	gorilla	gorilla	USNM	176225	●	Africa	Cameroon	M	Medical CT
Gorilla	gorilla	gorilla	USNM	220060	●	Africa	Gabon	F	Medical CT
Gorilla	gorilla	gorilla	USNM	220324	●	Africa	Gabon	M	Medical CT
Gorilla	gorilla	gorilla	USNM	220325	●	Africa	Gabon	M	Medical CT
Gorilla	gorilla	gorilla	USNM	220380	●	Africa	Gabon	F	Medical CT
Gorilla	gorilla	gorilla	USNM	252575	●	Africa	Republic of the Congo	F	Medical CT
Gorilla	gorilla	gorilla	USNM	252576	●	Africa	Republic of the Congo	F	Medical CT
Gorilla	gorilla	gorilla	USNM	252577	●	Africa	Republic of the Congo	F	Medical CT
Gorilla	gorilla	gorilla	USNM	252579	●	Africa	Republic of the Congo	F	Medical CT
Gorilla	gorilla	gorilla	USNM	252580	●	Africa	Republic of the Congo	F	Medical CT
Gorilla	gorilla	gorilla	USNM	297857	●	Africa	—	M	Medical CT
Gorilla	gorilla	gorilla	USNM	599165	●	Africa	Equatorial Guinea	F	Medical CT	Changed sex assignment
Gorilla	gorilla	gorilla	USNM	599166	●	Africa	Equatorial Guinea	F	Medical CT	Changed sex assignment
Gorilla	gorilla	diehli	USNM	590942	○	Africa	Cameroon	F	Medical CT
Gorilla	gorilla	diehli	USNM	590944	○	Africa	Cameroon	M	Medical CT
Gorilla	gorilla	diehli	USNM	590946	○	Africa	Cameroon	F	Medical CT
Gorilla	gorilla	diehli	USNM	590947	●	Africa	Cameroon	F	Medical CT
Gorilla	gorilla	diehli	USNM	590948	●	Africa	Cameroon	F	Medical CT
Gorilla	gorilla	diehli	USNM	590951	○	Africa	Cameroon	F	Medical CT
Gorilla	gorilla	diehli	USNM	590953	○	Africa	Cameroon	M	Medical CT
Gorilla	gorilla	diehli	USNM	590954	○	Africa	Cameroon	F	Medical CT	Sex classified as uncertain + Changed sex assignment
Gorilla	gorilla	diehli	USNM	590955	○	Africa	Cameroon	F	Medical CT	Changed sex assignment
Gorilla	gorilla	diehli	USNM	590956	○	Africa	Cameroon	F	Medical CT
Gorilla	gorilla	diehli	USNM	590957	○	Africa	Cameroon	F	Medical CT
Gorilla	gorilla	diehli	USNM	590958	○	Africa	Cameroon	M	Medical CT
Gorilla	gorilla	diehli	USNM	590959	○	Africa	Cameroon	M	Medical CT
Gorilla	gorilla	diehli	USNM	590960	○	Africa	Cameroon	M	Medical CT
Gorilla	gorilla	diehli	USNM	590961	○	Africa	Cameroon	F	Medical CT
Gorilla	gorilla	diehli	USNM	590963	○	Africa	Cameroon	F	Medical CT	Sex classified as uncertain
Gorilla	gorilla	diehli	USNM	590964	○	Africa	Cameroon	F	Medical CT	Sex classified as uncertain
Gorilla	gorilla	diehli	USNM	590965	○	Africa	Cameroon	F	Medical CT
Gorilla	gorilla	diehli	USNM	590966	○	Africa	Cameroon	F	Medical CT
Gorilla	gorilla	diehli	USNM	590967	○	Africa	Cameroon	M	Medical CT
Gorilla	gorilla	diehli	USNM	590968	○	Africa	Cameroon	M	Medical CT
Gorilla	gorilla	diehli	USNM	590970	○	Africa	Cameroon	M	Medical CT
Gorilla	beringei	beringei	RMCA	RG 2257	●	Africa	Democratic Republic of Congo	M	Medical CT
Gorilla	beringei	beringei	RMCA	RG 2263	●	Africa	Democratic Republic of Congo	F	Medical CT
Gorilla	beringei	beringei	RMCA	RG 8607	●	Africa	Democratic Republic of Congo	F	Medical CT
Gorilla	beringei	beringei	RMCA	RG 8608	●	Africa	Democratic Republic of Congo	M	Medical CT
Gorilla	beringei	beringei	RMCA	RG 17161	●	Africa	Democratic Republic of Congo	M	Medical CT
Gorilla	beringei	beringei	USNM	239883	●	Africa	Democratic Republic of Congo	M	Medical CT
Gorilla	beringei	beringei	USNM	395636	●	Africa	Rwanda	M	Medical CT
Gorilla	beringei	beringei	USNM	396934	●	Africa	Rwanda	M	Medical CT
Gorilla	beringei	beringei	USNM	396935	●	Africa	Rwanda	F	Medical CT
Gorilla	beringei	beringei	USNM	396937	○	Africa	Rwanda	F	Medical CT
Gorilla	beringei	beringei	USNM	396942	●	Africa	Rwanda	M	Medical CT
Gorilla	beringei	beringei	USNM	397351	○	Africa	Rwanda	M	Medical CT
Gorilla	beringei	beringei	USNM	397353	○	Africa	Rwanda	F	Medical CT
Gorilla	beringei	beringei	USNM	397358	●	Africa	Uganda	M	Medical CT
Gorilla	beringei	beringei	USNM	397364	○	Africa	Rwanda	F	Medical CT
Gorilla	beringei	beringei	USNM	545026	●	Africa	Rwanda	F	Medical CT
Gorilla	beringei	beringei	USNM	545027	○	Africa	Rwanda	F	Medical CT
Gorilla	beringei	beringei	USNM	545028	●	Africa	Rwanda	M	Medical CT
Gorilla	beringei	beringei	USNM	545029	●	Africa	Rwanda	F	Medical CT
Gorilla	beringei	beringei	USNM	545030	●	Africa	Rwanda	F	Medical CT
Gorilla	beringei	beringei	USNM	545031	●	Africa	Rwanda	F	Medical CT
Gorilla	beringei	beringei	USNM	545032	●	Africa	Rwanda	M	Medical CT
Gorilla	beringei	beringei	USNM	545034	●	Africa	Rwanda	M	Medical CT
Gorilla	beringei	beringei	USNM	545035	●	Africa	Rwanda	M	Medical CT
Gorilla	beringei	beringei	USNM	545036	●	Africa	Rwanda	M	Medical CT
Gorilla	beringei	graueri	RMCA	86.044-M-001	●	Africa	Democratic Republic of Congo	M	Medical CT
Gorilla	beringei	graueri	RMCA	86.044-M-005	●	Africa	Democratic Republic of Congo	M	Medical CT
Gorilla	beringei	graueri	RMCA	86.044-M-007	●	Africa	Democratic Republic of Congo	F	Medical CT
Gorilla	beringei	graueri	RMCA	86.044-M-008	●	Africa	Democratic Republic of Congo	F	Medical CT
Gorilla	beringei	graueri	RMCA	86.044-M-009	●	Africa	Democratic Republic of Congo	F	Medical CT
Gorilla	beringei	graueri	RMCA	86.044-M-010	●	Africa	Democratic Republic of Congo	M	Medical CT
Gorilla	beringei	graueri	RMCA	86.044-M-011	●	Africa	Democratic Republic of Congo	M	Medical CT
Gorilla	beringei	graueri	RMCA	86.044-M-013	●	Africa	Democratic Republic of Congo	M	Medical CT
Gorilla	beringei	graueri	RMCA	86.044-M-014	●	Africa	Democratic Republic of Congo	M	Medical CT
Gorilla	beringei	graueri	RMCA	86.044-M-015	●	Africa	Democratic Republic of Congo	M	Medical CT
Gorilla	beringei	graueri	RMCA	86.044-M-016	●	Africa	Democratic Republic of Congo	M	Medical CT
Gorilla	beringei	graueri	RMCA	86.044-M-017	●	Africa	Democratic Republic of Congo	M	Medical CT
Gorilla	beringei	graueri	RMCA	86.044-M-018	●	Africa	Democratic Republic of Congo	M	Medical CT
Gorilla	beringei	graueri	RMCA	86.044-M-019	●	Africa	Democratic Republic of Congo	F	Medical CT
Gorilla	beringei	graueri	RMCA	86.044-M-020	●	Africa	Democratic Republic of Congo	F	Medical CT
Gorilla	beringei	graueri	RMCA	86.044-M-021	●	Africa	Democratic Republic of Congo	F	Medical CT
Gorilla	beringei	graueri	RMCA	86.044-M-022	●	Africa	Democratic Republic of Congo	F	Medical CT
Gorilla	beringei	graueri	RMCA	86.044-M-023	●	Africa	Democratic Republic of Congo	F	Medical CT
Gorilla	beringei	graueri	RMCA	86.044-M-024	●	Africa	Democratic Republic of Congo	F	Medical CT
Gorilla	beringei	graueri	RMCA	86.044-M-025	●	Africa	Democratic Republic of Congo	F	Medical CT
Gorilla	beringei	graueri	RMCA	RG 804	●	Africa	Democratic Republic of Congo	M	Medical CT
Gorilla	beringei	graueri	RMCA	RG 806	●	Africa	Democratic Republic of Congo	F	Medical CT
Gorilla	beringei	graueri	RMCA	RG 807	●	Africa	Democratic Republic of Congo	F	Medical CT
Gorilla	beringei	graueri	RMCA	RG 812	●	Africa	Democratic Republic of Congo	F	Medical CT
Gorilla	beringei	graueri	RMCA	RG 813	●	Africa	Democratic Republic of Congo	F	Medical CT
Gorilla	beringei	graueri	RMCA	RG 994	●	Africa	Democratic Republic of Congo	M	Medical CT
Gorilla	beringei	graueri	RMCA	RG 995	●	Africa	Democratic Republic of Congo	F	Medical CT
Gorilla	beringei	graueri	RMCA	RG 998	●	Africa	Democratic Republic of Congo	M	Medical CT
Gorilla	beringei	graueri	RMCA	RG 999	●	Africa	Democratic Republic of Congo	M	Medical CT
Gorilla	beringei	graueri	RMCA	RG 1000	●	Africa	Democratic Republic of Congo	M	Medical CT
Gorilla	beringei	graueri	RMCA	RG 1001	●	Africa	Democratic Republic of Congo	M	Medical CT
Gorilla	beringei	graueri	RMCA	RG 8187	●	Africa	Democratic Republic of Congo	M	Medical CT
Gorilla	beringei	graueri	RMCA	RG 9220	○	Africa	Democratic Republic of Congo	M	Medical CT
Gorilla	beringei	graueri	RMCA	RG 9424	●	Africa	Democratic Republic of Congo	M	Medical CT	No data about sex
Gorilla	beringei	graueri	RMCA	RG 10051	●	Africa	Democratic Republic of Congo	M	Medical CT
Gorilla	beringei	graueri	RMCA	RG 11725	●	Africa	Democratic Republic of Congo	F	Medical CT
Gorilla	beringei	graueri	RMCA	RG 14304	●	Africa	Democratic Republic of Congo	M	Medical CT
Gorilla	beringei	graueri	RMCA	RG 14615	●	Africa	Democratic Republic of Congo	F	Medical CT
Gorilla	beringei	graueri	RMCA	RG 14770	○	Africa	Democratic Republic of Congo	F	Medical CT	No data about sex
Gorilla	beringei	graueri	RMCA	RG 14912	●	Africa	Democratic Republic of Congo	F	Medical CT	No data about sex
Gorilla	beringei	graueri	RMCA	RG 15234	●	Africa	Democratic Republic of Congo	M	Medical CT	No data about sex
Gorilla	beringei	graueri	RMCA	RG 15290	●	Africa	Democratic Republic of Congo	F	Medical CT
Gorilla	beringei	graueri	RMCA	RG 15352	●	Africa	Democratic Republic of Congo	F	Medical CT
Gorilla	beringei	graueri	RMCA	RG 15353	●	Africa	Democratic Republic of Congo	F	Medical CT
Gorilla	beringei	graueri	RMCA	RG 15354	●	Africa	Democratic Republic of Congo	F	Medical CT
Gorilla	beringei	graueri	RMCA	RG 15355	●	Africa	Democratic Republic of Congo	F	Medical CT
Gorilla	beringei	graueri	RMCA	RG 15356	●	Africa	Democratic Republic of Congo	F	Medical CT
Gorilla	beringei	graueri	RMCA	RG 15357	○	Africa	Democratic Republic of Congo	F	Medical CT
Gorilla	beringei	graueri	RMCA	RG 17770	●	Africa	Democratic Republic of Congo	M	Medical CT
Gorilla	beringei	graueri	RMCA	RG 17785	○	Africa	Democratic Republic of Congo	M	Medical CT
Gorilla	beringei	graueri	RMCA	RG 18191	●	Africa	Democratic Republic of Congo	M	Medical CT	No data about sex
Gorilla	beringei	graueri	RMCA	RG 18739	●	Africa	Democratic Republic of Congo	M	Medical CT
Gorilla	beringei	graueri	RMCA	RG 20085	●	Africa	Democratic Republic of Congo	M	Medical CT
Gorilla	beringei	graueri	RMCA	RG 21537	●	Africa	Democratic Republic of Congo	F	Medical CT
Gorilla	beringei	graueri	RMCA	RG 22761	●	Africa	Democratic Republic of Congo	M	Medical CT
Gorilla	beringei	graueri	RMCA	RG 22762	●	Africa	Democratic Republic of Congo	M	Medical CT
Gorilla	beringei	graueri	RMCA	RG 22763	●	Africa	Democratic Republic of Congo	M	Medical CT
Gorilla	beringei	graueri	RMCA	RG 22903	●	Africa	Democratic Republic of Congo	M	Medical CT
Gorilla	beringei	graueri	RMCA	RG 22924	●	Africa	Democratic Republic of Congo	M	Medical CT
Gorilla	beringei	graueri	RMCA	RG 24001	●	Africa	Democratic Republic of Congo	M	Medical CT
Gorilla	beringei	graueri	RMCA	RG 26206	●	Africa	Democratic Republic of Congo	M	Medical CT	No data about sex
Gorilla	beringei	graueri	RMCA	RG 27108	●	Africa	Democratic Republic of Congo	M	Medical CT
Gorilla	beringei	graueri	RMCA	RG 27495	●	Africa	Democratic Republic of Congo	M	Medical CT
Gorilla	beringei	graueri	RMCA	RG 27759	●	Africa	Democratic Republic of Congo	M	Medical CT
Gorilla	beringei	graueri	RMCA	RG 27839	●	Africa	Democratic Republic of Congo	F	Medical CT
Gorilla	beringei	graueri	RMCA	RG 27840	●	Africa	Democratic Republic of Congo	F	Medical CT
Gorilla	beringei	graueri	RMCA	RG 27841	●	Africa	Democratic Republic of Congo	M	Medical CT
Gorilla	beringei	graueri	RMCA	RG 29100	●	Africa	Democratic Republic of Congo	M	Medical CT
Gorilla	beringei	graueri	RMCA	RG 29101	●	Africa	Democratic Republic of Congo	M	Medical CT
Gorilla	beringei	graueri	RMCA	RG 29317	○	Africa	Democratic Republic of Congo	M	Medical CT	No data about sex
Gorilla	beringei	graueri	RMCA	RG 29358	●	Africa	Democratic Republic of Congo	F	Medical CT
Gorilla	beringei	graueri	RMCA	RG 31131	●	Africa	Democratic Republic of Congo	M	Medical CT
Gorilla	beringei	graueri	RMCA	RG 31132	●	Africa	Democratic Republic of Congo	F	Medical CT
Gorilla	beringei	graueri	RMCA	RG 31133	●	Africa	Democratic Republic of Congo	F	Medical CT
Gorilla	beringei	graueri	RMCA	RG 34476	●	Africa	Democratic Republic of Congo	F	Medical CT
Gorilla	beringei	graueri	USNM	260582	○	Africa	Democratic Republic of Congo	F	Medical CT
